# Supplementary material for: Gene expression profiling in C57BL/6J and A/J mouse inbred strains reveals gene networks specific for brain regions independent of genetic background
Source: BMC Genomics. 2010 Jan 11;11:20. doi: 10.1186/1471-2164-11-20 (PMC2823687; doi:10.1186/1471-2164-11-20)
Supplement: Additional file 2 — Content of the Magenta, Pink, and Red modules. Tables contain probes in Magenta (table 1), Pink (table 2) and Red (table 3) modules. Illumina probe ID, Gene Symbol, Chromosome and expression differences AJ versus C57BL6/J and hippocampus versus amygdala are given. Asterisks in the Probe ID column denote probes containing a known SNP between A/J and C57BL/6J. The last column denotes the cis-regulated genes according to the WTCCC Heterogeneous stock database http://gscan.well.ox.ac.uk/, with and without known SNPs between included strains. Expression data is transformed (variance stabilizing method) and normalized (robust spline) yielding values comparable to LOG2 values. [file 1471-2164-11-20-S2.XLS]

## Sheet: Table1_Content_Magenta
Illumina Probe ID	Gene Symbol	Chromosome	Expression A/J - C57BL/6J	Expression Hippocampus - Amygdala	WTCCC HS
50195	B3galt6	4	-1.05	-0.07
60204	Msr2	3	-1.31	0.05	cis.nosnp
*60538	Fgfr1op2	6	-1.33	0.08
*540397	Kns2	12	-2.5	0.05	cis.snp
*580463	Zfp297	17	-1.17	0.22	cis.snp
*610270	Emb	13	-0.92	-0.06	cis.snp
630142	Psmd8	7	-2.89	0.09	cis.nosnp
*780372	Bckdhb	9	-1.2	-0.05	cis.snp
780576	Alad	4	1.2	-0.08	cis.nosnp
870075	Ltap	1	-0.42	-0.03
*1090280	Ttc27	17	-0.95	-0.01	cis.snp
*1240142	Tomm22	15	-2.68	-0.09
1470168	H2afz	3	2.19	0.28	cis.nosnp
*1500142	Cox7a2l	17	-2.78	-0.17
1570546	Shoc2	19	0.78	-0.06
*1740136	Ephx1	1	-0.53	-0.05	cis.snp
*1770458	Tmem68	4	-2.41	0.01	cis.snp
1780338	Enpp5	17	-3.26	-0.33
1780538	Slc15a2	16	0.76	0.11
1940441	Pnpo	11	-0.77	-0.12
*1980176	Mul1	4	-0.82	0.02
2060095	Psmg2	18	-0.64	0.1	cis.nosnp
2060131	Mrpl27	11	-1.1	-0.02
2120070	Ccl27	4	-0.98	-0.18
2120390	Manbal	2	-1.77	-0.02	cis.nosnp
*2260593	Mgat3	15	-1.14	0.15
2350100	Smap1l	4	0.48	-0.02
2470440	Ttc17	2	-0.56	0.04	cis.nosnp
2510259	Commd3	2	-1	0.13
2570162	Trim11	11	-0.49	0.04
*2650020	Nudt6	3	-0.5	0.07	cis.snp
*2650136	Sat2	11	-0.48	0.05
2680075	Chchd4	6	-2.54	-0.37	cis.nosnp
2690142	Rpgrip1	14	-1.23	-0.3
2810403	Csrp1	1	-3.8	-0.12	cis.snp
3060093	Uap1	1	-1.26	0.03
3140524	Sc4mol	8	-2.22	-0.08
3170053	Srp9	1	-2.45	-0.15	cis.snp
*3170121	4933427D14Rik	11	-0.5	-0.05
3170546	Bub3	7	-0.58	-0.04	cis.nosnp
3190717	Ttc15	12	0.48	0	cis.nosnp
3520471	Glrx1	13	-2.76	0.02
*3800446	Anapc13	9	-1.53	-0.03
3850348	BC031781	1	-0.55	-0.01
*3870603	Hist1h1c	13	-1.24	-0.27
4010619	Prdx2	8	-0.89	-0.01
*4210707	Mrps12	7	-1.34	-0.05	cis.nosnp
*4210731	Nenf	1	-2.74	-0.31	cis.snp
4230017	Hddc3	7	0.96	-0.05	cis.snp
*4540047	Slc25a18	6	-2.23	-0.05
*4570400	Snta1	2	-0.54	0.2	cis.snp
4670113	D8Ertd319e	8	-0.69	-0.02	cis.nosnp
4730494	Jarid1b	1	-0.59	-0.02
*4760086	Cep63	9	-1.14	-0.3
4780161	Gdi3	13	-3.72	-0.14
4810181	Sult2b1	7	-0.47	0.16	cis.snp
*4920341	Cbwd1	19	-0.72	0.03	cis.nosnp
*5220129	H2afv	11	-1.81	-0.12
*5340577	Prdx2	8	-1.75	-0.07
*5360215	Skiv2l2	13	-1.38	0.01	cis.snp
*5550020	Fcer1g	1	-2.22	-0.27	cis.snp
*5690725	Arl3	19	-2.15	-0.2
5720687	Bat5	17	-1.94	0.03	cis.nosnp
5900576	Ndufb10	17	-1.61	-0.06
6100440	H2-T17	17	-0.83	-0.05	cis.snp
*6370114	Srpr	9	-1.09	0.01	cis.snp
6370411	Sdc4	2	-1.21	0.06	cis.snp
6370497	Mipep	14	-1.05	0.19	cis.snp
*6450114	Arv1	8	-0.59	-0.01
*6520253	Atp2c1	9	-0.55	0.06
*6620270	Cldn10	14	-1.45	0.01	cis.nosnp
6980537	Atpbd1b	4	-0.94	-0.03	cis.nosnp
7040692	Glo1	17	1.42	0.32	cis.nosnp
7050746	Prcp	7	-1.12	-0.07	cis.nosnp
7100026	Fggy	4	-0.53	-0.17	cis.nosnp
7510148	Thumpd1	7	-1.38	-0.13

## Sheet: Table2_Content_Pink
Illumina Probe ID	Gene Symbol	Chromosome	Expression A/J - C57BL/6J	Expression Hippocampus - Amygdala
50040	Ncdn	4	0.29	0.77
50110	Slit1	19	0.07	0.68
50601	Chst1	2	0.04	0.31
130100	Car4	11	0.19	0.72
130193	Baiap3	17	0.03	0.51
430070	Rab15	12	0.09	0.3
460048	Vps37b	5	0.26	0.59
460725	38596	16	0.09	0.46
540471	Dctn2	10	0.12	0.26
580670	Bhlha9	11	0.04	0.67
610167	Aspscr1	11	0.06	0.2
610717	Zfp653	9	-0.01	0.16
730338	Nhsl1	10	0.12	0.26
780397	Jph3	8	0.19	0.35
840181	Pid1	1	-0.08	-0.35
1400086	Kcna6	6	-0.35	-0.72
1400091	Slc7a3	X	-0.18	-0.61
1500288	Ifngr2	16	0.03	0.62
1660082	Ppp1r1a	15	0.27	0.7
1660427	Csmd3	15	0.03	-0.39
1690121	Atmin	8	0.02	-0.58
1740609	Acly	11	0.06	-0.6
1770288	Ggtl3	2	0.17	0.45
1850746	Tmem114	16	0.41	1.33
2260156	Ghr	15	-0.07	-0.47
2360037	Fgf12	16	-0.14	-0.35
2360500	Jundm2	12	-0.01	0.47
2450152	Nfix	8	0.31	1.29
2470136	Akap9	5	-0.05	-0.83
2470576	Kcna6	6	-0.28	-0.66
2510735	Cplx1	5	0.17	0.42
2630368	Rtn4rl1	11	0.05	0.62
2680484	Snph	2	0.12	0.79
3060333	Zfp521	18	0.1	-0.47
3130619	Ppp1r9b	11	0.11	0.75
3140537	Rnf182	13	0.06	0.39
3180682	Chst2	9	0.05	0.46
3190020	Coro1a	7	0.02	0.8
3360114	Cul7	17	-0.06	-0.5
3360538	Gprasp1	X	-0.07	-0.76
3520358	Tspan6	X	-0.13	-0.26
*3520603	Ncdn	4	0.74	0.72
3710484	Tuba8	6	0.04	0.3
3800433	Baiap3	17	0.08	0.5
3840048	B3gat1	9	0.29	0.69
3840731	Ehd1	19	0.05	0.64
3870452	Fam148b	9	-0.23	0.94
4010358	LOC331392	X	-0.36	-0.41
4070592	Stra6	9	0.1	0.35
4150075	Aup1	6	0.03	0.17
4150102	Vamp4	1	0	-0.55
4280301	Nell2	15	0.19	0.92
4280433	Nrgn	9	0.01	1.04
4560672	Pip5k1a	19	0.12	0.4
4730019	Scnn1a	6	0	0.48
4730746	Dpp10	1	-0.13	-0.78
5050347	Thrap4	11	0.11	0.27
5130685	Dgat2	7	0.21	0.56
5220048	Crtc1	8	0.12	0.53
5220711	BC018242	9	0.27	0.82
5270053	Letmd1	15	0.1	0.28
5340132	Adamtsl2	2	0.06	0.26
5420497	CD99L2	X	0.1	-0.61
5550408	Hsd11b1	1	0.02	0.61
5550739	Hibadh	6	0.04	-0.36
5690551	2010300C02Rik	1	0.15	0.72
5890278	Ehd4	2	-0.14	-0.41
6110066	Cobl	11	-0.17	-1
6220075	Itpka	2	0.23	0.76
6350551	Impact	18	-0.16	-1.02
6370324	Camkk1	11	0.19	0.63
6370520	Adora1	1	0.14	0.91
6380458	Ube3b	5	0.24	0.37
6420148	Med25	7	0.28	0.4
6510452	Ric8b	10	0.2	-0.93
6520711	Dnahc1	14	-0.2	-0.67
6650047	Zfand2b	1	0.01	0.22
6650170	Bai2	4	0.11	0.57
6650180	Rab9b	X	-0.14	-0.69
6760463	Otud7a	7	0.11	0.4
6840162	Zep1	18	0.04	-0.38
6860010	Hpca	4	0.4	1.15
7040064	Kcnk4	19	-0.02	0.3
7050341	Cyp2j9	4	0.04	-0.39

## Sheet: Table3_Content_Red
Illumina Probe ID	Gene Symbol	Chromosome	Expression A/J - C57BL/6J	Expression Hippocampus - Amygdala
60010	Inpp5f	7	0.01	-0.94
60278	Fhl1	X	0.06	-0.89
110253	Gucy1a3	3	-0.07	-1.56
130577	N4bp2l1	5	0.03	-0.51
360020	Rogdi	16	-0.01	0.85
380706	Tac2	10	-0.22	-1.61
430025	Drd1a	13	0.06	-1.28
450020	Lhfpl2	13	0.07	1.01
450048	Arpp21	9	0.42	-2.47
450066	Hsd11b1	1	-0.23	1.32
450079	Nrp	8	-0.08	1
450609	Slc2a6	2	0.05	0.44
450671	Prickle1	15	-0.04	0.67
450685	Tubgcp2	7	0.11	0.92
460520	Ahi1	10	-0.1	-1.24
520035	Gaa	11	0.01	-0.94
520736	Cacna2d2	9	-0.3	-1.8
580400	Wfs1	5	0.59	-1.58
610121	6430628N08Rik	4	-0.06	-0.61
630161	Tpbg	9	0.03	-1.04
630575	Fgf13	X	0.21	1.02
670100	Gabrg1	5	0.01	-0.5
670408	Ddc	11	0.11	-0.6
730458	Fgf10	13	0.28	1.12
840170	Jun	4	0.12	0.78
870528	Chn2	6	-0.05	-1.15
1050008	Adam11	11	-0.2	0.46
1050273	Rgs9	11	0.24	-2.42
1090170	A730017C20Rik	18	-0.23	-0.79
1090195	BC030307	10	-0.2	1.36
1170167	Rgag4	X	-0.08	-0.46
1170170	Smoc2	17	0.1	1.19
1170373	Bok	1	-0.22	1.77
1170435	Psd	19	0.15	0.57
1190537	Gpr68	12	0	0.51
1230019	Acot5	12	0.08	0.46
1240138	Dlk1	12	0.01	-0.52
1340372	Nrip3	7	0.41	1.31
1340450	Gpx3	11	-0.14	-1.18
1340546	Crebl1	17	0	0.64
1400008	Fhl2	1	-0.03	0.37
1400324	Pvrl3	16	0.06	0.46
1400575	Meis1	11	-0.01	-0.67
1410402	Adcy5	16	0.29	-1.72
1430494	BC066028	7	-0.25	-0.82
1440341	1700019N12Rik	19	-0.25	0.62
*1580095	Anp32a	9	-0.03	0.39
1690632	Sprn	7	0.04	0.36
1780064	Sema3a	5	-0.09	-0.85
1850035	Gpr22	12	-0.07	1.03
1940050	Chst8	7	0.01	0.95
1940112	Camk2a	18	0.11	1.79
1940601	Bckdk	7	0.06	0.25
1980168	Sdc2	15	0.01	-0.55
1980309	Mycl1	4	0.08	0.59
2030022	Zfp179	11	-0.03	0.79
2030408	Pkp2	16	0.09	0.42
2060504	6330403K07Rik	11	-0.04	-1.45
2100672	1700037H04Rik	2	0.38	-1.24
2100692	C130060K24Rik	6	0.05	-0.4
2120592	Nts	10	0	-1.24
2230288	Tmem91	7	-0.33	-1.7
2230341	Slc10a4	5	0.08	-0.82
2230735	Gpsm1	2	0.13	-0.87
2340440	Klk8	7	0.13	0.78
2350022	D15Wsu169e	15	0.02	0.88
2350161	Ptpn5	7	0.16	-0.79
2350647	Icam5	9	0.07	0.68
2450113	Mg29	3	0.03	0.39
2450300	Slc29a4	5	0.12	0.78
2450364	Tnnt2	1	-0.06	-0.49
2450435	Gpr88	3	0.45	-3.25
2450463	Rasd1	11	0.07	0.42
2480021	Nbl1	4	0.1	0.52
2480095	Gpd1	15	0.06	1.38
2510010	Nck2	1	0.08	1.07
2570725	Otub2	12	-0.01	0.71
2630095	Wbscr17	5	-0.06	1.15
2630142	Cyp26b1	6	0.25	-1.81
2630600	Gng4	13	-0.27	-1.1
2640593	Gpc1	1	0.07	0.99
2650441	Gpr83	9	0.31	-1.67
2650600	Mas1	17	-0.08	1.57
2760041	Camk2b	11	0.3	0.94
2760110	Cpne9	6	-0.18	1.56
2850091	Plekha2	8	0.11	0.96
2850722	Faah	4	0.14	1.29
2900215	Dnajb5	4	0.02	0.74
2940400	St6galnac5	3	0.07	0.83
2970019	Cebpb	2	0.02	1.13
3130504	Gap43	16	0.27	-1.33
3140167	Gad1	2	0.27	-1.01
3140368	Chrd	16	-0.05	0.91
3140463	Vat1l	8	-0.04	-2.5
3140609	Coro1a	7	-0.05	0.43
3190538	Ngef	1	0.15	-1.21
3360671	Tnnt1	7	-0.34	2.53
3440059	Dscr1l2	4	0.06	-1.02
3440601	C130007D14	-	-0.07	-1.1
3520092	Crlf1	8	0.08	1.32
3520411	Tmem132e	11	-0.08	-0.73
3610398	6330527O06Rik	2	-0.02	-0.94
3800368	Pip4k2c	10	0.1	0.8
3830279	Homer3	8	0.09	1.16
*3830551	Itih3	14	0.27	-0.94
3840411	Tacr1	6	-0.02	-0.58
3850168	Il16	7	0.02	0.46
3850239	Mmd	11	0.04	0.91
3850497	B3bp	5	0	-0.6
3850707	Tnfrsf25	4	0	0.49
3940528	Crym	7	-0.22	1.37
3990075	Camta2	11	0.23	1.25
3990435	MGC99845	11	-0.08	-0.5
3990541	Gprasp2	X	-0.15	-1.03
4010451	Cbln4	2	-0.12	-0.75
4050300	Htr1d	4	-0.05	-0.79
4060056	Olfml2b	1	0.17	1.28
4070070	Rpl22	4	0.09	0.72
*4200576	Pcdh20	14	-0.15	1.5
4200746	Btbd3	2	0.05	0.84
4210193	Prox1	1	-0.06	1.07
4210253	Rab3d	9	0.01	0.55
4230079	Hap1	11	0.09	-1.53
4230471	Nrn1	13	-0.13	2.6
4280441	Faah	4	0.18	1.39
4480411	Mpp3	11	0.1	0.73
4540685	Elmo2	2	-0.04	0.5
4560020	Cidea	18	0.15	0.69
4560300	Zfp312	14	-0.03	1.17
4570440	D4Bwg0951e	4	0.1	1.07
4730411	Ptk2b	14	0.11	1.07
4730561	Fnbp1l	3	0.03	-1.13
4760091	Slc5a7	17	0.09	-0.74
4760100	Fbxo27	7	-0.03	0.36
4780068	Nfib	4	-0.02	1.12
4780609	Timp2	11	-0.1	-0.86
4810239	Isl1	13	-0.05	-1.33
4810348	Enc1	13	0.1	1.05
4850082	Gdf10	14	0.05	0.55
4850315	Kcnab2	4	0.13	1.08
4850463	2310045A20Rik	5	0.03	0.57
4920280	Nrp	8	-0.11	1.27
4920292	Tgfb2	1	0.26	0.72
5080204	Zcchc12	X	-0.12	-1.42
5080563	Dlx6	6	0.17	-0.86
5080707	Slc24a3	2	-0.05	0.52
5130044	Slc26a4	12	-0.05	1.13
5130088	Meis2	2	0.05	-0.67
5130411	Gpr149	3	0.02	-0.51
5130746	Tmem108	9	-0.15	1.42
5220594	Resp18	1	-0.87	-1.63
5290097	Neurod2	11	0.02	2.19
5340400	Serpina3n	12	-0.08	0.78
5340673	Snca	6	0.03	1.01
5360435	6330514A18Rik	10	-0.07	0.95
5360484	Ehd3	17	-0.09	0.68
5420601	Sema3f	9	0.06	-0.81
5550072	Zfp238	1	0.2	1.4
5570066	Olfm1	2	0.04	1.6
5700504	Ecel1	1	0	-1.87
5860048	Raver2	4	0.25	0.73
5900037	D10Ertd610e	10	0.01	1.68
5900113	4933426M11Rik	12	0.11	0.74
5910026	Nelf	2	0.09	1.88
6020706	C1ql2	1	-0.19	3.19
6040121	P2ry1	3	0.08	-1.05
6200167	Pfkl	10	-0.04	0.7
6200278	Slc32a1	2	0.04	-1.89
6220398	Myh7	14	0.01	-1.63
6290066	Elmo1	13	0.15	-1.01
6370368	Cck	9	-0.06	1.95
6380131	Garnl3	2	-0.06	-0.9
6380324	4930539E08Rik	17	0.03	-0.61
6420592	Hspa2	12	0.09	1.02
6450072	Dkk3	7	0.33	1.61
6450465	Accn2	15	0.01	-1.13
6510095	Otof	5	-0.01	-0.65
6510520	Bhlhb5	3	0.07	0.45
6520176	2810025M15Rik	1	-0.23	0.78
6520338	Cpne6	14	0.1	1.66
6520435	Sema5a	15	-0.02	1.32
6590079	Cyld	8	-0.01	-0.86
6590563	Golm1	13	0.11	1.03
6660154	Dhx33	11	0.09	0.67
6660450	Rasl10a	11	0.06	1.7
6660687	Cartpt	13	-0.29	-1.67
6770168	Mpp3	11	0.15	0.7
6840167	Fam131a	16	0.33	1.15
6840671	Acvr1	2	0.02	0.38
7000019	Glra2	X	-0.09	-1.05
7000037	Slc17a7	7	-0.76	2.53
7000181	Mtmr12	15	0.2	0.59
7000195	Tac1	6	0.23	-1.67
7000441	Ccdc3	2	0.08	0.81
7040008	Rxrg	1	-0.07	-1.08
7050039	Chodl	16	0	-0.53
7100519	Tmem28	8	0.02	0.71
7100537	Dbn1	13	0.06	0.36
