# Supplementary material for: Gene expression profiling in C57BL/6J and A/J mouse inbred strains reveals gene networks specific for brain regions independent of genetic background
Source: BMC Genomics. 2010 Jan 11;11:20. doi: 10.1186/1471-2164-11-20 (PMC2823687; doi:10.1186/1471-2164-11-20)
Supplement: Additional file 3 — Magenta, Pink and Red module membership for all genes. Table contains the correlation between the eigengenes (i.e. 'module membership') for the Red, Pink and Magenta modules with expression values for all 13,627 detected genes on Illumina array. [file 1471-2164-11-20-S3.XLS]

## Sheet: Correlations_REDPINKMAGENTA
ProbeID	Magenta Module Membership	Pink Module Membership	Red Module Membership	Chromosome	MGI.symbol	ENSEMBLE	Search_key	Target	Gid	Transcript	Accession	Symbol	Type	Start	Probe_Sequence	Definition	Ontology	Synonym
10243	0.46	0.46	-0.03	5		ENSMUSG00000059866	scl26701.7.1_2-S	scl26701.7.1_2-S	GI_20532343	scl26701.7.1_2	NM_139064.1	Tnip2	S	8	GCGGCTGGAGGCCTGAGTCTAGGTCCCAACAGATGGAACCTTCTGCAGAG	Mus musculus TNFAIP3 interacting protein 2 (Tnip2) mRNA.	go_component: cytoplasm [goid 0005737] [evidence IDA] [pmid 11390377]; go_function: protein binding [goid 0005515] [evidence IPI] [pmid 11390377]; go_process: NIK-I-kappaB/NF-kappaB cascade [goid 0007249] [evidence IDA] [pmid 11390377]	ABIN-2
10280	0.43	0.43	0.13				GI_62000679-S	GI_62000679-S	GI_62000679	GI_62000679	NM_001013823.1	LOC435285	S	626	GTGGCCCCTCTTGCTAAATTTCCTCTCTAACTACCAATCCCGAGGCAGCC	Mus musculus similar to keratin associated protein 4-10; keratin associated protein 4.10 (LOC435285) mRNA.
10575	0.45	0.45	0.02				GI_58037366-S	GI_58037366-S	GI_58037366	GI_58037366	NM_028878.1	Slc6a19	S	1982	GCATAAGGCAGAAGATGGTGTGTGGAGGAAGCAAGATGCAGGACCCATGG	Mus musculus solute carrier family 6 (neurotransmitter transporter) member 19 (Slc6a19) mRNA.	go_component: membrane [goid 0016020] [evidence IEA]; go_component: plasma membrane [goid 0005886] [evidence ISS]; go_component: integral to membrane [goid 0016021] [evidence IEA]; go_component: integral to plasma membrane [goid 0005887] [evidence IEA]; go_function: symporter activity [goid 0015293] [evidence IEA]; go_function: amino acid transporter activity [goid 0015171] [evidence IEA]; go_fun…	4632401C08Rik;B<0>AT1;MGC130422;MGC130423
20048	0.25	0.25	-0.01	7	4930479M11Rik	ENSMUSG00000049761	scl31513.2.1_158-S	scl31513.2.1_158-S	GI_34147098	scl31513.2.1_158	NM_183108.1	4930479M11Rik	S	508	CCTGACTACACTCCACCAGTTCATTCTCATTTGTCTTCCACGGCTGTCTA	Mus musculus RIKEN cDNA 4930479M11 gene (4930479M11Rik) mRNA.		1700071L20Rik
20296	-0.23	-0.23	-0.19	15	Rpl8	ENSMUSG00000003970	scl47780.3.9_1-S	scl47780.3.9_1-S	GI_6755357	scl47780.3.9_1	NM_012053.1	Rpl8	S	550	AGCCTATCTTAAAGGCTGGCCGTGCCTACCACAAGTACAAGGCAAAGAGG	Mus musculus ribosomal protein L8 (Rpl8) mRNA.	go_component: cellular_component unknown [goid 0008372] [evidence ND]; go_component: intracellular [goid 0005622] [evidence ISS] [pmid 12466851]; go_component: ribosome [goid 0005840] [evidence ISS] [pmid 12466851]; go_component: cytosolic large ribosomal subunit (sensu Eukarya) [goid 0005842] [evidence ISS] [pmid 12466851]; go_function: molecular_function unknown [goid 0005554] [evidence ND]; go…
20343	0.14	0.14	-0.61	9	D9Ertd280e	ENSMUSG00000037681	scl35460.23_457-S	scl35460.23_457-S	GI_31343053	scl35460.23_457	NM_177775.2	D9Ertd280e	S	4170	TGGCCAGTCCATACTGGAATGGTCTCTTCCTGTGTAGCACCGTCCATTTT	Mus musculus DNA segment Chr 9 ERATO Doi 280 expressed (D9Ertd280e) mRNA.		D930024E11
20373	0.09	0.09	-0.18				GI_85701849-S	GI_85701849-S	GI_85701849	GI_85701849	NM_001033349.1	Gm410	S	1316	CTGCCAAGTGATAGGCTGAAAACAGTGGCCACTTCTTCCCAAGCCCACAT	Mus musculus gene model 410 (NCBI) (Gm410) mRNA.
20431	-0.19	-0.19	0.34				GI_32189314-S	GI_32189314-S	GI_32189314	GI_32189314	NM_011701.3	Vim	S	1815	GACGGTTGAGACCAGAGATGGACAGGTGATCAATGAGACTTCTCAGCATC	Mus musculus vimentin (Vim) mRNA.	go_component: intermediate filament [goid 0005882] [evidence IEA]; go_component: type III intermediate filament [goid 0045098] [evidence TAS]; go_function: oxygen transporter activity [goid 0005344] [evidence IEA]; go_function: structural molecule activity [goid 0005198] [evidence IMP]; go_process: oxygen transport [goid 0015671] [evidence IEA]; go_process: intermediate filament-based process [go…	MGC102095
50017	0.05	0.05	-0.15				scl46096.10_213	scl46096.10_213-S	GI_31560469	scl46096.10_213	NM_016903.2	Esd	S	1235	CTTTCTCTCCTGTCTGTCGAGGATCTGATTTCTAGAAGGCAATGATGGCC
50019	0.13	0.13	-0.2	2	Smox	ENSMUSG00000027333	scl0228608.7_126	scl0228608.7_126-S	GI_21704049	scl0228608.7_126	NM_145533.1	Smox	S	1813	TCCTTGAAGAACCACTAACTCGTGACTGCTGGTCCTCGTCCCTTGCCCCC	Mus musculus spermine oxidase (Smox) mRNA.	go_function: polyamine oxidase activity [goid 0046592] [evidence IDA] [pmid 12141946]; go_process: spermine catabolism [goid 0046208] [evidence IDA] [pmid 12141946]	PAO;PAOh1;SMO
50020	0.03	0.03	0.21	5	Psmd9	ENSMUSG00000029440	scl0003958.1_60	scl0003958.1_60-S	GI_13385505	scl0003958.1_60	NM_026000.1	Psmd9	S	375	AAGAGAAGCAGGCTCGGGACATGGCTGAAGCCCGAGAAGAGGCCATGAAC	Mus musculus proteasome (prosome macropain) 26S subunit non-ATPase 9 (Psmd9) mRNA.	go_component: cytosol [goid 0005829] [evidence IEA]; go_function: protein binding [goid 0005515] [evidence IEA]; go_process: intracellular signaling cascade [goid 0007242] [evidence IEA]	1500011J20Rik;2610202L11Rik;P27
50037	-0.24	-0.24	0.58	2	Lrrc57	ENSMUSG00000027286	scl18778.5_150	scl18778.5_150-S	GI_31981232	scl18778.5_150	NM_025657.2	2810002D13Rik	S	1660	CTGGTAACTCCTCCCCCTTTTGTATTTATAACTGTACTAATCAGATTACC	Mus musculus RIKEN cDNA 2810002D13 gene (2810002D13Rik) mRNA.
50039	0.24	0.24	0.07	3	Dpm3	ENSMUSG00000042737	scl22977.3.91_193	scl22977.3.91_193-S	GI_20872932	scl22977.3.91_193	XM_130951.1	Dpm3	S	672	TTTCACGACTGCGAGGACGCTGCCCGAGAGCTGCAGAGCCAGATCGTGGA	Mus musculus dolichyl-phosphate mannosyltransferase polypeptide 3 (Dpm3) mRNA.
50040	-0.29	-0.29	0.55	4	Ncdn	ENSMUSG00000028833	scl23812.7_84	scl23812.7_84-S	GI_31560512	scl23812.7_84	NM_011986.2	Ncdn	S	3338	CCAGGAACAAGAGGTCACCCCACCCTAGAATCCGCATGGTTTCCCTGTGA	Mus musculus neurochondrin (Ncdn) mRNA.	go_component: cellular_component unknown [goid 0008372] [evidence ND]; go_function: molecular_function unknown [goid 0005554] [evidence ND]; go_process: bone resorption [goid 0045453] [evidence IDA] [pmid 10231559]	mKIAA0607;MMS10-AE;Ms10ae;norbin
50041	-0.24	-0.24	0.19				scl0029869.2_146	scl0029869.2_146-S	GI_31982529	scl0029869.2_146	NM_013881.3	Ulk2	S	13	GCTTGGAGAGGGTAAGGTTGGTGTGAAGACAGGAAGTAGGCAAGTGTTGA	Mus musculus Unc-51 like kinase 2 (C. elegans) (Ulk2) mRNA.	go_function: transferase activity [goid 0016740] [evidence IEA]; go_function: protein serine/threonine kinase activity [goid 0004674] [evidence IEA]; go_function: ATP binding [goid 0005524] [evidence IEA]; go_function: kinase activity [goid 0016301] [evidence IEA]	mKIAA0623;Unc51.2
50044	-0.1	-0.1	-0.16	8		ENSMUSG00000031776	scl33477.9_38	scl33477.9_38-S	GI_18859590	scl33477.9_38	NM_024191.1	Arl2bp	S	1421	CAGAACAAAGAGGCTGTGTGCTAGAAGTGGACCGCGGCTCTGTCAGGACA	Mus musculus ADP-ribosylation factor-like 2 binding protein (Arl2bp) mRNA.	go_component: soluble fraction [goid 0005625] [evidence ISS] [pmid 10488091]; go_function: GTPase activator activity [goid 0005096] [evidence ISS] [pmid 10488091]; go_function: protein binding [goid 0005515] [evidence ISS] [pmid 10488091]; go_function: small GTPase regulatory/interacting protein activity [goid 0005083] [evidence ISS] [pmid 10488091]; go_process: biological_process unknown [goid 0…	1700010P10Rik;1700027H16Rik;6330544B05Rik;Bart1
50059	0.02	0.02	-0.14	9	Ptpn23	ENSMUSG00000036057	scl35321.1_1	scl35321.1_1-S	GI_38090128	scl35321.1_1	XM_135197.4	Ptpn23	S	3270	AATGCTAGCTGTGTGGAGGGGCTCTCGCCATACTGTCCACCCTTAGTGGC
50066	-0.28	-0.28	0.13	7	Lrfn1	ENSMUSG00000030600	scl080749.3_41	scl080749.3_41-S	GI_13385437	scl080749.3_41	NM_030562.1	Lrfn1	S	1463	GCCAGTGCCTGGCATCCGTATGTACCAAGTGCAATACAACAGCTCTGCAG	Mus musculus leucine rich repeat and fibronectin type III domain containing 1 (Lrfn1) mRNA.	go_component: extracellular space [goid 0005615] [evidence TAS] [pmid 12466851]; go_component: nucleus [goid 0005634] [evidence ISS] [pmid 12466851]; go_function: DNA binding [goid 0003677] [evidence ISS] [pmid 12466851]	MGC7599
50070	0.3	0.3	0	8		ENSMUSG00000017478	scl0002907.1_0	scl0002907.1_0-S	GI_38086448	scl0002907.1_0	XM_203293.2		S	19	CCACTCTTCTTCCACCAATACCAAATTCCATACCACTCAGAGGCCAGGTT	Mus musculus similar to hypothetical protein BC001584 (LOC211663) mRNA.
50075	0.06	0.06	-0.21	12	Pomt2	ENSMUSG00000034126	scl00217734.2_317	scl00217734.2_317-S	GI_23510300	scl00217734.2_317	NM_153415.1	Pomt2	S	2625	TCTGCCCAGTCCCTTTGGAGTGTGTAGACCATGTAACTGTGGCAGCCAAG	Mus musculus protein-O-mannosyltransferase 2 (Pomt2) mRNA.	go_component: integral to membrane [goid 0016021] [evidence TAS] [pmid 12466851]; go_component: membrane [goid 0016020] [evidence ISS] [pmid 12466851]; go_component: endoplasmic reticulum [goid 0005783] [evidence IEA]; go_function: transferase activity transferring glycosyl groups [goid 0016757] [evidence IEA]; go_function: transferase activity [goid 0016740] [evidence IEA]; go_function: serpin […	A830009D15Rik
50079	0.81	0.81	0.22	1	Lman2l	ENSMUSG00000001143	scl00214895.1_58	scl00214895.1_58-S	GI_38074238	scl00214895.1_58	XM_129848.4	Lman2l	S	1945	AGCAGCTTTCTTCTTACTCCCTGGACTTGGACATGGCCCCAAGATGCTTG	Mus musculus lectin mannose-binding 2-like (Lman2l) mRNA.
50088	-0.11	-0.11	-0.08	17	H2-T22	ENSMUSG00000056116	scl015039.10_13	scl015039.10_13-S	GI_24475917	scl015039.10_13	NM_010397.2	H2-T22	S	286	TCCTCAGGGCCGCTGTGGTCTGCGCCCTTCTCCTGCAGCTGGATGCCAGA	Mus musculus histocompatibility 2 T region locus 22 (H2-T22) mRNA.	go_component: integral to membrane [goid 0016021] [evidence IEA]; go_process: defense response [goid 0006952] [evidence IEA]	H-2T22
50093	0.09	0.09	-0.08	9	Pml	ENSMUSG00000036986	scl0003446.1_7	scl0003446.1_7-S	GI_31342552	scl0003446.1_7	NM_178087.2	Pml	S	1409	CAGGCTCAGGCCCTAGAGCTGTCTAAGACCCAACCTGTGGCTATGGTAAA	Mus musculus promyelocytic leukemia (Pml) mRNA.	go_component: intracellular [goid 0005622] [evidence IEA]; go_component: nucleus [goid 0005634] [evidence IDA] [pmid 10716735]; go_component: kinesin complex [goid 0005871] [evidence IEA]; go_component: PML body [goid 0016605] [evidence IDA] [pmid 12529400]; go_function: DNA binding [goid 0003677] [evidence IEA]; go_function: zinc ion binding [goid 0008270] [evidence IEA]; go_function: protein bi…	1200009E24Rik;Trim19
50095	-0.02	-0.02	0.58	11	Wnt9b	ENSMUSG00000018486	scl39474.4_277	scl39474.4_277-S	GI_31543961	scl39474.4_277	NM_011719.2	Wnt9b	S	20	GAAAATCAGTTCACTGGCAAATGGGACCTGCATCCTGACCTGGCTGCCTG	Mus musculus wingless-type MMTV integration site 9B (Wnt9b) mRNA.	go_component: extracellular [goid 0005576] [evidence ISS] [pmid 12466851]; go_function: receptor binding [goid 0005102] [evidence TAS] [pmid 9889131]; go_function: signal transducer activity [goid 0004871] [evidence IEA]; go_function: extracellular matrix structural constituent [goid 0005201] [evidence ISS] [pmid 12466851]; go_process: signal transduction [goid 0007165] [evidence TAS] [pmid 98891…	Wnt14b;Wnt15
50097	0.19	0.19	0	11	Krt34	ENSMUSG00000043485	scl016672.1_227	scl016672.1_227-S	GI_13386237	scl016672.1_227	NM_027563.1	Krt1-4	S	1453	TCACATGTCTGCCAACGGAACTCCGTGAGATTGGCATAGAGGGCGGTTCC	Mus musculus keratin complex 1 acidic gene 4 (Krt1-4) mRNA.	go_component: intermediate filament [goid 0005882] [evidence IEA]; go_component: kinesin complex [goid 0005871] [evidence IEA]; go_function: structural constituent of cytoskeleton [goid 0005200] [evidence IEA]; go_process: cytoskeleton organization and biogenesis [goid 0007010] [evidence IEA]	4733401E01Rik;Ha2
50100	0.16	0.16	-0.08				scl011813.3_68	scl011813.3_68-S	GI_31981900	scl011813.3_68	NM_009695.2	Apoc2	S	154	GGGGGCCCTCCAGAGCTATAAAGCCTGCCAACCCACTGGAGTACTGGAGT	Mus musculus apolipoprotein C-II (Apoc2) mRNA.	go_component: extracellular space [goid 0005615] [evidence TAS] [pmid 12466851]; go_function: lipid transporter activity [goid 0005319] [evidence IEA]; go_process: lipid transport [goid 0006869] [evidence IEA]; go_process: lipid catabolism [goid 0016042] [evidence IEA]; go_process: transport [goid 0006810] [evidence IEA]
50102	0.16	0.16	-0.04	10	Sult3a1	ENSMUSG00000069668	scl39034.8.1_23	scl39034.8.1_23-S	GI_10181193	scl39034.8.1_23	NM_020565.1	Sult3a1	S	1078	GATTACCTTGTGCCTAGATTGTTTTCCATGACATAAATTTCAAATGGAGC	Mus musculus sulfotransferase family 3A member 1 (Sult3a1) mRNA.	go_function: transferase activity [goid 0016740] [evidence IEA]	Sult-x2;Sultx2
50110	-0.03	-0.03	0.78	19	Slit1	ENSMUSG00000025020	scl52488.39.1_178	scl52488.39.1_178-S	GI_35215322	scl52488.39.1_178	NM_015748.1	Slit1	S	5042	ATAATGTGCGGGTGGCACACTAGCCGGGCTGGGGCGGGCATCACCAGGAT	Mus musculus slit homolog 1 (Drosophila) (Slit1) mRNA.	go_component: extracellular space [goid 0005615] [evidence IDA] [pmid 12954717]; go_function: calcium ion binding [goid 0005509] [evidence IEA]; go_function: receptor binding [goid 0005102] [evidence TAS] [pmid 12954717]; go_process: nuclear positioning [goid 0040023] [evidence IDA] [pmid 12051827]; go_process: axon guidance [goid 0007411] [evidence IDA] [pmid 12954717]	mKIAA0813;Slil1
50114	-0.3	-0.3	0	4	Aco1	ENSMUSG00000028405	scl25550.21.1_18	scl25550.21.1_18-S	GI_33469062	scl25550.21.1_18	NM_007386.1	Aco1	S	2946	ATCTGGATTCTAGAATCACGGGAAGGTCCGTAGTACCAAAGAGAACTCGC	Mus musculus aconitase 1 (Aco1) mRNA.	go_component: cytoplasm [goid 0005737] [evidence IDA] [pmid 8262972]; go_function: aconitate hydratase activity [goid 0003994] [evidence IEA]; go_function: lyase activity [goid 0016829] [evidence IEA]; go_function: iron-responsive element binding [goid 0030350] [evidence IDA] [pmid 8262972]; go_function: hydro-lyase activity [goid 0016836] [evidence IEA]; go_function: RNA binding [goid 0003723] […	Aco-1;Irebp;Irp1
50121	0.61	0.61	0.25	1	Glb1l	ENSMUSG00000026200	scl0052231.1_82	scl0052231.1_82-S	GI_40254272	scl0052231.1_82	NM_026187.3	D1Ertd161e	S	1337	GCCTTCGAGACCATCGCAGTCAGGCGGGGAGACCTTCATCTTGATTTCTT	Mus musculus DNA segment Chr 1 ERATO Doi 161 expressed (D1Ertd161e) mRNA.	go_function: DNA binding [goid 0003677] [evidence ISS] [pmid 12466851]; go_function: transcription factor activity [goid 0003700] [evidence ISS] [pmid 12466851]; go_process: regulation of transcription DNA-dependent [goid 0006355] [evidence ISS] [pmid 12466851]	1300008P06Rik;2810025E10Rik
50129	0.03	0.03	0.47	3	2810046L04Rik	ENSMUSG00000049504	scl23200.12_402	scl23200.12_402-S	GI_27734197	scl23200.12_402	NM_173382	2810046L04Rik	S	3973	GGGATGTCTTTCCACTCACACACTCATCTGAAGTGAATGTGCGGCAGCAA	Mus musculus RIKEN cDNA 2810046L04 gene (2810046L04Rik) mRNA.		9330161F11
50131	-0.35	-0.35	-0.25	1	Ccdc115	ENSMUSG00000042111	scl0069668.1_19	scl0069668.1_19-S	GI_38074230	scl0069668.1_19	XM_129811.2	2310061I09Rik	S	346	GCTCTGCGAGAGGAGTTGGACTCCAAGTGCCTACAGCTGCTCAGTGACCT	Mus musculus RIKEN cDNA 2310061I09 gene (2310061I09Rik) mRNA.
50132	0.21	0.21	0.01	1	Fcamr	ENSMUSG00000026415	scl17505.7.1_8	scl17505.7.1_8-S	GI_21450630	scl17505.7.1_8	NM_144960.1	Fcamr	S	1533	CCCAGGATCACTCTAATTCAGATGACACATTTCCTACCAGATAAGCTCCC	Mus musculus Fc receptor IgA IgM high affinity (Fcamr) mRNA.	go_component: membrane [goid 0016020] [evidence ISS] [pmid 12466851]; go_component: integral to membrane [goid 0016021] [evidence TAS] [pmid 12466851]; go_function: transmembrane receptor activity [goid 0004888] [evidence IDA] [pmid 11062505]; go_function: protein binding [goid 0005515] [evidence IDA] [pmid 11062505]; go_function: receptor activity [goid 0004872] [evidence IEA]; go_function: pept…
50139	-0.32	-0.32	-0.23	14	Parg	ENSMUSG00000021911	scl0026430.2_0	scl0026430.2_0-S	GI_6754985	scl0026430.2_0	NM_011960.1	Parg	S	3222	CTCTTCCTGTCTGTGTGTTGTCCAGACTGCTTTGGTGGCTAGCAGATACC	Mus musculus poly (ADP-ribose) glycohydrolase (Parg) mRNA.	go_function: poly(ADP-ribose) glycohydrolase activity [goid 0004649] [evidence IEA]; go_function: hydrolase activity [goid 0016787] [evidence IEA]
50148	-0.27	-0.27	-0.18	17		ENSMUSG00000024219	scl50930.18_166	scl50930.18_166-S	GI_31340914	scl50930.18_166	NM_181413.2	Anks1	S	5122	AGAAATTCCTCTCCTCCTCCGGGTGGGTCTCTCCTTTTCAGGACAAGTGC	Mus musculus ankyrin repeat and SAM domain containing 1 (Anks1) mRNA.		MGC59413;mKIAA0229
50162	-0.3	-0.3	0.47	13	E2f3	ENSMUSG00000016477	scl44141.9.1_18	scl44141.9.1_18-S	GI_38074345	scl44141.9.1_18	XM_127250.4	E2f3	S	1958	GCCTCTGGTGGAGGACTTCATGTGTAGTTGATTGGGCTTTGTACAAACTG	Mus musculus E2F transcription factor 3 (E2f3) mRNA.
50176	-0.21	-0.21	-0.14	9		ENSMUSG00000033335	scl0013430.2_50	scl0013430.2_50-S	GI_6681206	scl0013430.2_50	NM_007871.1	Dnm2	S	3113	CCAGTGCTGACCCACCTGGCTCAAGTTGTATATATAGAGCTCCTTTGGCC	Mus musculus dynamin 2 (Dnm2) mRNA.	go_function: motor activity [goid 0003774] [evidence IEA]; go_function: GTPase activity [goid 0003924] [evidence IEA]; go_function: GTP binding [goid 0005525] [evidence IEA]; go_function: hydrolase activity [goid 0016787] [evidence IEA]; go_function: ATP binding [goid 0005524] [evidence ISS] [pmid 12466851]; go_process: endocytosis [goid 0006897] [evidence IEA]; go_process: microtubule-based proc…
50180	-0.22	-0.22	-0.13	15	Sqle	ENSMUSG00000022351	scl47884.11.17_1	scl47884.11.17_1-S	GI_42476307	scl47884.11.17_1	NM_009270.2	Sqle	S	2223	CTGTATTTTAAACTTGGTGGAGAGTGTGTGACCGGTCCTGTTGGGTTGCT	Mus musculus squalene epoxidase (Sqle) mRNA.	go_component: integral to membrane [goid 0016021] [evidence TAS] [pmid 12466851]; go_component: extracellular space [goid 0005615] [evidence TAS] [pmid 12466851]; go_function: monooxygenase activity [goid 0004497] [evidence IEA]; go_function: squalene monooxygenase activity [goid 0004506] [evidence IEA]; go_function: electron transfer flavoprotein [goid 0008246] [evidence IEA]; go_function: oxido…
50189	0.14	0.14	-0.03	7	Bckdha	ENSMUSG00000060376	scl31626.10.1_112-S	scl31626.10.1_112-S	GI_31982493	scl31626.10.1_112	NM_007533.2	Bckdha	S	1543	GGCTACTTCACTCCCTTCACCTGTTACAGTGCCTTTTAGGGGTGGGAAGG	Mus musculus branched chain ketoacid dehydrogenase E1 alpha polypeptide (Bckdha) mRNA.	go_component: mitochondrion [goid 0005739] [evidence IEA]; go_component: extracellular space [goid 0005615] [evidence TAS] [pmid 12466851]; go_function: 3-methyl-2-oxobutanoate dehydrogenase (lipoamide) activity [goid 0003863] [evidence IEA]; go_function: oxidoreductase activity [goid 0016491] [evidence IEA]; go_function: oxidoreductase activity acting on the aldehyde or oxo group of donors disul…
50195	0.97	0.97	0	4	B3galt6	ENSMUSG00000050796	scl00117592.2_262	scl00117592.2_262-S	GI_31560004	scl00117592.2_262	NM_080445.2	B3galt6	S	1987	GGGTGTGTGAGCGTATGGACTGTAAGGCACTTGGGATCAGAATGTCCACA	Mus musculus UDP-Gal:betaGal beta 1 3-galactosyltransferase polypeptide 6 (B3galt6) mRNA.	go_component: Golgi medial cisterna [goid 0005797] [evidence IDA] [pmid 11551958]; go_component: extracellular space [goid 0005615] [evidence TAS] [pmid 12466851]; go_component: membrane [goid 0016020] [evidence ISS] [pmid 12466851]; go_function: transferase activity transferring glycosyl groups [goid 0016757] [evidence IEA]; go_function: UDP-galactose beta-N-acetylglucosamine beta-1 3-galactosyl…	GalTII
50204	-0.28	-0.28	-0.02	3	Pias3	ENSMUSG00000028101	scl22851.14_43	scl22851.14_43-S	GI_22122654	scl22851.14_43	NM_146135.1	Pias3	S	2330	GTCGGGCGACAGGTCAGAGATGGACAGAGAACTCTATTTTGGATTGCAGA	Mus musculus protein inhibitor of activated STAT 3 (Pias3) transcript variant 1 mRNA.	go_component: nucleus [goid 0005634] [evidence IEA]; go_function: DNA binding [goid 0003677] [evidence IEA]; go_function: zinc ion binding [goid 0008270] [evidence IEA]	MGC27936;Pias3L
50239	0.15	0.15	-0.33	4	Uts2	ENSMUSG00000028963	scl24667.4.1_169	scl24667.4.1_169-S	GI_6755930	scl24667.4.1_169	NM_011910.1	Uts2	S	1	GCAGATGCTTGAAGCAAAATCACGCTAACGACGCCTTGTTCTTCATTATG	Mus musculus urotensin 2 (Uts2) mRNA.	go_component: extracellular [goid 0005576] [evidence IEA]; go_component: extracellular space [goid 0005615] [evidence TAS] [pmid 12466851]; go_function: peptide hormone [goid 0005180] [evidence IEA]; go_function: hormone activity [goid 0005179] [evidence IEA]	prepro-UII;Ucn2;UII
50270	-0.1	-0.1	0.12	3	Ntng1	ENSMUSG00000059857	scl080883.1_47	scl080883.1_47-S	GI_13507635	scl080883.1_47	NM_030699.1	Ntng1	S	2371	ACGGTGCGAAGAGGCGGGCAGCTGTGGCTCCGAATCCGGCCAGGGAGCAC	Mus musculus netrin G1 (Ntng1) mRNA.	go_component: plasma membrane [goid 0005886] [evidence IDA] [pmid 11804778]; go_component: extracellular matrix [goid 0005578] [evidence ISS] [pmid 12466851]; go_component: extracellular space [goid 0005615] [evidence TAS] [pmid 12466851]; go_component: membrane [goid 0016020] [evidence IEA]; go_function: structural molecule activity [goid 0005198] [evidence ISS] [pmid 12466851]; go_process: axon…	A930010C08Rik;Lmnt1
50273	-0.23	-0.23	-0.11				scl46761.2.17_45	scl46761.2.17_45-S	GI_31340673	scl46761.2.17_45	NM_175232.2	5830427D03Rik	S	1657	GTCATTCCATAACCGCGTGTGACAAGTAAGACAGCATGTGATCCTAGTAC	Mus musculus RIKEN cDNA 5830427D03 gene (5830427D03Rik) mRNA.
50279	0.32	0.32	0.17	13		ENSMUSG00000021539	scl43907.5.1_1	scl43907.5.1_1-S	GI_6754529	scl43907.5.1_1	NM_010702.1	Lect2	S	451	TTAAGCCAATTAAGTATAAAGGTTCTATCAAAAAGGGGGAGAAGCTGGGC	Mus musculus leukocyte cell-derived chemotaxin 2 (Lect2) mRNA.	go_component: extracellular space [goid 0005615] [evidence TAS] [pmid 12466851]; go_process: chemotaxis [goid 0006935] [evidence IEA]
50280	0.1	0.1	-0.25	7	1110006G06Rik	ENSMUSG00000030590	scl31560.6.38_45	scl31560.6.38_45-S	GI_21312031	scl31560.6.38_45	NM_028661.1	1110006G06Rik	S	1107	GAGGCCCTAAATGCCCTACACCCAGCCGCCACTCAACACTATGAACCGTG	Mus musculus RIKEN cDNA 1110006G06 gene (1110006G06Rik) mRNA.		B230110F21Rik
50286	-0.11	-0.11	0.33	6	Emg1	ENSMUSG00000004268	scl0001050.1_29	scl0001050.1_29-S	GI_7305108	scl0001050.1_29	NM_013536.1	Grcc2f	S	604	ATTGGCACTTCCTTTTCTGTTGAAGACATCAGTGACATTCGAGAGTTGGT	Mus musculus gene rich cluster C2f gene (Grcc2f) mRNA.	go_component: nucleus [goid 0005634] [evidence IEA]; go_process: ribosome biogenesis [goid 0007046] [evidence IEA]; go_process: rRNA processing [goid 0006364] [evidence IEA]	C2f
50292	-0.25	-0.25	-0.27	12	Sipa1l1	ENSMUSG00000042700	scl00217692.2_267	scl00217692.2_267-S	GI_27369827	scl00217692.2_267	NM_172579.1	Sipa1l1	S	5871	CGTCCCAGCCTGTTCATATCGGACAGTGCACAGCACAATTGCAGATCAAC	Mus musculus signal-induced proliferation-associated 1 like 1 (Sipa1l1) mRNA.	go_process: intracellular signaling cascade [goid 0007242] [evidence ISS] [pmid 12466851]	4931426N11;4931426N11Rik;mKIAA0440
50301	0.2	0.2	0.03	3	Gbp2	ENSMUSG00000028270	scl014469.12_181	scl014469.12_181-S	GI_6753949	scl014469.12_181	NM_010260.1	Gbp2	S	2235	CTACAGATAGCTTCTGTAATCACAGAACAGGCAACTTTTAACTAACTTGC	Mus musculus guanylate nucleotide binding protein 2 (Gbp2) mRNA.	go_component: cellular_component unknown [goid 0008372] [evidence ND]; go_function: GTPase activity [goid 0003924] [evidence ISS] [pmid 9862701]; go_function: GTP binding [goid 0005525] [evidence ISS] [pmid 12466851]; go_function: ATP binding [goid 0005524] [evidence ISS] [pmid 12466851]; go_process: biological_process unknown [goid 0000004] [evidence ND]; go_process: immune response [goid 000695…
50324	0.15	0.15	-0.07	15	Trmu	ENSMUSG00000022386	scl0002584.1_7	scl0002584.1_7-S	GI_21312517	scl0002584.1_7	NM_028063.1	Trmt1	S	6	CGAGTATGAGAAAGGAAGGACTCCAAACCCCGACATCAACTGCAATAAGC	Mus musculus tRNA (5-methylaminomethyl-2-thiouridylate)-methyltransferase 1 (Trmt1) mRNA.	go_component: cytoplasm [goid 0005737] [evidence IEA]; go_function: tRNA (5-methylaminomethyl-2-thiouridylate)-methyltransferase activity [goid 0004808] [evidence IEA]; go_function: methyltransferase activity [goid 0008168] [evidence IEA]; go_function: transferase activity [goid 0016740] [evidence IEA]; go_process: tRNA processing [goid 0008033] [evidence IEA]	1600025P05Rik;Trmu
50332	-0.26	-0.26	-0.26	2	Vps39	ENSMUSG00000027291	scl0269338.1_1	scl0269338.1_1-S	GI_30578430	scl0269338.1_1	NM_147153.2	Vps39	S	20	GCTTGCCAGCCCACTGACCGCAGGCTGTTTATACTGCCAGTGTTTTCTCC	Mus musculus vacuolar protein sorting 39 (yeast) (Vps39) mRNA.	go_function: small GTPase regulatory/interacting protein activity [goid 0005083] [evidence IEA]; go_function: protein transporter activity [goid 0008565] [evidence IEA]; go_process: protein transport [goid 0015031] [evidence IEA]; go_process: transport [goid 0006810] [evidence IEA]; go_process: intracellular protein transport [goid 0006886] [evidence IEA]	A230065P22Rik
50333	0.31	0.31	-0.09	5	Mtf2	ENSMUSG00000029267	scl0017765.2_254	scl0017765.2_254-S	GI_7305288	scl0017765.2_254	NM_013827.1	Mtf2	S	1390	GTTTTGGCTCGTCGGGTGAGCCTTGATGGGAAGGTGCAGTATCTTGTGGA	Mus musculus metal response element binding transcription factor 2 (Mtf2) mRNA.		9230112N11Rik;M96
50338	-0.17	-0.17	-0.31				GI_62945389-S	GI_62945389-S	GI_62945389	GI_62945389	NM_001013380.1	Dync1li2	S	2748	CCTGGTCGGATCATTGCTGTCAGACCGACAGGTGGGTGCTTTCCATGGAG	Mus musculus dynein cytoplasmic 1 light intermediate chain 2 (Dync1li2) mRNA.	go_component: microtubule [goid 0005874] [evidence IEA]; go_component: dynein complex [goid 0030286] [evidence IEA]; go_component: cytoplasmic dynein complex [goid 0005868] [evidence IEA]; go_function: ATP binding [goid 0005524] [evidence IEA]; go_function: motor activity [goid 0003774] [evidence IEA]; go_function: nucleotide binding [goid 0000166] [evidence IEA]; go_function: microtubule motor a…	AA409702;C920003I06;Dncli2;Dnclic2;LIC2
50347	-0.17	-0.17	-0.26	9	Etfa	ENSMUSG00000032314	scl00110842.1_108	scl00110842.1_108-S	GI_31981825	scl00110842.1_108	NM_145615.2	Etfa	S	904	GCAGTTGGTGCTTCCCGAGCTGCTGTTGATGCTGGCTTTGTTCCCAATGA	Mus musculus electron transferring flavoprotein alpha polypeptide (Etfa) nuclear gene encoding mitochondrial protein mRNA.	go_component: mitochondrion [goid 0005739] [evidence ISS] [pmid 12466851]; go_component: mitochondrion [goid 0005739] [evidence IDA] [pmid 14651853]; go_component: electron transfer flavoprotein complex (sensu Eukarya) [goid 0017133] [evidence TAS] [pmid 8617498]; go_function: electron carrier activity [goid 0009055] [evidence TAS] [pmid 8617498]; go_function: electron carrier activity [goid 0009…	2010200I21Rik;D9Ertd394e
50348	-0.4	-0.4	0.14				scl22993.15_296	scl22993.15_296-S	GI_21362268	scl22993.15_296	NM_028814.1	2810403A07Rik	S	2651	GACTGGAATTGCAACTTGTCCTTTTTTCTTGGCATTGCGGGTTTTGCCAA	Mus musculus RIKEN cDNA 2810403A07 gene (2810403A07Rik) mRNA.		A430106P18Rik
50369	0.45	0.45	0.06				scl0078543.1_127	scl0078543.1_127-S	GI_34328294	scl0078543.1_127	NM_026932.2	Ebna1bp2	S	2119	GGAACTTGTGCTTTCCCACAGTTACAGTGTCCTGATGTTTCCTGGATGGG			1810014B19Rik;Ebp2;Nobp;p40
50372	0.27	0.27	0.28	4	Slc24a2	ENSMUSG00000037996	scl0076376.1_316	scl0076376.1_316-S	GI_27369562	scl0076376.1_316	NM_172426.1	Slc24a2	S	3746	CACTGAGTGTCCTCAAGCTCTGTCTGACATCTTGTATGACTTCTACAAGG	Mus musculus solute carrier family 24 (sodium/potassium/calcium exchanger) member 2 (Slc24a2) mRNA.	go_component: cellular_component unknown [goid 0008372] [evidence ND]; go_component: membrane [goid 0016020] [evidence ISS] [pmid 12466851]; go_component: integral to membrane [goid 0016021] [evidence ISS] [pmid 12466851]; go_function: molecular_function unknown [goid 0005554] [evidence ND]; go_function: calcium:sodium antiporter activity [goid 0005432] [evidence ISS] [pmid 12466851]; go_process:…	2810021B17Rik
50390	-0.29	-0.29	-0.08	1	Klf7	ENSMUSG00000025959	scl0093691.2_69	scl0093691.2_69-S	GI_31981435	scl0093691.2_69	NM_033563.2	Klf7	S	1016	GCCCTGAAAACAAGAAGAGGGTCCATCGCTGTCAGTTTAACGGGTGCCGG	Mus musculus Kruppel-like factor 7 (ubiquitous) (Klf7) mRNA.	go_component: nucleus [goid 0005634] [evidence IEA]; go_function: DNA binding [goid 0003677] [evidence IEA]; go_function: translation regulator activity [goid 0045182] [evidence IEA]; go_process: regulation of transcription DNA-dependent [goid 0006355] [evidence IEA]	9830124P08Rik
50398	-0.08	-0.08	-0.04	9	Zfp810	ENSMUSG00000066829	scl36114.9_96	scl36114.9_96-S	GI_21704231	scl36114.9_96	NM_145612.1	BC005471	S	2786	CTGGGTTTGAGAGTTCTTACACATCACCTGGAGTTTCAACATTCATGCCC	Mus musculus cDNA sequence BC005471 (BC005471) mRNA.	go_component: nucleus [goid 0005634] [evidence IEA] [pmid 12466851]; go_component: intracellular [goid 0005622] [evidence ISS] [pmid 12466851]; go_function: nucleic acid binding [goid 0003676] [evidence ISS] [pmid 12466851]; go_function: ATP binding [goid 0005524] [evidence ISS] [pmid 12466851]; go_process: regulation of transcription DNA-dependent [goid 0006355] [evidence ISS] [pmid 12466851]	MGC6652
50400	-0.24	-0.24	-0.25	X	Zfp280c	ENSMUSG00000036916	scl54284.20_250	scl54284.20_250-S	GI_40254196	scl54284.20_250	NM_153532.2	Suhw3	S	3984	ATGTTCTCTCTATCTTGGGACTATCATAACATCTTAGTGGTCAGGAAATG
50403	0.1	0.1	0.11				GI_85701623-S	GI_85701623-S	GI_85701623	GI_85701623	NM_001033277.1	Spryd3	S	1317	CCGTATTTATCAGGACAGACGGAAGGGGAATCCTTCCCAGGGCGAGTAGG	Mus musculus SPRY domain containing 3 (Spryd3) mRNA. XM_924590	go_function: receptor activity [goid 0004872] [evidence IEA]
50427	-0.08	-0.08	0.14	9	Ccr3	ENSMUSG00000035448	scl36284.2_205	scl36284.2_205-S	GI_31542353	scl36284.2_205	NM_009914.2	Ccr3	S	2181	GCACACAGACCCTAGAAATCTCAGGAGGTGCTCTCTGGATTGAAGTGTGC	Mus musculus chemokine (C-C) receptor 3 (Ccr3) mRNA.	go_component: membrane [goid 0016020] [evidence IEA]; go_component: integral to membrane [goid 0016021] [evidence TAS] [pmid 12466851]; go_function: G-protein coupled receptor activity [goid 0004930] [evidence IEA]; go_function: protein binding [goid 0005515] [evidence IPI] [pmid 7594543]; go_function: C-C chemokine receptor activity [goid 0016493] [evidence IDA] [pmid 12466851]; go_function: rec…	CC-CKR3;CKR3;Cmkbr1l2;Cmkbr3
50435	0.32	0.32	-0.03	18	Fbn2	ENSMUSG00000024598	scl51382.64.112_5	scl51382.64.112_5-S	GI_6753825	scl51382.64.112_5	NM_010181.1	Fbn2	S	8638	AATTGGAGGAGCACAATGAGGACGACTACCTTCTGGGGGTGCTCGGGGAG	Mus musculus fibrillin 2 (Fbn2) mRNA.	go_component: microfibril [goid 0001527] [evidence TAS] [pmid 7744963]; go_component: extracellular matrix [goid 0005578] [evidence IEA]; go_component: extracellular [goid 0005576] [evidence TAS] [pmid 11285249]; go_component: extracellular space [goid 0005615] [evidence TAS] [pmid 12466851]; go_component: nucleus [goid 0005634] [evidence ISS] [pmid 12466851]; go_function: calcium ion binding [go…	Fib-2;sne;sy
50438	-0.28	-0.28	0.07	3	Ccrn4l	ENSMUSG00000023087	scl23222.4_222	scl23222.4_222-S	GI_33563247	scl23222.4_222	NM_009834.1	Ccrn4l	S	2641	GTGATGACGTTGGTAGACGTGTGAAGATTACTCCAATCACTTCTCCTGGG	Mus musculus CCR4 carbon catabolite repression 4-like (S. cerevisiae) (Ccrn4l) mRNA.	go_process: rhythmic behavior [goid 0007622] [evidence IEA]	Ccr4;nocturnin
50440	0.24	0.24	-0.01	15	Tars	ENSMUSG00000022241	scl47390.18.104_38	scl47390.18.104_38-S	GI_27229276	scl47390.18.104_38	NM_033074.2	Tars	S	2412	GCCAAGTCTTAGAGAATGTTGTAGATGGGGGTTAAGAGAACCATTTAAAG	Mus musculus threonyl-tRNA synthetase (Tars) mRNA.	go_component: soluble fraction [goid 0005625] [evidence ISS] [pmid 12466851]; go_component: cytoplasm [goid 0005737] [evidence ISS] [pmid 12466851]; go_function: ATP binding [goid 0005524] [evidence IEA]; go_function: tRNA ligase activity [goid 0004812] [evidence IEA]; go_function: ligase activity [goid 0016874] [evidence IEA]; go_function: threonine-tRNA ligase activity [goid 0004829] [evidence …	D15Wsu59e;ThrRS
50441	0.33	0.33	-0.06				scl000314.1_1	scl000314.1_1-S	GI_31542580	scl000314.1_1	NM_176931.1	Syt15	S	1130	GGGAAGCAGGGGACATGGTGTTGGGGCCACTCAATTGTAGGCAGGACTCA	Mus musculus synaptotagmin 15 (Syt15) transcript variant b mRNA.	go_component: integral to membrane of membrane fraction [goid 0000299] [evidence IDA] [pmid 12765241]; go_component: membrane [goid 0016020] [evidence ISS] [pmid 12466851]; go_component: synaptic vesicle [goid 0008021] [evidence ISS] [pmid 12466851]; go_component: integral to membrane [goid 0016021] [evidence IEA]; go_function: transporter activity [goid 0005215] [evidence ISS] [pmid 12466851]; g…	CHR10SYT;E230025K04Rik;sytXV
50451	0.2	0.2	0.06	13	Heatr1	ENSMUSG00000050244	scl45065.22.7_66	scl45065.22.7_66-S	GI_46519148	scl45065.22.7_66	NM_144835.3	B130016L12Rik	S	6621	TTTAATGGGGGTGTGGTGCCATGTTACTTTCGGTACTTTCACATCTGCCG
50458	0.24	0.24	0.21	16	Bdh1	ENSMUSG00000046598	scl0001859.1_11	scl0001859.1_11-S	GI_31982168	scl0001859.1_11	NM_175177.3	Bdh	S	78	TCAAGCCCGGAGAGATTTCCCTGGGCACTTATTACACCCTGCGGGGAGTA	Mus musculus 3-hydroxybutyrate dehydrogenase (heart mitochondrial) (Bdh) mRNA.	go_component: mitochondrion [goid 0005739] [evidence ISS] [pmid 12466851]; go_function: oxidoreductase activity [goid 0016491] [evidence ISS] [pmid 12466851]; go_function: 3-hydroxybutyrate dehydrogenase activity [goid 0003858] [evidence ISS] [pmid 12466851]; go_process: metabolism [goid 0008152] [evidence ISS] [pmid 12466851]	2310032J20Rik
50471	0.28	0.28	0.2	19	Olfr1420	ENSMUSG00000060878	scl53351.1.1_26	scl53351.1.1_26-S	GI_33238899	scl53351.1.1_26	NM_146410.1	Olfr1420	S	559	GCCTGGCTTGTGGAGACACGCATGTTCATAGGACTGCCCTGTATATCATC	Mus musculus olfactory receptor 1420 (Olfr1420) mRNA.		MOR266-4
50494	-0.3	-0.3	0.02	11		ENSMUSG00000018572	scl41350.6.1_10	scl41350.6.1_10-S	GI_21313417	scl41350.6.1_10	NM_030064.1	2410141M05Rik	S	1263	ACTGCAGAAAGCCCTTTGCGGGGCGGCCCATGATTGAGTGCAGCCTCTGT	Mus musculus RIKEN cDNA 2410141M05 gene (2410141M05Rik) mRNA.		JUNE-1
50497	0.2	0.2	0.03	3	Alx3	ENSMUSG00000014603	scl22736.4.1_173	scl22736.4.1_173-S	GI_7106249	scl22736.4.1_173	NM_007441.1	Alx3	S	1652	GGTCAGCTCAATAATAGGTGGGGGGGTCTCCTCTGTTCCAAGCATCCCTC	Mus musculus aristaless 3 (Alx3) mRNA.	go_component: nucleus [goid 0005634] [evidence IEA]; go_function: DNA binding [goid 0003677] [evidence IEA]; go_function: transcription factor activity [goid 0003700] [evidence IEA]; go_process: regulation of transcription DNA-dependent [goid 0006355] [evidence IEA]; go_process: development [goid 0007275] [evidence IEA]
50524	-0.37	-0.37	0.09				scl24592.15.1_12-S	scl24592.15.1_12-S	GI_23956105	scl24592.15.1_12	NM_021303.1	AF155546	S	2347	AGCAGAACAAGTGTACTAGGAGCCATTTTGACCCTGAAAGGGAGGGAACT	Mus musculus cDNA sequence AF155546 (AF155546) mRNA.	go_component: cellular_component unknown [goid 0008372] [evidence ND]; go_component: nucleus [goid 0005634] [evidence IEA]; go_function: molecular_function unknown [goid 0005554] [evidence ND]; go_process: biological_process unknown [goid 0000004] [evidence ND]
50528	0.06	0.06	0.12	3	Rap1gds1	ENSMUSG00000028149	scl0229877.2_148	scl0229877.2_148-S	GI_21704071	scl0229877.2_148	NM_145544	Rap1gds1	S	3117	CCCCCGACAGGAGATACCTGTATCTCTGCGTTCTCTAAATCGGACTTTGC	Mus musculus RAP1 GTP-GDP dissociation stimulator 1 (Rap1gds1) mRNA.		GDS1;MGC18981
50538	0.33	0.33	-0.2	3	Lor	ENSMUSG00000043165	scl21907.2_5	scl21907.2_5-S	GI_6678707	scl21907.2_5	NM_008508.1	Lor	S	1668	GTATCCTGTTCTGCAGATTTTTCATCTTGGTTTCTGAATGACTACCTCCC	Mus musculus loricrin (Lor) mRNA.	go_component: cornified envelope [goid 0001533] [evidence IDA] [pmid 2190691]; go_component: internal side of plasma membrane [goid 0009898] [evidence IDA] [pmid 2190691]; go_function: structural constituent of epidermis [goid 0030280] [evidence IDA] [pmid 11038185]
50575	0.32	0.32	0.03	11	Tmem101	ENSMUSG00000020921	scl39518.4_244	scl39518.4_244-S	GI_21313231	scl39518.4_244	NM_029649.1	2610511E22Rik	S	1241	GTATAGAAGTAGCCCTGTAAGGAGGGGCAGAGTGGCTGGTGCTACAGACG	Mus musculus RIKEN cDNA 2610511E22 gene (2610511E22Rik) mRNA.	go_component: extracellular space [goid 0005615] [evidence TAS] [pmid 12466851]; go_component: integral to membrane [goid 0016021] [evidence TAS] [pmid 12466851]
50577	0.09	0.09	0.14	9	Rps27l	ENSMUSG00000036781	scl067941.3_4	scl067941.3_4-S	GI_13385957	scl067941.3_4	NM_026467.1	Rps27l	S	196	TTCAGCCATGCACAGACTGTGGTTCTTTGTGTGGGTTGTTCAACTGTGTT	Mus musculus ribosomal protein S27-like (Rps27l) mRNA.	go_component: cellular_component unknown [goid 0008372] [evidence ND]; go_component: ribosome [goid 0005840] [evidence ISS] [pmid 12466851]; go_component: intracellular [goid 0005622] [evidence ISS] [pmid 12466851]; go_function: molecular_function unknown [goid 0005554] [evidence ND]; go_function: structural constituent of ribosome [goid 0003735] [evidence ISS] [pmid 12466851]; go_process: biolog…	1810034D23Rik
50594	0.16	0.16	0.03	2	Hspa12b	ENSMUSG00000074793	scl20269.13_663	scl20269.13_663-S	GI_31560076	scl20269.13_663	NM_028306.2	Hspa12b	S	2866	GCCAACCATGGCGTAAGACAGCTTTCCCTGCCTGAGAACTTATCCTAAGG	Mus musculus heat shock protein 12B (Hspa12b) mRNA.	go_function: ATP binding [goid 0005524] [evidence IEA]	2700081N06Rik
50600	-0.37	-0.37	0.2	5	Gtf2h3	ENSMUSG00000029387	scl00209357.2_233	scl00209357.2_233-S	GI_31340972	scl00209357.2_233	NM_181410.2	Gtf2h3	S	1648	GAGTTCAAACCAACCAGGGTTGCATCTTGCCACCTTTTTTACAAAAATAT
50601	-0.14	-0.14	0.41	2	Chst1	ENSMUSG00000027221	scl076969.2_187	scl076969.2_187-S	GI_12963844	scl076969.2_187	NM_023850.1	Chst1	S	1971	GTCTGAGTCTTGTGGCTACCCCTAGACCAGTAATGGCTAATGAATCTTAG	Mus musculus carbohydrate (keratan sulfate Gal-6) sulfotransferase 1 (Chst1) mRNA.	go_component: extracellular space [goid 0005615] [evidence TAS] [pmid 12466851]; go_function: transferase activity [goid 0016740] [evidence IEA]	2610008E20Rik;C6ST;GST-1;Gst1;KSGAL6ST
50609	0.39	0.39	-0.09	12	Psma6	ENSMUSG00000021024	scl43196.6.108_11	scl43196.6.108_11-S	GI_6755197	scl43196.6.108_11	NM_011968.1	Psma6	S	552	GAGTCAACCAGCTTCCTTGAAAAGAAAGTGAAGAAGAAATTTGATTGGAC	Mus musculus proteasome (prosome macropain) subunit alpha type 6 (Psma6) mRNA.	go_component: proteasome core complex (sensu Eukarya) [goid 0005839] [evidence IEA]; go_component: cytosol [goid 0005829] [evidence IEA]; go_function: proteasome endopeptidase activity [goid 0004299] [evidence IEA]; go_function: hydrolase activity [goid 0016787] [evidence IEA]; go_function: peptidase activity [goid 0008233] [evidence IEA]; go_function: endopeptidase activity [goid 0004175] [evide…	IOTA
50619	-0.25	-0.25	-0.09				scl53437.1.1_12	scl53437.1.1_12-S	GI_31340814	scl53437.1.1_12	NM_175203.2	4833408A19Rik	S	623	CCTCCCTCAGCCTTATTCCACCAGACTACCGAGAGGACTTCAACCTGGCC	Mus musculus RIKEN cDNA 4833408A19 gene (4833408A19Rik) mRNA.
50632	0.07	0.07	0.03	7	Lin37	ENSMUSG00000036845	scl31521.10_99	scl31521.10_99-S	GI_21313003	scl31521.10_99	NM_029377.1	1810054G18Rik	S	949	CAACCCACACTGGCCAGGCCATCGTTCCTGGCCCAGACATAAGGCAGTTG	Mus musculus RIKEN cDNA 1810054G18 gene (1810054G18Rik) mRNA.
50670	-0.29	-0.29	0.47	9	Pccb	ENSMUSG00000032527	scl35445.15.1_13	scl35445.15.1_13-S	GI_13385309	scl35445.15.1_13	NM_025835.1	Pccb	S	1741	CTTGGACACTGATTGATTTGCATAAAGAGTTCTTGGGCCTGGAGTAAAAC	Mus musculus propionyl Coenzyme A carboxylase beta polypeptide (Pccb) mRNA.	go_component: extracellular space [goid 0005615] [evidence TAS] [pmid 12466851]; go_component: mitochondrion [goid 0005739] [evidence ISS] [pmid 12466851]; go_component: biotin carboxylase complex [goid 0009343] [evidence ISS] [pmid 12466851]; go_function: propionyl-CoA carboxylase activity [goid 0004658] [evidence ISS] [pmid 11245989]; go_function: ligase activity [goid 0016874] [evidence ISS] […	1300012P06Rik
50671	-0.21	-0.21	0.17	11	Cbx8	ENSMUSG00000025578	scl030951.1_46	scl030951.1_46-S	GI_7304946	scl030951.1_46	NM_013926.1	Cbx8	S	1037	CCCCTCTCTGACTAACCTGGAGAAAGTGGTCGTTACAGATGTGACCTCAA	Mus musculus chromobox homolog 8 (Drosophila Pc class) (Cbx8) mRNA.	go_component: chromatin [goid 0005717] [evidence IEA]; go_component: nucleus [goid 0005634] [evidence ISS] [pmid 10721694]; go_component: chromatin [goid 0000785] [evidence IEA]; go_function: chromatin binding [goid 0003682] [evidence IEA]; go_process: chromatin assembly/disassembly [goid 0006333] [evidence IEA]; go_process: chromatin silencing [goid 0006342] [evidence ISS] [pmid 10721694]; go_pr…	Pc3
50672	0.34	0.34	0.12	12	Gen1	ENSMUSG00000051235	scl42620.12_34	scl42620.12_34-S	GI_31560838	scl42620.12_34	NM_177331.3	5830483C08Rik	S	4087	GTGAATGACTGGATCCTGAAAGTAGAAGATCAAAGGAATCCATCAAAAAC	Mus musculus RIKEN cDNA 5830483C08 gene (5830483C08Rik) mRNA.	go_component: intracellular [goid 0005622] [evidence ISS] [pmid 12466851]; go_function: DNA binding [goid 0003677] [evidence ISS] [pmid 12466851]; go_function: nuclease activity [goid 0004518] [evidence ISS] [pmid 12466851]; go_process: DNA repair [goid 0006281] [evidence ISS] [pmid 12466851]
50685	0.24	0.24	0.13	4	Olfr1337	ENSMUSG00000061075	scl0258306.1_109	scl0258306.1_109-S	GI_22129668	scl0258306.1_109	NM_146309.1	Olfr1337	S	673	CCATGGCGATTCTCAAGATCAAGTCCAACCAGGGCCGTTGCAAGGCTTTC	Mus musculus olfactory receptor 1337 (Olfr1337) mRNA.		MOR259-10
50687	0.24	0.24	0	11	Wdr45l	ENSMUSG00000025173	scl066840.1_106	scl066840.1_106-S	GI_13385263	scl066840.1_106	NM_025793.1	0610008N23Rik	S	1982	CAGACTGAAGAGTCTGTGTTTCTGTACCACTTGAGGTATATGTTTAGTTT			D16Bwg0193e
50692	0.16	0.16	-0.26	2	Stk39	ENSMUSG00000027030	scl19176.21_114	scl19176.21_114-S	GI_40538821	scl19176.21_114	NM_016866.2	Stk39	S	2982	GACCTTCAAGAAGGTGGGCTCCGGGGATGGTACCATTGCTCTTTCCTAGC	Mus musculus serine/threonine kinase 39 STE20/SPS1 homolog (yeast) (Stk39) mRNA.	go_function: protein kinase activity [goid 0004672] [evidence IEA]; go_function: protein serine/threonine kinase activity [goid 0004674] [evidence IEA]; go_function: protein-tyrosine kinase activity [goid 0004713] [evidence IEA]; go_function: ATP binding [goid 0005524] [evidence IEA]; go_function: transferase activity [goid 0016740] [evidence IEA]; go_function: kinase activity [goid 0016301] [evi…	DCHT;SPAK
50707	0.22	0.22	0	11	Sfrs2	ENSMUSG00000034120	scl020382.2_66	scl020382.2_66-S	GI_6755477	scl020382.2_66	NM_011358.1	Sfrs2	S	1573	CAGTTTATTAAAATGCCTGACAACTGCACTTCCAGTCACCCGGGCCTTGC	Mus musculus splicing factor arginine/serine-rich 2 (SC-35) (Sfrs2) mRNA.	go_component: nucleus [goid 0005634] [evidence IDA] [pmid 11739632]; go_component: spliceosome complex [goid 0005681] [evidence IDA] [pmid 11827461]; go_function: RNA binding [goid 0003723] [evidence IEA]; go_function: DNA binding [goid 0003677] [evidence IEA]; go_function: nucleic acid binding [goid 0003676] [evidence IEA]; go_function: protein binding [goid 0005515] [evidence IPI] [pmid 1173963…	D11Wsu175e;MRF-1;Pr264;SC35;Sfrs10
50711	-0.33	-0.33	-0.37	18	Stard4	ENSMUSG00000024378	scl00170459.2_123	scl00170459.2_123-S	GI_30841032	scl00170459.2_123	NM_133774.2	Stard4	S	2723	CACTGCTGAGCAGGGACGCACTGCAAGTAAAACAACCCTCGTGGAAATGT	Mus musculus StAR-related lipid transfer (START) domain containing 4 (Stard4) mRNA.	go_component: mitochondrion [goid 0005739] [evidence TAS] [pmid 12011453]; go_function: cholesterol binding [goid 0015485] [evidence ISS] [pmid 12011453]; go_function: lipid binding [goid 0008289] [evidence IEA]; go_function: cholesterol transporter activity [goid 0017127] [evidence IEA]; go_process: transport [goid 0006810] [evidence IEA]; go_process: steroid biosynthesis [goid 0006694] [evidenc…	4632419C16Rik;9030213J02Rik
50722	-0.09	-0.09	0.01	6	Lrguk	ENSMUSG00000056215	scl30229.21.1_176	scl30229.21.1_176-S	GI_28523332	scl30229.21.1_176	XM_133060.2	4921528H16Rik	S	2851	CTAACTACGATTGTATGGTTCAGAGTTCCAGGACTATGATGATTCACCCA	Mus musculus RIKEN cDNA 4921528H16 gene (4921528H16Rik) mRNA.
50725	0.04	0.04	-0.35	11	Rtn4	ENSMUSG00000020458	scl0068585.2_67	scl0068585.2_67-S	GI_34610234	scl0068585.2_67	NM_194054.1	Rtn4	S	4294	CTGCCCCACAGTGCTTGACCTCTGAGTCATTGGTTATACAGTGTAGTCCC	Mus musculus reticulon 4 (Rtn4) transcript variant 5 mRNA.	go_component: endoplasmic reticulum [goid 0005783] [evidence IDA] [pmid 12225863]; go_component: integral to membrane [goid 0016021] [evidence IEA]; go_function: molecular_function unknown [goid 0005554] [evidence ND]; go_process: neurogenesis [goid 0007399] [evidence IDA] [pmid 12225863]	1110020G17Rik;ASY;C130026I10Rik;mKIAA0886;NOGO;NSP-CL
50735	0.18	0.18	-0.11				scl23986.1.1_14	scl23986.1.1_14-S	GI_6754265	scl23986.1.1_14	NM_010488.1	Elavl4	S	23	AGTGAGAAGCGACTCGTCCGGCGTCCTCGAGCCCGCCGTGCCCGCTGGGG	Mus musculus ELAV (embryonic lethal abnormal vision Drosophila)-like 4 (Hu antigen D) (Elavl4) mRNA.	go_function: nucleic acid binding [goid 0003676] [evidence IEA]; go_function: RNA binding [goid 0003723] [evidence IEA]	Hud;PNEM
50739	0.11	0.11	0.19	7	Zfp580	ENSMUSG00000055633	scl33120.2.1_47	scl33120.2.1_47-S	GI_38088032	scl33120.2.1_47	XM_133134.3	Zfp580	S	9	TCGCGGCACCGCGCCACCCACCGTGCGCGCGCTGGTCCACCTCACACCTG
60008	-0.12	-0.12	0.06				scl0011475.2_90	scl0011475.2_90-S	GI_31982518	scl0011475.2_90	NM_007392.2	Acta2	S	1471	CCAGGCATGGATGGCATCAATCACTTCAACAGAGGAAGGTCCACTTAAAT	Mus musculus actin alpha 2 smooth muscle aorta (Acta2) mRNA.	go_component: cytoskeleton [goid 0005856] [evidence IEA]; go_function: structural constituent of cytoskeleton [goid 0005200] [evidence IEA]; go_process: cytoskeleton organization and biogenesis [goid 0007010] [evidence IEA]	a-SMA;Actvs
60010	-0.03	-0.03	-0.81	7	Inpp5f	ENSMUSG00000042105	scl31997.22_366	scl31997.22_366-S	GI_31560834	scl31997.22_366	NM_178641.3	Inpp5f	S	4428	CAATGTCTCTGGCATCCTTTAGAGCCTTACTCTGGTTAACTGACTCTCAG	Mus musculus inositol polyphosphate-5-phosphatase F (Inpp5f) mRNA.	go_component: cellular_component unknown [goid 0008372] [evidence ND]; go_function: molecular_function unknown [goid 0005554] [evidence ND]; go_process: biological_process unknown [goid 0000004] [evidence ND]	5830435P03Rik;AI115354;cI-27;mKIAA0966;SAC2
60022	-0.12	-0.12	-0.09	3	Fdps	ENSMUSG00000059743	scl0110196.3_64	scl0110196.3_64-S	GI_31982573	scl0110196.3_64	NM_134469.2	Fdps	S	910	TGGCTGGTGGTTCAGTGTCTGCTACGAGCCTCTCCTCAACAGCGCCAGAT	Mus musculus farnesyl diphosphate synthetase (Fdps) mRNA.	go_function: transferase activity [goid 0016740] [evidence IEA]	6030492I17Rik;Fdpsl1;mKIAA1293
60039	0.31	0.31	0.14	11		ENSMUSG00000020922	scl0268490.4_62	scl0268490.4_62-S	GI_31711989	scl0268490.4_62	NM_172947.1	2600001B17Rik	S	699	AGTGGAGGCCGGCCGGGGGAGGGAAGGGATCCTATATTTCCTGCTGACTC
60040	-0.05	-0.05	0.04	2	Rapgef1	ENSMUSG00000039844	scl00107746.2_64	scl00107746.2_64-S	GI_16905082	scl00107746.2_64	NM_054050.1	Rapgef1	S	3436	CTCTCTGAAGATCAAGCCTAGGAACATAACAAGGCGGAAAACAGACCGCG	Mus musculus Rap guanine nucleotide exchange factor (GEF) 1 (Rapgef1) mRNA.	go_function: signal transducer activity [goid 0004871] [evidence TAS] [pmid 7797522]; go_function: SH3/SH2 adaptor protein activity [goid 0005070] [evidence TAS] [pmid 7797522]; go_process: platelet-derived growth factor receptor signaling pathway [goid 0048008] [evidence IMP] [pmid 12466202]; go_process: cell-cell adhesion [goid 0016337] [evidence IMP] [pmid 12466202]; go_process: blood vessel d…	4932418O06Rik;C3G;Grf2
60047	-0.01	-0.01	0.2	11	Bcl6b	ENSMUSG00000000317	scl40002.9.1_43	scl40002.9.1_43-S	GI_6671615	scl40002.9.1_43	NM_007528.1	Bcl6b	S	3007	CTGCTCCTGCTGCCCTGGGACCTATTTGATTATAGTACTTGGGTAAACGG	Mus musculus B-cell CLL/lymphoma 6 member B (Bcl6b) mRNA.	go_component: nucleus [goid 0005634] [evidence IDA] [pmid 9632807]; go_function: DNA binding [goid 0003677] [evidence IDA] [pmid 9632807]; go_function: nucleic acid binding [goid 0003676] [evidence IEA]; go_function: transcriptional repressor activity [goid 0016564] [evidence IDA] [pmid 9632807]; go_function: protein binding [goid 0005515] [evidence IPI] [pmid 12466851]; go_process: negative regu…	Bazf
60048	0.02	0.02	0.14	2	Ube2l6	ENSMUSG00000027078	scl0003139.1_11-S	scl0003139.1_11-S	GI_9910601	scl0003139.1_11	NM_019949	Ube2l6	S	19	CTGCTGGAATCTGCTGGTGCCCCACGCTCCAACCCGAGATGATGGCCAGC	Mus musculus ubiquitin-conjugating enzyme E2L 6 (Ube2l6) mRNA.	go_function: ligase activity [goid 0016874] [evidence IEA]; go_function: ubiquitin conjugating enzyme activity [goid 0004840] [evidence ISS] [pmid 12466851]; go_process: protein modification [goid 0006464] [evidence IEA]; go_process: ubiquitin cycle [goid 0006512] [evidence ISS] [pmid 12466851]	2810489I21Rik;RIG-B;Ubce8;UBCH8;Ubcm8
60050	0.1	0.1	-0.04	19	Uhrf2	ENSMUSG00000024817	scl000501.1_12	scl000501.1_12-S	GI_21450118	scl000501.1_12	NM_144873.1	Uhrf2	S	1	GTGGATGCCAGAGATGTCGGCCTTGGTGCTTGGTTTGAAGCACATATACA	Mus musculus ubiquitin-like containing PHD and RING finger domains 2 (Uhrf2) mRNA.		2310065A22Rik;D130071B19Rik;Nirf
60056	0.49	0.49	-0.08	5	Dao1	ENSMUSG00000042096	scl0013142.1_12	scl0013142.1_12-S	GI_6753601	scl0013142.1_12	NM_010018.1	Dao1	S	670	ACAACTCTCCGTACATCATCCCAGGTTCCAAGACAGTTACACTCGGAGGT	Mus musculus D-amino acid oxidase (Dao1) mRNA.	go_component: peroxisome [goid 0005777] [evidence IEA]; go_component: extracellular space [goid 0005615] [evidence TAS] [pmid 12466851]; go_function: D-amino-acid oxidase activity [goid 0003884] [evidence IEA]; go_function: electron transfer flavoprotein [goid 0008246] [evidence IEA]; go_function: oxidoreductase activity [goid 0016491] [evidence IEA]; go_function: oxidoreductase activity acting o…	DAO;Dao-1
60064	-0.08	-0.08	-0.04	5	Hadhb	ENSMUSG00000059447	scl0004026.1_20	scl0004026.1_20-S	GI_21704099	scl0004026.1_20	NM_145558	Hadhb	S	167	GCAAAACCCAATATGAAGAATATTGTGGTGGTGGAAGGGGTCCGCATTCC	Mus musculus hydroxyacyl-Coenzyme A dehydrogenase/3-ketoacyl-Coenzyme A thiolase/enoyl-Coenzyme A hydratase (trifunctional protein) beta subunit (Hadhb) mRNA.	go_component: mitochondrion [goid 0005739] [evidence TAS] [pmid 12466851]; go_function: acetyl-CoA C-acetyltransferase activity [goid 0003985] [evidence TAS] [pmid 11116090]; go_function: acetyl-CoA C-acyltransferase activity [goid 0003988] [evidence ISS] [pmid 12466851]; go_function: acyltransferase activity [goid 0008415] [evidence ISS] [pmid 12466851]; go_function: transferase activity [goid 0…	4930479F15Rik;Mtpb
60075	0.22	0.22	0.1				scl000399.1_81	scl000399.1_81-S	GI_34368581	scl000399.1_81	NM_183366.1	Adam28	S	2554	CAAGGCCTCCTTCTGTACTGATTTCCCATGGCCACTGAATCTTTGCTGTA	Mus musculus a disintegrin and metalloprotease domain 28 (Adam28) transcript variant 1 mRNA.	go_component: extracellular matrix [goid 0005578] [evidence IEA]; go_component: integral to membrane [goid 0016021] [evidence IEA]; go_function: metallopeptidase activity [goid 0008237] [evidence IEA]; go_function: metalloendopeptidase activity [goid 0004222] [evidence IEA]; go_function: hydrolase activity [goid 0016787] [evidence IEA]; go_function: zinc ion binding [goid 0008270] [evidence IEA];…	D430033C21Rik;Dtgn1;eMDCII;MDC-L;MDC-Lm;MDC-Ls;MDCL
60079	-0.5	-0.5	-0.38	3	BC002199	ENSMUSG00000074238	scl11702.1.1_1	scl11702.1.1_1-S	GI_22122400	scl11702.1.1_1	NM_145964.1	BC002199	S	1516	GAGTTCTTGCTGTCCGTGAAAACTTATGTGGGTGGCCCTTTCGATATCTG	Mus musculus cDNA sequence BC002199 (BC002199) mRNA.		MGC7434
60082	0.31	0.31	0.22	3		ENSMUSG00000051036	scl21985.11.1_0	scl21985.11.1_0-S	GI_27369735	scl21985.11.1_0	NM_172526.1	A430025D11Rik	S	1690	GTATGGGCTTTGGGGAGGAGCCTCTTTAGCCGGTATGGACAAGGTGCTCC	Mus musculus RIKEN cDNA A430025D11 gene (A430025D11Rik) mRNA.		A430025D11
60088	-0.42	-0.42	0.01	19	Kcnip2	ENSMUSG00000025221	scl52418.9.1_3	scl52418.9.1_3-S	GI_41281733	scl52418.9.1_3	NM_145703.1	Kcnip2	S	707	GGACAGAAACAAGGACGGCGTGGTGACCATTGAGGAATTCATTGAGTCTT	Mus musculus Kv channel-interacting protein 2 (Kcnip2) mRNA.	go_component: plasma membrane [goid 0005886] [evidence ISS] [pmid 11263977]; go_function: calcium ion binding [goid 0005509] [evidence ISS] [pmid 12466851]	KChIP2;KChIP2a;KChIP2b
60097	-0.21	-0.21	-0.19	1	Hspd1	ENSMUSG00000025980	scl000928.1_86	scl000928.1_86-S	GI_31981678	scl000928.1_86	NM_010477.2	Hspd1	S	157	GTAAAATTTGGTGCGGACGCTCGAGCCTTAATGCTTCAAGGTGTAGACCT	Mus musculus heat shock protein 1 (chaperonin) (Hspd1) mRNA.	go_component: mitochondrion [goid 0005739] [evidence ISS] [pmid 12466851]; go_function: heat shock protein activity [goid 0003773] [evidence IEA]; go_function: chaperone activity [goid 0003754] [evidence ISS] [pmid 12466851]; go_function: ATP binding [goid 0005524] [evidence ISS] [pmid 12466851]; go_process: response to heat [goid 0009408] [evidence IEA]	60kDa;Hsp60
60100	-0.78	-0.78	-0.22				scl0108991.1_11	scl0108991.1_11-S	GI_31341774	scl0108991.1_11	NM_175395.2	1700001A24Rik	S	1582	TCCTCTGCCCGTTAATAGTTGACTCTGGTTGAATTTTTGGTCATCACATC	Mus musculus RIKEN cDNA 1700001A24 gene (1700001A24Rik) mRNA.
60102	0	0	0.35	11	Pde6g	ENSMUSG00000025386	scl39239.4.1_19	scl39239.4.1_19-S	GI_31982123	scl39239.4.1_19	NM_012065.2	Pde6g	S	722	TCCTCTGTCTTGTAGCCCTTCCAGATGGGTGTCTTGGGGTGGGACACTGT	Mus musculus phosphodiesterase 6G cGMP-specific rod gamma (Pde6g) mRNA.	go_function: 3 5-cyclic-nucleotide phosphodiesterase activity [goid 0004114] [evidence IEA]; go_function: hydrolase activity [goid 0016787] [evidence IEA]; go_function: cGMP-specific phosphodiesterase activity [goid 0004116] [evidence IEA]; go_process: vision [goid 0007601] [evidence IEA]	Pdeg
60110	-0.15	-0.15	0.07	8	Xab2	ENSMUSG00000019470	scl0067439.2_98	scl0067439.2_98-S	GI_13385659	scl0067439.2_98	NM_026156.1	Xab2	S	20	GGGACCAGCCCCCCAGGGCCCAGAGCAAGATCTTCTTTGTGAGGAGTGAT	Mus musculus XPA binding protein 2 (Xab2) mRNA.	go_component: intracellular [goid 0005622] [evidence IEA]; go_component: nucleus [goid 0005634] [evidence IEA]; go_process: DNA repair [goid 0006281] [evidence IEA]; go_process: transcription [goid 0006350] [evidence IEA]; go_process: RNA processing [goid 0006396] [evidence IEA]	0610041O14Rik
60113	-0.2	-0.2	-0.26	1	Gdap1	ENSMUSG00000025777	scl0014545.2_19	scl0014545.2_19-S	GI_31981767	scl0014545.2_19	NM_010267.2	Gdap1	S	3557	GCACCGTATGATAAGGAGGTGCACAGCCACTGTTAGCCAGAGAGGCACTT	Mus musculus ganglioside-induced differentiation-associated-protein 1 (Gdap1) mRNA.	go_component: integral to membrane [goid 0016021] [evidence TAS] [pmid 12466851]
60132	0.44	0.44	0.2	8	Eif4ebp1	ENSMUSG00000031490	scl013685.3_18	scl013685.3_18-S	GI_31542599	scl013685.3_18	NM_007918.2	Eif4ebp1	S	695	GGCTGGGTTACCTGGGAAAGCCACACTTTTACTTCTTTCCCTGACAGGAA	Mus musculus eukaryotic translation initiation factor 4E binding protein 1 (Eif4ebp1) mRNA.	go_component: cellular_component unknown [goid 0008372] [evidence ND]; go_function: translation initiation factor activity [goid 0003743] [evidence IEA]; go_function: protein binding [goid 0005515] [evidence IPI] [pmid 7629182]; go_function: translation repressor activity [goid 0030371] [evidence TAS] [pmid 7629182]; go_function: protein biosynthesis inhibitor activity [goid 0017149] [evidence IE…	PHAS-I
60133	0.52	0.52	-0.01				GI_56605859-S	GI_56605859-S	GI_56605859	GI_56605859	NM_001008502.1	Gm1805	S	1424	ACATGTACGTAGGTGCCTGATGAGGCCAGAAGAGGGGATTGGATCCCCTG	Mus musculus gene model 1805 (NCBI) (Gm1805) mRNA.		Gm407;Gm721;MGC102209
60138	-0.26	-0.26	-0.11	16	Rnf168	ENSMUSG00000014074	scl49241.6_310	scl49241.6_310-S	GI_33859693	scl49241.6_310	NM_027355.1	3110001H15Rik	S	3446	CCTGGAACTGAATGGGTAATCAGAAACTGGGTCCAACATGGACTTCAGGC	Mus musculus RIKEN cDNA 3110001H15 gene (3110001H15Rik) mRNA.
60139	0.22	0.22	0.1	7	Mogat2	ENSMUSG00000052396	scl31008.7.1_29	scl31008.7.1_29-S	GI_34328427	scl31008.7.1_29	NM_177448.3	Mogat2	S	1285	CTGAGGTCTCTTCCCACAGTTGTAATGTCATTCAAACATGACCAAAGGAC
60148	0.04	0.04	-0.3	12	Plek2	ENSMUSG00000021118	scl42313.9.1_68	scl42313.9.1_68-S	GI_7305392	scl42313.9.1_68	NM_013738	Plek2	S	1071	GCTAACATGATCTAAAGGAGCGGGACCAGGGTTCTCATCATTGGATACAG	Mus musculus pleckstrin 2 (Plek2) mRNA.	go_component: cytoskeleton [goid 0005856] [evidence IEA]; go_component: membrane [goid 0016020] [evidence IEA]; go_component: ribosome [goid 0005840] [evidence ISS] [pmid 12466851]; go_component: intracellular [goid 0005622] [evidence ISS] [pmid 12466851]; go_function: structural constituent of ribosome [goid 0003735] [evidence ISS] [pmid 12466851]; go_process: intracellular signaling cascade [go…
60152	-0.22	-0.22	0.03	10	Agpat3	ENSMUSG00000001211	scl37771.20_206	scl37771.20_206-S	GI_31542117	scl37771.20_206	NM_053014.2	Agpat3	S	3287	GCAGCGCTTCTGAGAGCAATAAAAACTACACTAGTAATGTGGGTGTGGGC	Mus musculus 1-acylglycerol-3-phosphate O-acyltransferase 3 (Agpat3) mRNA.	go_component: cellular_component unknown [goid 0008372] [evidence ND]; go_component: integral to membrane [goid 0016021] [evidence TAS] [pmid 12466851]; go_function: molecular_function unknown [goid 0005554] [evidence ND]; go_function: acyltransferase activity [goid 0008415] [evidence ISS] [pmid 12466851]; go_function: transferase activity [goid 0016740] [evidence ISS] [pmid 12466851]; go_functio…	D10Jhu12e
60162	-0.32	-0.32	0.06	10		ENSMUSG00000002578	scl00319294.1_71	scl00319294.1_71-S	GI_31342329	scl00319294.1_71	NM_175689.2	A630026H08Rik	S	937	CCCAGGATGAACTACACGTATGTGCCCGTCAACCATTCCACCCTTGTCCC	Mus musculus RIKEN cDNA A630026H08 gene (A630026H08Rik) mRNA.
60164	-0.46	-0.46	-0.13	8	Cdk10	ENSMUSG00000033862	scl000606.1_3	scl000606.1_3-S	GI_37595739	scl000606.1_3	NM_194444.1	Cdk10	S	100	GCCGAAGCGTTAAGGAGTTTGAGAAGCTGAACCGGATTGGCGAGGGCACC	Mus musculus cyclin-dependent kinase (CDC2-like) 10 (Cdk10) transcript variant 2 mRNA.		BC017131
60170	0.19	0.19	0.01				scl000057.1_28	scl000057.1_28-S	GI_19923868	scl000057.1_28	NM_138314.1	Nme7	S	1491	GACACAAGATCAACAAGAGCACTGTACTCCTGGCAATTATTACATATGCT	Mus musculus non-metastatic cells 7 protein expressed in (Nme7) mRNA.	go_function: nucleoside-diphosphate kinase activity [goid 0004550] [evidence IEA]; go_function: ATP binding [goid 0005524] [evidence IEA]; go_function: kinase activity [goid 0016301] [evidence IEA]; go_function: transferase activity [goid 0016740] [evidence IEA]; go_process: GTP biosynthesis [goid 0006183] [evidence IEA]; go_process: UTP biosynthesis [goid 0006228] [evidence IEA]; go_process: CTP…	D530024H21Rik;Nm23-M7;Nm23-r7
60180	0.04	0.04	0.1	8	Dus2l	ENSMUSG00000031901	scl066369.15_25	scl066369.15_25-S	GI_20886448	scl066369.15_25	XM_134309.1	2310016K04Rik	S	1547	TGTAACCTTGGACAGTAGTGAGGAGAATCTTCTGGAAGGCTGCTGACTCC	Mus musculus RIKEN cDNA 2310016K04 gene (2310016K04Rik) mRNA.
60195	-0.32	-0.32	-0.01	7	Tmem9b	ENSMUSG00000031021	scl000137.1_6	scl000137.1_6-S	GI_10092670	scl000137.1_6	NM_020050.1	2310004K06Rik	S	205	GTGAGATGTAAATGCATCTGCCCTCCCTATAAAGAGAATCCTGGGCACAT	Mus musculus RIKEN cDNA 2310004K06 gene (2310004K06Rik) mRNA.	go_component: extracellular space [goid 0005615] [evidence TAS] [pmid 12466851]; go_component: integral to membrane [goid 0016021] [evidence TAS] [pmid 12466851]	D7H11orf15;ICRFP703B1614Q5.3
60204	0.97	0.97	0.11	3	Msr2	ENSMUSG00000015852	scl21994.9.1_30	scl21994.9.1_30-S	GI_13540504	scl21994.9.1_30	NM_030707	Msr2	S	1930	GCGCAAGTGAGGATCACATACATGTGCCTGGGCTTCCATCTGGTAGAATG	Mus musculus macrophage scavenger receptor 2 (Msr2) mRNA.	go_component: extracellular space [goid 0005615] [evidence TAS] [pmid 12466851]; go_component: membrane [goid 0016020] [evidence ISS] [pmid 12466851]; go_function: receptor activity [goid 0004872] [evidence IEA]; go_function: scavenger receptor activity [goid 0005044] [evidence ISS] [pmid 12466851]	2810439C17Rik;9330158F12;IFGP2;IgSR;MMAN-g
60224	0.36	0.36	0.01				scl19973.6_327-S	scl19973.6_327-S	GI_31543688	scl19973.6_327	NM_026499.2	Sfrs6	S	3341	GAGTCCTGTTGGACGTGATAGTGTTTCTTGATCTGTATGCCACAGTGCCT	Mus musculus splicing factor arginine/serine-rich 6 (Sfrs6) mRNA.	go_component: nucleus [goid 0005634] [evidence ISS] [pmid 12466851]; go_function: nucleic acid binding [goid 0003676] [evidence ISS] [pmid 12466851]; go_function: RNA binding [goid 0003723] [evidence ISS] [pmid 12466851]; go_function: pre-mRNA splicing factor activity [goid 0008248] [evidence ISS] [pmid 12466851]; go_process: mRNA splicing [goid 0006371] [evidence ISS] [pmid 12466851]; go_process…	1210001E11Rik
60242	-0.37	-0.37	-0.05	11	Prpsap2	ENSMUSG00000020528	scl0212627.1_235	scl0212627.1_235-S	GI_21450168	scl0212627.1_235	NM_144806.1	Prpsap2	S	1699	GCTGTCTACTACCTAGAATCAAAAAGCTACTGTTGGTTCCAACACATGAC	Mus musculus phosphoribosyl pyrophosphate synthetase-associated protein 2 (Prpsap2) mRNA.	go_function: ribose-phosphate diphosphokinase activity [goid 0004749] [evidence IEA]; go_process: nucleoside metabolism [goid 0009116] [evidence IEA]; go_process: nucleotide biosynthesis [goid 0009165] [evidence IEA]	A230054F23Rik;MGC36957
60273	0.05	0.05	0.66	2	Nr4a2	ENSMUSG00000026826	scl0018227.2_224	scl0018227.2_224-S	GI_7305324	scl0018227.2_224	NM_013613.1	Nr4a2	S	2290	GGGGGTTTGAACCGACCCAACTACCTGTCTAAACTGTTGGGGAAGCTGCC	Mus musculus nuclear receptor subfamily 4 group A member 2 (Nr4a2) mRNA.	go_component: nucleus [goid 0005634] [evidence IDA] [pmid 11749040]; go_function: ligand-dependent nuclear receptor activity [goid 0004879] [evidence TAS] [pmid 9092472]; go_function: DNA binding [goid 0003677] [evidence IEA]; go_function: transcription factor activity [goid 0003700] [evidence IEA]; go_function: steroid hormone receptor activity [goid 0003707] [evidence IEA]; go_function: recepto…	HZF-3;NOT;Nurr1;RNR-1;TINOR;TINUR
60278	-0.11	-0.11	-0.85	X	Fhl1	ENSMUSG00000023092	scl54919.12_462	scl54919.12_462-S	GI_6753863	scl54919.12_462	NM_010211.1	Fhl1	S	2095	GGTTTTCACCCCCTTCTCTGAAACGCAGGATTGCCTCCTTAACTGTACTC	Mus musculus four and a half LIM domains 1 (Fhl1) mRNA.	go_function: electron transporter activity [goid 0005489] [evidence ISS] [pmid 12466851]; go_process: development [goid 0007275] [evidence IEA]; go_process: cell differentiation [goid 0030154] [evidence IEA]; go_process: muscle development [goid 0007517] [evidence ISS] [pmid 12466851]; go_process: cell growth [goid 0016049] [evidence ISS] [pmid 12466851]; go_process: electron transport [goid 0006…	KyoT;KyoT1;KyoT2
60300	-0.46	-0.46	-0.27	18	Fem1c	ENSMUSG00000033319	scl51434.4.1_16	scl51434.4.1_16-S	GI_27734131	scl51434.4.1_16	NM_173423.1	Fem1c	S	2288	ACCACATTGCAGTGTCTTGCTGCTCGTGTCATCGTGAATCATAGAATCTA	Mus musculus fem-1 homolog c (C.elegans) (Fem1c) mRNA.	go_function: DNA binding [goid 0003677] [evidence ISS] [pmid 12466851]; go_function: transcription factor activity [goid 0003700] [evidence ISS] [pmid 12466851]; go_process: regulation of transcription DNA-dependent [goid 0006355] [evidence ISS] [pmid 12466851]	3632443A22Rik;C330025H06;mKIAA1785
60309	-0.23	-0.23	0.12	15		ENSMUSG00000022150	scl013132.15_5	scl013132.15_5-S	GI_12963488	scl013132.15_5	NM_023118.1	Dab2	S	3236	GACCCTGATGACATTATGCCCTACATTTTCCTTGAAGATCCTGATTTTAT	Mus musculus disabled homolog 2 (Drosophila) (Dab2) mRNA.	go_function: protein binding [goid 0005515] [evidence IPI] [pmid 12413896]; go_process: cellular morphogenesis during differentiation [goid 0000904] [evidence IMP] [pmid 12413896]; go_process: intracellular signaling cascade [goid 0007242] [evidence IEA]; go_process: embryonic development (sensu Mammalia) [goid 0001701] [evidence IMP] [pmid 12413896]; go_process: receptor mediated endocytosis [go…	5730435J12Rik;D15Wsu122e;Doc-2;Doc2
60338	-0.4	-0.4	0.01	8	Nr2f6	ENSMUSG00000002393	scl34680.2.475_84	scl34680.2.475_84-S	GI_6753767	scl34680.2.475_84	NM_010150.1	Nr2f6	S	168	ACAAGGCTGGTGGGAGCTACCCACGCGCGACCGAGGACGATTCGGCGTCA	Mus musculus nuclear receptor subfamily 2 group F member 6 (Nr2f6) mRNA.	go_component: nucleus [goid 0005634] [evidence IEA]; go_component: intracellular [goid 0005622] [evidence IEA]; go_function: DNA binding [goid 0003677] [evidence IEA]; go_function: transcription factor activity [goid 0003700] [evidence IEA]; go_function: receptor activity [goid 0004872] [evidence IEA]; go_function: ligand-dependent nuclear receptor activity [goid 0004879] [evidence IEA]; go_funct…	COUP-TF3;EAR2;Erbal2
60347	-0.23	-0.23	0.04	8	Fbxo31	ENSMUSG00000031811	scl34239.10.1_18	scl34239.10.1_18-S	GI_31981580	scl34239.10.1_18	NM_133765.2	Fbxo31	S	1610	ATGCACTTTAGAAATGAACGCACACCTCCTCACTGGGGTCCCGGTCGCCC
60358	0.21	0.21	0.1	7	Foxi2	ENSMUSG00000048377	scl31948.2.1_130	scl31948.2.1_130-S	GI_34147249	scl31948.2.1_130	NM_183193.1	B130055A05Rik	S	2342	CGATTTGGGGGCATATTTTAATAGAATAACACACTAAAAAGGAACATCCC	Mus musculus RIKEN cDNA B130055A05 gene (B130055A05Rik) mRNA.		B130055A05
60368	0.01	0.01	-0.02	3	Dnajc5b	ENSMUSG00000027606	scl23361.6.1_38	scl23361.6.1_38-S	GI_42475999	scl23361.6.1_38	NM_025489.2	Dnajc5b	S	670	CCGTGGAGGGTCCACAGCTCCTCTTTTTGGTTCAGCCATGTCTCTGGGTG	Mus musculus DnaJ (Hsp40) homolog subfamily C member 5 beta (Dnajc5b) mRNA.		1700008A05Rik
60372	-0.31	-0.31	-0.14	18	2700062C07Rik	ENSMUSG00000024273	scl0068046.2_0	scl0068046.2_0-S	GI_31980906	scl0068046.2_0	NM_026529.2	2700062C07Rik	S	700	AGCTGGACTTCAGGCACTTCTTATCTTCTCTATGAAGAGAATGGCCTCTG	Mus musculus RIKEN cDNA 2700062C07 gene (2700062C07Rik) mRNA.
60397	-0.05	-0.05	-0.23	6	March8	ENSMUSG00000025702	scl071779.8_36	scl071779.8_36-S	GI_34328506	scl071779.8_36	NM_027920.3	Mir	S	4167	GCTGCAGCTCAAGGAAAGCCCAAAGCATAGGGAGAGAAAAGGCACTTGTC
60400	0.23	0.23	0.08	7	4632433K11Rik	ENSMUSG00000063757	scl33119.1.1_6	scl33119.1.1_6-S	GI_21313331	scl33119.1.1_6	NM_029849.1	4632433K11Rik	S	2300	CTCTGGGGGCTCAGGGACCGATGTGGTATCTGTGACTTTTACCACCTGGA	Mus musculus RIKEN cDNA 4632433K11 gene (4632433K11Rik) mRNA.
60403	0.5	0.5	-0.37				scl44819.5_313	scl44819.5_313-S	GI_38074507	scl44819.5_313	XM_127312.4	C78339	S	3565	CGTGCCTGGGTGAAGTTCCTCATTTTGGCTGGTATGTGTAGATTTCCTTG	Mus musculus expressed sequence C78339 (C78339) mRNA.
60408	0.28	0.28	0.22	7	Centd2	ENSMUSG00000032812	scl000191.1_3	scl000191.1_3-S	GI_37655162	scl000191.1_3	NM_198096.1	Centd2	S	11	AGAGGGAGCCTGAGATCCTCCAGGGGCTCCTTGTGCCCTGACCAGCAGCT	Mus musculus centaurin delta 2 (Centd2) transcript variant 2 mRNA.	go_process: neuropeptide signaling pathway [goid 0007218] [evidence ISS] [pmid 12466851]	2410002L19Rik;mKIAA0782
60411	-0.07	-0.07	-0.76	19	Sorcs1	ENSMUSG00000043531	scl0058178.1_82	scl0058178.1_82-S	GI_12025517	scl0058178.1_82	NM_021377.1	Sorcs1	S	3465	CAACTCCACCTTCATCGCCAAAGCGGGGATCTGCTGGGGCACAGTTTGCA
60435	0.03	0.03	-0.03				GI_85986574-S	GI_85986574-S	GI_85986574	GI_85986574	NM_001033202.1	Usp30	S	2426	CTTCCTGTTAGTAGTTGCCCACGACAGGGTTTACAGGCCAGAACCTGGGC	Mus musculus ubiquitin specific peptidase 30 (Usp30) mRNA.	go_function: hydrolase activity [goid 0016787] [evidence IEA]; go_function: peptidase activity [goid 0008233] [evidence IEA]	6330590F17Rik;AI851327;D5Ertd483e
60438	-0.17	-0.17	-0.13	9		ENSMUSG00000032006	scl0071785.2_2	scl0071785.2_2-S	GI_27229136	scl0071785.2_2	NM_027924.1	Pdgfd	S	1414	TGGCAAGAAGAAGCAAATATCATTAATTTCTATATACATAAACATAGGAA	Mus musculus platelet-derived growth factor D polypeptide (Pdgfd) mRNA.	go_component: extracellular space [goid 0005615] [evidence TAS] [pmid 12466851]; go_function: protein binding [goid 0005515] [evidence ISS] [pmid 11331882]; go_function: platelet-derived growth factor receptor binding [goid 0005161] [evidence ISS] [pmid 11331882]; go_process: cell growth and/or maintenance [goid 0008151] [evidence ISS] [pmid 11331882]	1110003I09Rik
60440	-0.3	-0.3	0.4	12	Zfyve1	ENSMUSG00000042628	scl0217695.1_22	scl0217695.1_22-S	GI_34147176	scl0217695.1_22	NM_183154.1	Zfyve1	S	2	CAGGCTGCCCCTTCTTAGGATTTTTATTGCTCACAGTGTCTTATTCTTTG	Mus musculus zinc finger FYVE domain containing 1 (Zfyve1) mRNA.	go_component: Golgi apparatus [goid 0005794] [evidence IEA]; go_function: zinc ion binding [goid 0008270] [evidence IEA]	DFCP1;G630053K23;mKIAA1589;TAFF1;ZNFN2A1
60451	-0.22	-0.22	0.34	9	6030419C18Rik	ENSMUSG00000066607	scl36883.5.1_219	scl36883.5.1_219-S	GI_31342392	scl36883.5.1_219	NM_176921.2	6030419C18Rik	S	1979	CCCGGAGGGTCACAAGGAACAGCAGCACTCAGACAGTATCAGACAAGAGC	Mus musculus RIKEN cDNA 6030419C18 gene (6030419C18Rik) mRNA.
60458	0.11	0.11	-0.07	5	Tpcn1	ENSMUSG00000032741	scl26114.28.1_25	scl26114.28.1_25-S	GI_40254191	scl26114.28.1_25	NM_145853.2	Tpcn1	S	20	CCCAGCAGCCCCCTGGCAGTCGCCAGCGCTCCCAGACTGTCACCTAGCTG	Mus musculus two pore channel 1 (Tpcn1) mRNA.	go_component: cellular_component unknown [goid 0008372] [evidence ND]; go_component: integral to membrane [goid 0016021] [evidence IEA]; go_function: molecular_function unknown [goid 0005554] [evidence ND]; go_function: ion channel activity [goid 0005216] [evidence IEA]; go_process: biological_process unknown [goid 0000004] [evidence ND]	5730403B01Rik;Tpc1
60463	-0.31	-0.31	-0.03	2	H13	ENSMUSG00000019188	scl0003277.1_55	scl0003277.1_55-S	GI_31542927	scl0003277.1_55	NM_010376.2	H13	S	679	CCTGCACCTGAACAACGTGAGCACTGGCTGTATCCTGCTCGGAGGACTCT	Mus musculus histocompatibility 13 (H13) mRNA.	go_component: integral to membrane [goid 0016021] [evidence TAS] [pmid 12466851]; go_component: endoplasmic reticulum membrane [goid 0005789] [evidence IDA] [pmid 12972007]; go_component: endoplasmic reticulum [goid 0005783] [evidence IDA] [pmid 12972007]; go_function: peptidase activity [goid 0008233] [evidence IEA]; go_function: hydrolase activity [goid 0016787] [evidence IEA]	1200006O09Rik;4930443L17Rik;5031424B04Rik;H-13;PSL3;Spp
60471	0.9	0.9	-0.11	16		ENSMUSG00000022790	scl0207683.7_143	scl0207683.7_143-S	GI_40254204	scl0207683.7_143	NM_170599.2	Igsf11	S	3153	CACTCGGGAAGTCACTGCTGTGACCGTTTCGATGTTGATAAGAAGGTGAA	Mus musculus immunoglobulin superfamily member 11 (Igsf11) mRNA.	go_component: plasma membrane [goid 0005886] [evidence ISS] [pmid 12207903]	BT-IgSF;Igsf13
60484	-0.8	-0.8	-0.25	11	Sp6	ENSMUSG00000038560	scl0083395.1_307	scl0083395.1_307-S	GI_40538743	scl0083395.1_307	NM_031183.1	Sp6	S	3296	CTGTGAACCCACTTGGGGGCGAGGAGGAGGCAGAAACAGCCTGTGTTTTT	Mus musculus trans-acting transcription factor 6 (Sp6) mRNA.	go_component: nucleus [goid 0005634] [evidence IEA]; go_function: DNA binding [goid 0003677] [evidence IEA]; go_function: RNA polymerase II transcription factor activity [goid 0003702] [evidence ISS] [pmid 11087666]; go_process: regulation of transcription DNA-dependent [goid 0006355] [evidence IEA]; go_process: transcription from Pol II promoter [goid 0006366] [evidence ISS] [pmid 11087666]	1110025J03Rik;Epfn;Klf14
60494	-0.18	-0.18	0.16	15	Zc3h3	ENSMUSG00000075600	scl0223642.1_184	scl0223642.1_184-S	GI_26006470	scl0223642.1_184	NM_172121.1	Zc3hdc3	S	14	TCTAGGACTTGTCCCTGGCTCCCCATCCATCAGGGTGCCATGTGAGGTTC	Mus musculus zinc finger CCCH type domain containing 3 (Zc3hdc3) mRNA.	go_component: nucleus [goid 0005634] [evidence IEA]; go_function: DNA binding [goid 0003677] [evidence IEA]	2610029D06Rik
60500	-0.11	-0.11	0.06				scl0066520.2_292	scl0066520.2_292-S	GI_34304035	scl0066520.2_292	NM_183258.1	2610001J05Rik	S	861	TGTTTTTATCTCGCAAGTTGATATTGTACTTAGATCTTAGCCAAAAACTT	Mus musculus RIKEN cDNA 2610001J05 gene (2610001J05Rik) mRNA.
60504	0.14	0.14	0.1	13	Nid1	ENSMUSG00000005397	scl45062.20_217	scl45062.20_217-S	GI_6754853	scl45062.20_217	NM_010917.1	Nid1	S	5582	CCACCTCGACCTGCTTACATTGGACTGGGAATCTAAATTGGGAGGGAGTC	Mus musculus nidogen 1 (Nid1) mRNA.	go_component: extracellular matrix [goid 0005578] [evidence IEA]; go_component: basement membrane [goid 0005604] [evidence IDA] [pmid 12588956]; go_component: membrane [goid 0016020] [evidence IEA]; go_component: extracellular space [goid 0005615] [evidence TAS] [pmid 12466851]; go_function: calcium ion binding [goid 0005509] [evidence IEA]; go_function: protein binding [goid 0005515] [evidence I…	A630025O17;entactin;entactin-1;Nid;nidogen-1
60520	0.02	0.02	-0.02	7	Mrpl48	ENSMUSG00000030706	scl00038.1_12	scl00038.1_12-S	GI_38505258	scl00038.1_12	NM_026971.2	Mrpl48	S	495	GGAAGTGATGCGACTGCCAGACCAAGGCAACAAAATGGTCCTAGACTCCA	Mus musculus mitochondrial ribosomal protein L48 (Mrpl48) transcript variant 2 mRNA.	go_function: structural constituent of ribosome [goid 0003735] [evidence IEA]	1810030E20Rik;2610028L11Rik;CGI-118;D4Ertd786e
60524	-0.09	-0.09	-0.16	9	Ctsh	ENSMUSG00000032359	scl36630.14.1_50	scl36630.14.1_50-S	GI_7106278	scl36630.14.1_50	NM_007801	Ctsh	S	1206	GACAAGCCCACCCACGTGACATCATCACCAGAAATACGCTTGGATTGTGG	Mus musculus cathepsin H (Ctsh) mRNA.	go_component: lysosome [goid 0005764] [evidence IEA]; go_component: extracellular space [goid 0005615] [evidence TAS] [pmid 12466851]; go_function: cysteine-type endopeptidase activity [goid 0004197] [evidence IEA]; go_function: cathepsin H activity [goid 0004215] [evidence IEA]; go_function: cysteine-type peptidase activity [goid 0008234] [evidence IEA]; go_function: hydrolase activity [goid 001…
60528	-0.29	-0.29	-0.16	7	Grm5	ENSMUSG00000049583	scl0108071.1_257	scl0108071.1_257-S	GI_38088376	scl0108071.1_257	XM_149971.3	Grm5	S	1669	CAGGCTGTGAGATACTCTTCCAAAAGCCTGCATCCTGGATTCCATTAACC	Mus musculus glutamate receptor metabotropic 5 (Grm5) mRNA.
60538	0.93	0.93	0.1	6		ENSMUSG00000040242	scl067529.7_122	scl067529.7_122-S	GI_13385723	scl067529.7_122	NM_026218.1	Fgfr1op2	S	2530	AAGAAAAGCGGCACAGACGAGATGAGTCAGATCGATGTATTGAGCAGGTC	Mus musculus FGFR1 oncogene partner 2 (Fgfr1op2) mRNA.		1500031J01Rik
60546	0.24	0.24	0.49	8	Hgsnat	ENSMUSG00000037260	scl052120.1_108	scl052120.1_108-S	GI_20270034	scl052120.1_108	NM_133970	D8Ertd354e	S	738	GAAAACTGACTTTCCACGTGTATGCGCATGCCGACCGTACCGCCGTGGTT	Mus musculus DNA segment Chr 8 ERATO Doi 354 expressed (D8Ertd354e) mRNA.	go_component: integral to membrane [goid 0016021] [evidence TAS] [pmid 12466851]	9430010M12Rik;AW208455
60551	-0.11	-0.11	-0.3	8		ENSMUSG00000034361	scl33481.17.1_142	scl33481.17.1_142-S	GI_25141333	scl33481.17.1_142	NM_153507.2	Cpne2	S	2070	CCCACCCTCCTGCCACTCTAAGTATTGAATGTACTTTGTATAATTTTAGT	Mus musculus copine II (Cpne2) mRNA.		MGC30751;MGC37787
60563	0.08	0.08	0.12	14	Myl6	ENSMUSG00000060680	scl017904.3_16	scl017904.3_16-S	GI_34916052	scl017904.3_16	NM_010860	Myl6	S	293	CGTGTGTTTGACAAGGAAGGAAATGGCACCGTCATGGGTGCTGAAATCCG	Mus musculus myosin light polypeptide 6 alkali smooth muscle and non-muscle (Myl6) mRNA.	go_component: myosin [goid 0016459] [evidence IEA]; go_component: cytoskeleton [goid 0005856] [evidence IEA]; go_function: calcium ion binding [goid 0005509] [evidence IEA]; go_process: muscle development [goid 0007517] [evidence IEA]; go_process: cytoskeleton organization and biogenesis [goid 0007010] [evidence IEA]	ESMLC;LC17-GI;LC17-NM;LC17A;LC17B;MLC1SM;MLC3NM;MLC3SM;Myln
60575	-0.44	-0.44	-0.09	Y	Jarid1d	ENSMUSG00000056673	scl0020592.1_22	scl0020592.1_22-S	GI_33859625	scl0020592.1_22	NM_011419.1	Jarid1d	S	4938	CCTGTATGCGTTTCCCAAAATTTTACCATCAATATTCCTGGGACTAGCAT	Mus musculus jumonji AT rich interactive domain 1D (Rbp2 like) (Jarid1d) mRNA.	go_component: intracellular [goid 0005622] [evidence IEA]; go_component: nucleus [goid 0005634] [evidence IEA]; go_function: DNA binding [goid 0003677] [evidence IEA]; go_function: electron transporter activity [goid 0005489] [evidence ISS] [pmid 12466851]; go_process: regulation of transcription DNA-dependent [goid 0006355] [evidence IEA]; go_process: electron transport [goid 0006118] [evidence …	Smcy
60576	0.19	0.19	-0.15	10	Tmem5	ENSMUSG00000034620	scl00216395.2_163	scl00216395.2_163-S	GI_23346448	scl00216395.2_163	NM_153059.1	Tmem5	S	11	CCATGGGGGCCCCCTTCATCTTCATCAAGAACTGGAAGGAGCTTCCTGCT	Mus musculus transmembrane protein 5 (Tmem5) mRNA.	go_component: integral to membrane [goid 0016021] [evidence IEA]	6330415D21Rik;MGC28135
60577	-0.12	-0.12	0.62	4	Casp9	ENSMUSG00000028914	scl24737.11_591	scl24737.11_591-S	GI_40254354	scl24737.11_591	NM_015733.3	Casp9	S	3748	GCCTCTGTGGATTGGGCGCAAAGGTTAAAGCCAGGGGAATCTTCATTTCT	Mus musculus caspase 9 (Casp9) mRNA.	go_component: intracellular [goid 0005622] [evidence ISS] [pmid 12466851]; go_function: caspase activity [goid 0004199] [evidence IEA]; go_function: apoptosis regulator activity [goid 0016329] [evidence ISS] [pmid 12819136]; go_function: caspase activity [goid 0030693] [evidence ISS] [pmid 12819136]; go_process: induction of apoptosis [goid 0006917] [evidence ISS] [pmid 12819136]; go_process: pro…	Caspase-9;ICE-LAP6;Mch6
60601	0.34	0.34	-0.05	8	Calr3	ENSMUSG00000019732	scl073316.1_23	scl073316.1_23-S	GI_21624618	scl073316.1_23	NM_028500.1	Calr3	S	1228	GCGAACTATAGTCATCCTCACTCTGCATGCTGAGTGGCCCAGCTGCAACT	Mus musculus calreticulin 3 (Calr3) mRNA.	go_component: endoplasmic reticulum [goid 0005783] [evidence IEA]; go_function: calcium ion storage activity [goid 0005514] [evidence IEA]; go_function: chaperone activity [goid 0003754] [evidence IEA]; go_function: calcium ion binding [goid 0005509] [evidence IEA]	1700031L01Rik;6330586I20Rik;Crt2
60603	-0.33	-0.33	-0.19	10	Mical1	ENSMUSG00000019823	scl0003823.1_24	scl0003823.1_24-S	GI_19923870	scl0003823.1_24	NM_138315.1	Nical	S	3013	AGCTGGAGGCCGAAGGCACGAAGCTGGAGCTGGCCTTGAGGAAAGAGAGT	Mus musculus NEDD9 interacting protein with calponin homology and LIM domains (Nical) mRNA.		MGC27831;MGC38321;MICAL
60619	-0.12	-0.12	0.04	2		ENSMUSG00000040794	scl20653.2_227	scl20653.2_227-S	GI_13385665	scl20653.2_227	NM_026161.1	C1qtnf4	S	852	AAGCTGCCGCGCAAGACGCTGTCGGTGAAGCTGATGAAGAACCGCGACGA	Mus musculus C1q and tumor necrosis factor related protein 4 (C1qtnf4) mRNA.		0710001E10Rik
60632	-0.55	-0.55	0.21	8	1700054N08Rik	ENSMUSG00000031971	scl34189.5_72	scl34189.5_72-S	GI_28488758	scl34189.5_72	XM_134542.2	1700054N08Rik	S	1869	TGGGAGAATTTCGGGCAGGTGCTGGCCTGATGGTAATGTTCGTTCTTCCT	Mus musculus RIKEN cDNA 1700054N08 gene (1700054N08Rik) mRNA.
60647	-0.13	-0.13	-0.41	5	Drctnnb1a	ENSMUSG00000028995	scl084652.1_47	scl084652.1_47-S	GI_16716376	scl084652.1_47	NM_053090	Drctnnb1a	S	5629	GACACGGCCTGACCCCTTTAAGCCCATCTCTGTAGCACAGAACAGCAGGA	Mus musculus down-regulated by Ctnnb1 a (Drctnnb1a) mRNA.	go_component: cytoplasm [goid 0005737] [evidence ISS] [pmid 10910037]; go_function: molecular_function unknown [goid 0005554] [evidence ND]; go_process: biological_process unknown [goid 0000004] [evidence ND]
60670	-0.21	-0.21	-0.04	4	Rgs3	ENSMUSG00000059810	scl0002729.1_104	scl0002729.1_104-S	GI_41281664	scl0002729.1_104	NM_134257.1	Rgs3	S	2756	GAAGGACTCTTACCCTCGCTTCCTCCGCTCTGACCTCTACCTGGACCTCA	Mus musculus regulator of G-protein signaling 3 (Rgs3) mRNA.	go_component: nucleus [goid 0005634] [evidence IDA] [pmid 11034339]; go_component: cytoplasm [goid 0005737] [evidence TAS] [pmid 11342430]; go_component: plasma membrane [goid 0005886] [evidence TAS] [pmid 11342430]; go_function: molecular_function unknown [goid 0005554] [evidence ND]; go_function: signal transducer activity [goid 0004871] [evidence IEA]; go_function: GTPase activator activity [g…	4930506N09Rik;C2pa;C2PA-RGS3;PDZ-RGS3;RGS3S
60671	0.17	0.17	-0.34	4	Mdn1	ENSMUSG00000058006	scl0100019.2_106	scl0100019.2_106-S	GI_19527089	scl0100019.2_106	NM_133874.1	Mdn1	S	1874	GGTTCCCTTGGGCCTGGGGGCAGTTTTACTTGGCCAGAAAGCAGTGTTTG
60673	0.13	0.13	-0.14	7		ENSMUSG00000063297	scl00233271.2_256	scl00233271.2_256-S	GI_34328456	scl00233271.2_256	NM_178705.4	Luzp2	S	5043	GGCGACTATACTGGCAAATGCTCACATCTCCAAGCTATGTATTCATCTGG	Mus musculus leucine zipper protein 2 (Luzp2) mRNA.		9330154K17Rik;D130073E01
60687	-0.5	-0.5	-0.21	8	Slc7a6	ENSMUSG00000031904	scl33391.9_439	scl33391.9_439-S	GI_31377828	scl33391.9_439	NM_178798.2	Slc7a6	S	3455	GCTGCCAGTTAAAGCCAAAGCAATAGGCGTGAATCTCTGTGAGCAGTGTG
60692	-0.35	-0.35	-0.49	17	Abcg1	ENSMUSG00000024030	scl0011307.2_72	scl0011307.2_72-S	GI_6752939	scl0011307.2_72	NM_009593.1	Abcg1	S	3260	AGGTCCTGAGATTCCTCGGCTGTGGCCTTGATGCTTTCGTATCTTATCTG	Mus musculus ATP-binding cassette sub-family G (WHITE) member 1 (Abcg1) mRNA.	go_component: integral to plasma membrane [goid 0005887] [evidence IEA]; go_component: membrane [goid 0016020] [evidence IEA]; go_component: integral to membrane [goid 0016021] [evidence TAS] [pmid 12466851]; go_component: extracellular space [goid 0005615] [evidence TAS] [pmid 12466851]; go_function: nucleotide binding [goid 0000166] [evidence IEA]; go_function: ATP-binding cassette (ABC) transp…	Abc8;White
60706	-0.12	-0.12	-0.38	4	Plaa	ENSMUSG00000028577	scl24101.9.23_0	scl24101.9.23_0-S	GI_28077102	scl24101.9.23_0	NM_172695.1	Plaa	S	1494	GGCTAAATTTATTATTGATAACACAAAAGGTCAAACACTGGGACTTGGGA	Mus musculus phospholipase A2 activating protein (Plaa) mRNA.	go_function: phospholipase A2 activator activity [goid 0016005] [evidence IDA] [pmid 2052621]; go_function: protein binding [goid 0005515] [evidence IPI] [pmid 11689694]; go_process: inflammatory response [goid 0006954] [evidence IDA] [pmid 2052621]; go_process: phospholipid metabolism [goid 0006644] [evidence ISS] [pmid 12466851]; go_process: signal transduction [goid 0007165] [evidence ISS] [pm…	2410007N06;D4Ertd618e;PLAP
60711	0.23	0.23	0.44				scl47919.3_631	scl47919.3_631-S	GI_40254147	scl47919.3_631	NM_030132.2	D530033C11Rik	S	2132	CAATGCTACCGTCTGCTCTCAATAGCCTGGAAAGGATGGCTATAGCACCT	Mus musculus RIKEN cDNA D530033C11 gene (D530033C11Rik) mRNA.		1700010I21Rik
60717	-0.09	-0.09	-0.04	12	Dync1h1	ENSMUSG00000018707	scl013424.9_0	scl013424.9_0-S	GI_13384735	scl013424.9_0	NM_030238.1	Dnchc1	S	13875	ACAAGCTATCACTCTCCAATGCCATCTCCACAGTCCTCCCCCTCACACAG	Mus musculus dynein cytoplasmic heavy chain 1 (Dnchc1) mRNA.	go_component: dynein complex [goid 0030286] [evidence IEA]; go_component: cytoplasmic dynein complex [goid 0005868] [evidence IEA]; go_component: kinesin complex [goid 0005871] [evidence IEA]; go_function: dynein ATPase activity [goid 0008567] [evidence IEA]; go_function: motor activity [goid 0003774] [evidence IEA]; go_function: microtubule motor activity [goid 0003777] [evidence IEA]; go_functi…	DHC1;DHC1a;DNCL;Dnec1;Loa;MAP1C;mKIAA0325;P22
60722	0.17	0.17	0.03	2	1700021F07Rik	ENSMUSG00000027518	scl072221.3_23	scl072221.3_23-S	GI_38075457	scl072221.3_23	XM_130727.3	1700021F07Rik	S	249	GCCCAAGCCTGAGCTGCCTAGCCACTTCTATGTCCGTCCAGTGAGCCCCA	Mus musculus RIKEN cDNA 1700021F07 gene (1700021F07Rik) mRNA.
60731	0.21	0.21	0.38	17	Wiz	ENSMUSG00000024050	scl50064.18_425	scl50064.18_425-S	GI_46909564	scl50064.18_425	NM_212438.1	Wiz	S	1	CCCCTTTTCACTGTTGCTTTCTATGTATAGCTCCCTAGATCTTTCACTTT	Mus musculus widely-interspaced zinc finger motifs (Wiz) transcript variant 3 mRNA.	go_function: nucleic acid binding [goid 0003676] [evidence IEA]
60735	-0.01	-0.01	0.12	8	5830457O10Rik	ENSMUSG00000046691	scl0214987.1_149	scl0214987.1_149-S	GI_31981765	scl0214987.1_149	NM_145412.2	5830457O10Rik	S	1100	CCAAATCTGAGATCAAGCTTTTTAGGTACAAACCCGGCCCCTAGGTCGGG	Mus musculus RIKEN cDNA 5830457O10 gene (5830457O10Rik) mRNA.
60739	0.17	0.17	0.02	X	Klf8	ENSMUSG00000041649	scl0245671.1_6	scl0245671.1_6-S	GI_31343359	scl0245671.1_6	NM_173780.2	Klf8	S	4034	GGTTTGATGGATTAGTGGAGTTCATTATGTACAAACCCACGAATGTTTGT
60746	-0.34	-0.34	-0.29	13		ENSMUSG00000055763	scl28596.5_108	scl28596.5_108-S	GI_38348307	scl28596.5_108	NM_019743.2	Rybp	S	3484	GGCTTGCAAGTTTCCCGTGCGTTTAGTACATGATCTTTCACACTCGTGTG	Mus musculus RING1 and YY1 binding protein (Rybp) mRNA.	go_component: nucleus [goid 0005634] [evidence IDA] [pmid 10919273]; go_component: nucleoplasm [goid 0005654] [evidence IDA] [pmid 10369680]; go_function: transcription co-repressor activity [goid 0003714] [evidence IDA] [pmid 10369680]; go_function: protein binding [goid 0005515] [evidence IPI] [pmid 10369680]; go_process: negative regulation of transcription from Pol II promoter [goid 0000122] …	2410018J24Rik;MGC62213;YEAF1
60750	-0.23	-0.23	-0.19	19	Sfxn4	ENSMUSG00000063698	scl52316.14.1_45-S	scl52316.14.1_45-S	GI_16716500	scl52316.14.1_45	NM_053198	Sfxn4	S	964	ACAGAGGGGTATAGGAACAAGTTTATCTCCTGTTTGGAAATCTTTGGCCC	Mus musculus sideroflexin 4 (Sfxn4) mRNA.	go_component: mitochondrion [goid 0005739] [evidence ISS] [pmid 11274051]; go_component: integral to membrane [goid 0016021] [evidence TAS] [pmid 12466851]; go_component: membrane [goid 0016020] [evidence ISS] [pmid 12466851]; go_function: cation transporter activity [goid 0008324] [evidence ISS] [pmid 12466851]; go_process: transport [goid 0006810] [evidence IEA]; go_process: iron ion transport …
70008	-0.08	-0.08	-0.07	7	Dpysl4	ENSMUSG00000025478	scl31932.12.1_1	scl31932.12.1_1-S	GI_34328210	scl31932.12.1_1	NM_011993.2	Dpysl4	S	1789	TGGTGCTGTCCCCACTGGCAGGGTGTGGGGACGACTCACGTCAGTTAGCT	Mus musculus dihydropyrimidinase-like 4 (Dpysl4) mRNA.	go_function: hydrolase activity acting on carbon-nitrogen (but not peptide) bonds in cyclic amides [goid 0016812] [evidence IEA]; go_function: hydrolase activity [goid 0016787] [evidence IEA]	CRMP-3;Crmp3;DPY4;Drp-4;Ulip4
70010	-0.34	-0.34	0.14	11	Sumo2	ENSMUSG00000020738	scl0001373.1_2	scl0001373.1_2-S	GI_19111163	scl0001373.1_2	NM_133354	Sumo2	S	286	CAGATTCCGGTTTGATGGGCAGCCAATCAACGAAACAGACACACCTGCAC
70021	0.1	0.1	0.17				scl26994.6.1_84	scl26994.6.1_84-S	GI_31560467	scl26994.6.1_84	NM_016789.2	Nptx2	S	2300	CCATCGAGTATTTCCCCCGGAACTGGAGATTCGGGCGTCATTTGGCTGCT	Mus musculus neuronal pentraxin 2 (Nptx2) mRNA.	go_component: extracellular space [goid 0005615] [evidence TAS] [pmid 12466851]; go_function: lectin [goid 0005530] [evidence IEA]; go_function: sugar binding [goid 0005529] [evidence IEA]; go_process: heterophilic cell adhesion [goid 0007157] [evidence IEA]	narp;np2
70022	-0.09	-0.09	-0.28	7	Bcam	ENSMUSG00000002980	scl31668.16.1_1	scl31668.16.1_1-S	GI_10048459	scl31668.16.1_1	NM_020486.1	Lu	S	1969	ACGCCTCTGCCTCCTTCCTTCTCCAGCCTCGGCCCTCCCTTCCTTCCTCT	Mus musculus Lutheran blood group (Auberger b antigen included) (Lu) mRNA.	go_component: plasma membrane [goid 0005886] [evidence IDA] [pmid 10630290]; go_component: integral to plasma membrane [goid 0005887] [evidence ISS] [pmid 10630290]; go_function: laminin receptor activity [goid 0005055] [evidence IDA] [pmid 10630290]; go_process: cell adhesion [goid 0007155] [evidence IDA] [pmid 10630290]	1200005K12Rik;B-CAM;Gplu
70025	-0.18	-0.18	-0.07	10	Echdc1	ENSMUSG00000019883	scl39044.8_33	scl39044.8_33-S	GI_31542450	scl39044.8_33	NM_025855.2	Echdc1	S	2396	GCTCTTTAGCCACAAATACCAAAGTGTCCCCATCCCTTTTCCAGACTCAA	Mus musculus enoyl Coenzyme A hydratase domain containing 1 (Echdc1) mRNA.		1700028A24Rik;D10Ertd667e
70026	0.16	0.16	-0.19	11	Mfsd11	ENSMUSG00000020818	scl0069900.1_163	scl0069900.1_163-S	GI_31340865	scl0069900.1_163	NM_178620.2	2600014M03Rik	S	2773	CCTACAGAACTCAGAGAAGTCAGATGGAGATTGGATCCCTGCGAACTGCA	Mus musculus RIKEN cDNA 2600014M03 gene (2600014M03Rik) mRNA.
70040	0.16	0.16	0.32	11	Rpl38	ENSMUSG00000057322	scl067671.4_8	scl067671.4_8-S	GI_12963654	scl067671.4_8	NM_023372.1	Rpl38	S	203	GGATAATGTGAAGTTCAAGGTTCGCTGCAGCAGGTACCTTTACACCCTGG	Mus musculus ribosomal protein L38 (Rpl38) mRNA.		0610025G13Rik
70048	-0.45	-0.45	-0.21	9	Nlrx1	ENSMUSG00000032109	scl35963.11.1_19	scl35963.11.1_19-S	GI_31341501	scl35963.11.1_19	NM_178420.2	BC034204	S	2839	CCTCGCTGACAGAAGGGACGGCGGTGTCTGAGTACTGGTCAGTGATCCTT	Mus musculus cDNA sequence BC034204 (BC034204) mRNA.
70059	-0.18	-0.18	-0.59	8	Fnta	ENSMUSG00000015994	scl34985.11_48	scl34985.11_48-S	GI_31982361	scl34985.11_48	NM_008033.2	Fnta	S	1465	GCTGTGCGCTGGGAGTGACGATTGATTTGCAGTAACCTGAATCTCGGTGC	Mus musculus farnesyltransferase CAAX box alpha (Fnta) mRNA.	go_function: prenyltransferase activity [goid 0004659] [evidence IEA]; go_function: protein prenyltransferase activity [goid 0008318] [evidence IEA]; go_function: transferase activity [goid 0016740] [evidence IEA]; go_process: protein amino acid prenylation [goid 0018346] [evidence IEA]	FTA
70064	-0.35	-0.35	0.21	11	Nt5c	ENSMUSG00000020736	scl39338.3_4	scl39338.3_4-S	GI_7657030	scl39338.3_4	NM_015807.1	Nt5c	S	717	CCCAGGAGGCCTACACGGGAAAGAAGGAGACTAGCACACAAATACAGTGG	Mus musculus 5 3-nucleotidase cytosolic (Nt5c) mRNA.	go_component: cellular_component unknown [goid 0008372] [evidence ND]; go_function: 5-nucleotidase activity [goid 0008253] [evidence IDA] [pmid 10681516]; go_function: nucleotide binding [goid 0000166] [evidence IEA]; go_function: magnesium ion binding [goid 0000287] [evidence IEA]; go_function: hydrolase activity [goid 0016787] [evidence IEA]; go_process: deoxyribonucleotide catabolism [goid 000…	Dnt;Dnt1;Umph-2;Umph2
70079	0.25	0.25	0.05	9	Folr4	ENSMUSG00000031933	scl0003549.1_15	scl0003549.1_15-S	GI_12584981	scl0003549.1_15	NM_022888.1	Folr4	S	742	CCCTTTTTCGTATCACTTCCCCACCCCGGATGACCTGTGTGAGAAGATCT	Mus musculus folate receptor 4 (delta) (Folr4) mRNA.	go_component: membrane fraction [goid 0005624] [evidence TAS] [pmid 11111049]; go_function: folic acid binding [goid 0005542] [evidence TAS] [pmid 11111049]; go_function: receptor activity [goid 0004872] [evidence IEA]; go_function: folate transporter activity [goid 0008517] [evidence TAS] [pmid 11111049]	0910001L11Rik;Folbp3
70086	0.18	0.18	0.04	2	Ckap5	ENSMUSG00000040549	scl075786.2_11	scl075786.2_11-S	GI_38075528	scl075786.2_11	XM_130287.5	4930432B04Rik	S	1121	GGTAGCTTTGGCAGCAAAATGTCTTACTGGCTTAGCTGTTGGGCTCAGAA	Mus musculus RIKEN cDNA 4930432B04 gene (4930432B04Rik) mRNA.
70091	-0.07	-0.07	0.32	7	Ccdc89	ENSMUSG00000044362	scl32406.1.536_28	scl32406.1.536_28-S	GI_38088054	scl32406.1.536_28	XM_133591.3	1700019B01Rik	S	762	CTGCTGGGCCTGCAGAACCAGCAAGCCTGTGACCATGCCAAGGAGACCGA	Mus musculus RIKEN cDNA 1700019B01 gene (1700019B01Rik) mRNA.
70093	0.1	0.1	0				scl50509.4_211	scl50509.4_211-S	GI_34328473	scl50509.4_211	NM_029999.3	Lbh	S	2498	CCTACCCCAGTTATCTGTCTTGGTCTTGCCGTGTGATGGGATGTGCTTGT	Mus musculus limb-bud and heart (Lbh) mRNA.	go_component: nucleus [goid 0005634] [evidence IDA] [pmid 11336496]; go_function: transcriptional activator activity [goid 0016563] [evidence IDA] [pmid 11336496]; go_process: regulation of transcription from Pol II promoter [goid 0006357] [evidence IDA] [pmid 11336496]	1810009F10Rik;6720416L16Rik
70100	-0.36	-0.36	-0.09	6	Pdia4	ENSMUSG00000025823	scl29051.11.1_27	scl29051.11.1_27-S	GI_6753239	scl29051.11.1_27	NM_009787.1	Cai	S	1587	ATACCAGCCTAGGCAAGAAATACAAGGGCCAGAAGGACCTGGTCATCGCC	Mus musculus calcium binding protein intestinal (Cai) mRNA.	go_component: endoplasmic reticulum [goid 0005783] [evidence IDA] [pmid 9493907]; go_component: extracellular space [goid 0005615] [evidence TAS] [pmid 12466851]; go_function: isomerase activity [goid 0016853] [evidence IEA]; go_function: electron transporter activity [goid 0005489] [evidence IEA]; go_process: electron transport [goid 0006118] [evidence IEA]	Erp72
70110	-0.04	-0.04	0.09	11	Rph3al	ENSMUSG00000020847	scl0380714.4_29	scl0380714.4_29-S	GI_41152501	scl0380714.4_29	NM_029548.1	Rph3al	S	551	CACAGAAACACAGCCTCCGAGTGCTGAAACCAGCCGTGTCTACACATGGG	Mus musculus rabphilin 3A-like (without C2 domains) (Rph3al) mRNA.	go_function: protein binding [goid 0005515] [evidence IPI] [pmid 12578829]	6530413F01Rik;Noc2
70113	0.43	0.43	0.12	13	Ccdc127	ENSMUSG00000021578	scl0067433.1_155	scl0067433.1_155-S	GI_31541788	scl0067433.1_155	NM_024201.2	0610011N22Rik	S	3159	CTACAAGTGGGAGTCAAGTCCCTTGGTTGGCACACGGATGGTTATAGAGC	Mus musculus RIKEN cDNA 0610011N22 gene (0610011N22Rik) mRNA.		5430420E17Rik
70129	-0.3	-0.3	-0.12	16	Itgb5	ENSMUSG00000022817	scl0016419.2_269	scl0016419.2_269-S	GI_6754379	scl0016419.2_269	NM_010580.1	Itgb5	S	2856	GCCAGACAAGAAGGTATCCGGAAGAGTCTGTGTGTACAAAGCTAGCGCGC	Mus musculus integrin beta 5 (Itgb5) mRNA.	go_component: integral to membrane [goid 0016021] [evidence TAS] [pmid 12466851]; go_component: integrin complex [goid 0008305] [evidence IEA]; go_component: extracellular space [goid 0005615] [evidence TAS] [pmid 12466851]; go_function: receptor activity [goid 0004872] [evidence IEA]; go_function: cell adhesion receptor activity [goid 0004895] [evidence IEA]; go_function: cell adhesion molecule …	[b]-5;[b]5;[b]5A;[b]5B;AI874634;beta-5;beta5;ESTM23
70131	-0.33	-0.33	-0.08	3	Pbxip1	ENSMUSG00000042613	scl00229534.2_23	scl00229534.2_23-S	GI_22122650	scl00229534.2_23	NM_146131.1	Pbxip1	S	2092	CAGGCGACGATGATGAAGTGGATGACTTTGAGGACTTTGTCTTCGGCCAC	Mus musculus pre-B-cell leukemia transcription factor interacting protein 1 (Pbxip1) mRNA.		4732463H20Rik;MGC38361
70138	-0.27	-0.27	-0.29	13	Pfkp	ENSMUSG00000021196	scl0003729.1_9	scl0003729.1_9-S	GI_31543472	scl0003729.1_9	NM_019703.2	Pfkp	S	513	CACAGTGCAGAAGTATTCCTACCTCAACGTGGTGGGTATGGTGGGCTCCA	Mus musculus phosphofructokinase platelet (Pfkp) mRNA.	go_component: 6-phosphofructokinase complex [goid 0005945] [evidence ISS] [pmid 10814514]; go_function: magnesium ion binding [goid 0000287] [evidence IEA]; go_function: catalytic activity [goid 0003824] [evidence IEA]; go_function: 6-phosphofructokinase activity [goid 0003872] [evidence IDA] [pmid 10814514]; go_function: kinase activity [goid 0016301] [evidence IEA]; go_function: transferase act…	1200015H23Rik;9330125N24Rik;PFK-C
70139	-0.34	-0.34	0.45				scl49864.8_499	scl49864.8_499-S	GI_10048413	scl49864.8_499	NM_020493	Srf	S	3964	GTGCGTGTGGTATATCCGTGGTTTCTACTTCTCCTGGGATGTTGACCCAG	Mus musculus serum response factor (Srf) mRNA.	go_component: nucleus [goid 0005634] [evidence IC] [pmid 12525493]; go_function: transcription factor activity [goid 0003700] [evidence IDA] [pmid 12525493]; go_function: DNA binding [goid 0003677] [evidence IEA]; go_process: regulation of transcription DNA-dependent [goid 0006355] [evidence IDA] [pmid 12525493]; go_process: transcription [goid 0006350] [evidence IEA]
70142	0.1	0.1	0.08	2	Scn1a	ENSMUSG00000064329	scl020265.1_263	scl020265.1_263-S	GI_9055327	scl020265.1_263	NM_018733.1	Scn1a	S	2541	TTACGGAGAAAACTGACCTGACAATGTCCACAGCAGCTTGTCCGCCCTCC	Mus musculus sodium channel voltage-gated type I alpha polypeptide (Scn1a) mRNA.	go_component: membrane fraction [goid 0005624] [evidence IDA] [pmid 10827969]; go_component: integral to membrane [goid 0016021] [evidence TAS] [pmid 12466851]; go_component: membrane [goid 0016020] [evidence ISS] [pmid 12466851]; go_function: ion channel activity [goid 0005216] [evidence ISS] [pmid 12466851]; go_function: cation channel activity [goid 0005261] [evidence ISS] [pmid 12466851]; go_…
70152	-0.39	-0.39	-0.06	5	Pom121	ENSMUSG00000053293	scl25927.13_1	scl25927.13_1-S	GI_22507336	scl25927.13_1	NM_148932.1	Pom121	S	5442	CCACAGACTGAGTTCCTGTGAGTGTAGCTGAGATTTTTAGTATGAATGTG	Mus musculus nuclear pore membrane protein 121 (Pom121) mRNA.		2610027A18Rik
70164	0.26	0.26	-0.09	7	Sae1	ENSMUSG00000052833	scl0056459.2_315	scl0056459.2_315-S	GI_9790246	scl0056459.2_315	NM_019748.1	Uble1a	S	8	GGAGTATGAGGGCAGCCTGTCTAGTTTGTAGATCCCCTTGGTTGCTGGAT	Mus musculus ubiquitin-like 1 (sentrin) activating enzyme E1A (Uble1a) mRNA.	go_function: catalytic activity [goid 0003824] [evidence ISS] [pmid 12466851]	2400010M20Rik;2610044L12Rik;AOS1;D7Ertd177e;HSPC140;SAE1;Sua1
70167	-0.34	-0.34	0.19	13	Ipo11	ENSMUSG00000042590	scl43536.32_392	scl43536.32_392-S	GI_31541897	scl43536.32_392	NM_029665.2	Ipo11	S	4173	TAGGAAAACCACTACCCCTTTGTAAGCTATGGAACCCATAGTGTCTACGG	Mus musculus importin 11 (Ipo11) mRNA.	go_component: nucleus [goid 0005634] [evidence ISS] [pmid 12466851]; go_function: protein transporter activity [goid 0008565] [evidence IDA] [pmid 12466851]; go_function: protein binding [goid 0005515] [evidence IPI] [pmid 11809816]; go_process: protein-nucleus import docking [goid 0000059] [evidence ISS] [pmid 12466851]; go_process: ribosomal protein-nucleus import [goid 0006610] [evidence IDA] …	1700081H05Rik;2510001A17Rik;E330021B14Rik
70168	-0.22	-0.22	-0.18	8		ENSMUSG00000054400	scl000740.1_101	scl000740.1_101-S	GI_21312955	scl000740.1_101	NM_029295.1	1700001C14Rik	S	564	GACAGAGAATAATTTTGTACTTATTTTTTACTACTTATTAAACTAATTAT	Mus musculus RIKEN cDNA 1700001C14 gene (1700001C14Rik) mRNA.	go_component: membrane [goid 0016020] [evidence IEA]; go_component: integral to membrane [goid 0016021] [evidence IEA]; go_function: cytokine activity [goid 0005125] [evidence IEA]; go_process: chemotaxis [goid 0006935] [evidence IEA]	1810018M11Rik;Cklf;Cklf2;CKLF5;Cklf6
70176	0.06	0.06	-0.07	16	Kcnj15	ENSMUSG00000062609	scl0016516.2_61	scl0016516.2_61-S	GI_34482049	scl0016516.2_61	NM_019664.3	Kcnj15	S	2624	CGCCTGCATTTCCTTGGGAAAGAGAATTAAGCAGGCTAGGATTGACTGAA	Mus musculus potassium inwardly-rectifying channel subfamily J member 15 (Kcnj15) mRNA.	go_component: integral to plasma membrane [goid 0005887] [evidence IEA]; go_component: membrane [goid 0016020] [evidence IEA]; go_component: integral to membrane [goid 0016021] [evidence IEA]; go_function: ion channel activity [goid 0005216] [evidence IEA]; go_function: inward rectifier potassium channel activity [goid 0005242] [evidence IEA]; go_function: voltage-gated ion channel activity [goid…	IRKK;Kir4.2
70184	-0.37	-0.37	-0.19	10	Tspyl1	ENSMUSG00000047514	scl39032.1_64	scl39032.1_64-S	GI_31543897	scl39032.1_64	NM_009433.2	Tspyl1	S	15	CAGGTTAATCTTTGCATTTGAAAATGCGGCCGGAACTGGTCCCTTCTCAC
70195	-0.08	-0.08	0.19	13	Zfp273	ENSMUSG00000030446	scl0212569.4_100	scl0212569.4_100-S	GI_46810304	scl0212569.4_100	NM_198322	6820416H06Rik	S	1996	GCAACAAATACTGCTTATAACCGGCAGGAAAATGTTTGGCCTGATATAAG	Mus musculus RIKEN cDNA 6820416H06 gene (6820416H06Rik) mRNA.		Rslcan1
70215	0.02	0.02	-0.08	14	Pdhb	ENSMUSG00000021748	scl068263.1_55	scl068263.1_55-S	GI_31340594	scl068263.1_55	NM_024221.2	Pdhb	S	1376	CTAAGAAGTATATTATCTACATTTGCTGTTTAATTGTTTTGATAAGGAAT	Mus musculus pyruvate dehydrogenase (lipoamide) beta (Pdhb) mRNA.	go_component: mitochondrion [goid 0005739] [evidence ISS] [pmid 12466851]; go_function: pyruvate dehydrogenase (lipoamide) activity [goid 0004739] [evidence ISS] [pmid 12466851]; go_function: transketolase activity [goid 0004802] [evidence ISS] [pmid 12466851]; go_function: oxidoreductase activity [goid 0016491] [evidence ISS] [pmid 12466851]; go_process: glycolysis [goid 0006096] [evidence ISS] …	2610103L06Rik
70242	-0.22	-0.22	0	2	Olfr238	ENSMUSG00000075208	scl4351.1.1_185	scl4351.1.1_185-S	GI_22128910	scl4351.1.1_185	NM_147015.1	Olfr1019	S	718	CCTGCGGGTCTCATCTTACTGGTGTTACCCTTTTTTATGGTACAGTCATG	Mus musculus olfactory receptor 1019 (Olfr1019) mRNA.		MOR180-1
70253	-0.29	-0.29	-0.32	17	Emilin2	ENSMUSG00000024053	scl0246707.2_7	scl0246707.2_7-S	GI_34328358	scl0246707.2_7	NM_145158	Emilin2	S	3787	CACTGGACAACCAGAAGACTCGTTATGTCCCCTTGGTTGGAAGCTGGCTT	Mus musculus elastin microfibril interfacer 2 (Emilin2) mRNA.	go_component: extracellular matrix [goid 0005578] [evidence IEA]; go_function: cell adhesion molecule activity [goid 0005194] [evidence IEA]; go_process: cell adhesion [goid 0007155] [evidence IEA]	FOAP-10
70280	0.14	0.14	0.06	1	Fcrla	ENSMUSG00000038421	scl0001005.1_90	scl0001005.1_90-S	GI_21553084	scl0001005.1_90	NM_145141.1	BB219290	S	363	TCAGGTTATCTTCTACCGAGAGGGCTCCGCCTTGGGTCCTCCTGGACCTA	Mus musculus expressed sequence BB219290 (BB219290) mRNA.	go_component: extracellular space [goid 0005615] [evidence TAS] [pmid 12466851]; go_function: receptor activity [goid 0004872] [evidence IEA]	FCRL;FcRX;FREB
70288	-0.44	-0.44	-0.04	19	Blnk	ENSMUSG00000061132	scl52495.17.1_252	scl52495.17.1_252-S	GI_31982208	scl52495.17.1_252	NM_008528.3	Blnk	S	2002	CGAGCTTTTCTATCACCTGACCTGACGAAGTCATAGCTGGGGAGGTTCGG	Mus musculus B-cell linker (Blnk) mRNA.	go_component: plasma membrane [goid 0005886] [evidence IEA]; go_process: defense response [goid 0006952] [evidence IEA]; go_process: intracellular signaling cascade [goid 0007242] [evidence ISS] [pmid 12466851]	BASH;Bca;Ly-57;Ly57;Lyw-57;SLP-65
70292	-0.01	-0.01	-0.03	19	Olfr1444	ENSMUSG00000046272	scl6295.1.1_330	scl6295.1.1_330-S	GI_22129432	scl6295.1.1_330	NM_146702.1	Olfr1444	S	907	GGAAAATACTCAACAGATTTTACCCTGCGTCTTTTAGTGTGAGTAGGAAG	Mus musculus olfactory receptor 1444 (Olfr1444) mRNA.		MOR202-4
70300	0.33	0.33	0.08				IGKV1-110_D00080$M15566_Ig_kappa_variable_1-110_11-S	IGKV1-110_D00080$M15566_Ig_kappa_variable_1-110_11-S	GI_38084242	IGKV1-110_D00080$M15566_Ig_kappa_variable_1-110_11	XM_355776.1	Igk-V1	S	52	GGCTGTTGGTGCTGATGTTCTGGATTCCTGCTTCCAGCAGTGATGTTGTG
70348	0.19	0.19	0.05	15	Ddx17	ENSMUSG00000055065	scl46959.14_72	scl46959.14_72-S	GI_40068492	scl46959.14_72	NM_199080.1	2610007K22Rik	S	4375	CTGCTAACGCCCTTGCTGGTCTCTCCACACATTCCTGTCATTGAGACTTG	Mus musculus RIKEN cDNA 2610007K22 gene (2610007K22Rik) transcript variant 1 mRNA.		MGC79147
70358	-0.11	-0.11	-0.11	6	Tacr1	ENSMUSG00000030043	scl0001128.1_71	scl0001128.1_71-S	GI_31543839	scl0001128.1_71	NM_009313.2	Tacr1	S	1581	AAATCCACCCGATACCTCCAGACCCAGAGCAGCGTGTACAAGGTCAGCCG	Mus musculus tachykinin receptor 1 (Tacr1) mRNA.	go_component: integral to membrane [goid 0016021] [evidence TAS] [pmid 12466851]; go_component: membrane [goid 0016020] [evidence IEA]; go_component: plasma membrane [goid 0005886] [evidence ISS] [pmid 12466851]; go_function: G-protein coupled receptor activity [goid 0004930] [evidence IEA]; go_function: rhodopsin-like receptor activity [goid 0001584] [evidence IEA]; go_function: neuropeptide Y r…	NK-1R;NK1-R;Tac1r
70369	0.16	0.16	-0.27				GI_85701809-S	GI_85701809-S	GI_85701809	GI_85701809	NM_001033304.1	5330417C22Rik	S	2961	AGACGTCTTCAGGAGGCCCAGACATGGACATGTGAGAGGTGCCCGTCCTG	Mus musculus RIKEN cDNA 5330417C22 gene (5330417C22Rik) mRNA.	go_function: receptor activity [goid 0004872] [evidence IEA]	BB183350;KIAA1324;mKIAA1324
70427	-0.35	-0.35	0.05	11	9530068E07Rik	ENSMUSG00000036275	scl0213673.3_37	scl0213673.3_37-S	GI_28509655	scl0213673.3_37	XM_203329.2	9530068E07Rik	S	2106	CCCCCAGCCACTGGGATTATTTGCCGTATTTCATGGTAGCCTGCCTTTTC	Mus musculus RIKEN cDNA 9530068E07 gene (9530068E07Rik) mRNA.
70451	-0.31	-0.31	-0.09	4	Ctps	ENSMUSG00000028633	scl0002828.1_23	scl0002828.1_23-S	GI_7949028	scl0002828.1_23	NM_016748.1	Ctps	S	1446	GGAACCATGAGGCTGGGCAAGAGGAGAACCCTGTTCCAGACCAAGAACTC	Mus musculus cytidine 5-triphosphate synthase (Ctps) mRNA.	go_function: catalytic activity [goid 0003824] [evidence IEA]; go_function: ligase activity [goid 0016874] [evidence IEA]; go_function: carbon-nitrogen ligase activity with glutamine as amido-N-donor [goid 0016884] [evidence IEA]; go_function: CTP synthase activity [goid 0003883] [evidence IEA]; go_process: pyrimidine nucleotide biosynthesis [goid 0006221] [evidence IEA]; go_process: glutamine me…
70465	-0.03	-0.03	-0.31	2	Kbtbd4	ENSMUSG00000005505	scl0003083.1_1	scl0003083.1_1-S	GI_13385495	scl0003083.1_1	NM_025991.1	Kbtbd4	S	34	AAGACCCGCAGGTGGGGAAACCGTGAGGTGTACGTAGCCCTATCTCGGTA	Mus musculus kelch repeat and BTB (POZ) domain containing 4 (Kbtbd4) mRNA.	go_function: protein binding [goid 0005515] [evidence ISS] [pmid 12466851]	2510026C23Rik
70471	0.65	0.65	0.36	5	Myl2	ENSMUSG00000013936	scl27267.9.1_12	scl27267.9.1_12-S	GI_6754777	scl27267.9.1_12	NM_010861	Myl2	S	456	CGCAGCCTTTCCCCCTGACGTCACCGGCAATCTTGATTATAAGAATTTGG	Mus musculus myosin light polypeptide 2 regulatory cardiac slow (Myl2) mRNA.	go_component: myosin [goid 0016459] [evidence IEA]; go_component: cytoskeleton [goid 0005856] [evidence IEA]; go_function: calcium ion binding [goid 0005509] [evidence IEA]; go_process: cytoskeleton organization and biogenesis [goid 0007010] [evidence IEA]; go_process: muscle development [goid 0007517] [evidence IEA]	MLC-2;MLC-2v;Mlc2v;Mylpc
70484	-0.07	-0.07	-0.09	11	Tmed4	ENSMUSG00000004394	scl0103694.3_1	scl0103694.3_1-S	GI_19527235	scl0103694.3_1	NM_134020.1	1110014L17Rik	S	294	GGGCCGTTTCACGTTCACATCCCACACACCCGGTGACCATCAGATTTGTC	Mus musculus RIKEN cDNA 1110014L17 gene (1110014L17Rik) mRNA.	go_component: membrane [goid 0016020] [evidence ISS] [pmid 12466851]; go_component: extracellular space [goid 0005615] [evidence TAS] [pmid 12466851]; go_component: integral to membrane [goid 0016021] [evidence TAS] [pmid 12466851]; go_function: protein carrier activity [goid 0008320] [evidence ISS] [pmid 12466851]; go_process: intracellular protein transport [goid 0006886] [evidence ISS] [pmid 1…	AI326346
70500	-0.06	-0.06	0.15	9	Pkm2	ENSMUSG00000032294	scl018746.1_82	scl018746.1_82-S	GI_31981561	scl018746.1_82	NM_011099.2	Pkm2	S	1883	CAGAAGGGCGGCAGCATCTCTGGGCTTTGCTTCTGTAGAAAGTTGTCAGA	Mus musculus pyruvate kinase muscle (Pkm2) mRNA.	go_function: magnesium ion binding [goid 0000287] [evidence IEA]; go_function: pyruvate kinase activity [goid 0004743] [evidence IEA]; go_function: kinase activity [goid 0016301] [evidence IEA]; go_function: transferase activity [goid 0016740] [evidence IEA]; go_process: glycolysis [goid 0006096] [evidence IEA]	Pk-2;Pk-3;Pk3
70528	-0.54	-0.54	0.04	9	Dcps	ENSMUSG00000032040	scl36050.5.8_18	scl36050.5.8_18-S	GI_21312255	scl36050.5.8_18	NM_027030.1	1700001E16Rik	S	686	CGCCGGGGTATCAGATCACTTCGAGATCTCACTCCAGAGCATCTGCCACT	Mus musculus RIKEN cDNA 1700001E16 gene (1700001E16Rik) mRNA.		AA408441HINT-5;Dcps
70541	0.11	0.11	0.35	5	Noc4l	ENSMUSG00000033294	scl26224.14.1_3	scl26224.14.1_3-S	GI_31981993	scl26224.14.1_3	NM_153570.2	AI326906	S	1508	AGTCAGTGCCCCTGGAGTTCATCCCCGCTAAAGGCCTATTGGGTCGACAG	Mus musculus expressed sequence AI326906 (AI326906) mRNA.		MGC28606
70553	0.29	0.29	0.23				GI_58801357-S	GI_58801357-S	GI_58801357	GI_58801357	NM_001011796.1	Olfr1249	S	602	ATGGGGCAATGTGCATAGTCATCTTCACTCTCCTCCTACTCTCCTATGGG	Mus musculus olfactory receptor 1249 (Olfr1249) mRNA.	go_component: integral to membrane [goid 0016021] [evidence ISS] [pmid 14611657]; go_function: receptor activity [goid 0004872] [evidence IEA]; go_function: olfactory receptor activity [goid 0004984] [evidence ISS] [pmid 14611657]; go_process: sensory perception of smell [goid 0007608] [evidence ISS] [pmid 14611657]; go_process: G-protein coupled receptor protein signaling pathway [goid 0007186] …	MOR231-17P
70563	-0.31	-0.31	0.08	7	Glrx3	ENSMUSG00000031068	scl030926.11_17	scl030926.11_17-S	GI_32129273	scl030926.11_17	NM_023140.3	Txnl2	S	18	CCTTGGAACAGTTGATGATTTGGTCCTGAGAAGTGGACTAACAGTAGAGA	Mus musculus thioredoxin-like 2 (Txnl2) mRNA.	go_function: electron transporter activity [goid 0005489] [evidence ISS] [pmid 12466851]; go_process: electron transport [goid 0006118] [evidence ISS] [pmid 12466851]	PICOT
70576	-0.37	-0.37	-0.17	15	Mtdh	ENSMUSG00000022255	scl0002503.1_18	scl0002503.1_18-S	GI_31982232	scl0002503.1_18	NM_026002.3	2610103J23Rik	S	1315	CTCAGTCTACCACTTCTGATTATCAGTGGGATGTTAGCCGTAATCAACCT	Mus musculus RIKEN cDNA 2610103J23 gene (2610103J23Rik) mRNA.	go_component: integral to membrane [goid 0016021] [evidence TAS] [pmid 12466851]	D8Bwg1112e;Lyric
70577	-0.07	-0.07	0.1	1	Pou2f1	ENSMUSG00000026565	scl0018986.2_103	scl0018986.2_103-S	GI_6755129	scl0018986.2_103	NM_011137.1	Pou2f1	S	2370	GAGTGCAGAGCTGGGTTGCCACAGGCTTTCCTCACTACAGGGTGATAGGC	Mus musculus POU domain class 2 transcription factor 1 (Pou2f1) transcript variant 1 mRNA.	go_component: nucleus [goid 0005634] [evidence IEA]; go_component: transcription factor complex [goid 0005667] [evidence IEA]; go_function: DNA binding [goid 0003677] [evidence IEA]; go_function: transcription factor activity [goid 0003700] [evidence IEA]; go_function: translation regulator activity [goid 0045182] [evidence IEA]; go_process: regulation of transcription DNA-dependent [goid 0006355…	2810482H01Rik;Oct-1;Oct-1A;Oct-1B;Oct-1C;Oct-1z;Otf-1;Otf1
70592	-0.29	-0.29	-0.13	8	Znrf1	ENSMUSG00000033545	scl0170737.5_30	scl0170737.5_30-S	GI_18875353	scl0170737.5_30	NM_133206.1	Znrf1	S	20	GCCAAAAAAGAGGAAGATGAAGAGCCCATCGTGGACACTTGCCCTCCCCC
70609	-0.21	-0.21	-0.22	5	Ap4m1	ENSMUSG00000019518	scl0004006.1_26	scl0004006.1_26-S	GI_31981142	scl0004006.1_26	NM_021392.2	Ap4m1	S	469	GGGAACCATCTCACGCAATGTGGCGCTTGTCTACGAACTCCTGGATGAAG	Mus musculus adaptor-related protein complex AP-4 mu 1 (Ap4m1) mRNA.	go_component: Golgi trans face [goid 0005802] [evidence TAS] [pmid 9714600]; go_component: coated pit [goid 0005905] [evidence IEA]; go_component: clathrin vesicle coat [goid 0030125] [evidence IEA]; go_process: intracellular protein transport [goid 0006886] [evidence TAS] [pmid 9714600]; go_process: endocytosis [goid 0006897] [evidence IEA]; go_process: vesicle-mediated transport [goid 0016192] …	4930443L05Rik;Ap4m4
70632	-0.28	-0.28	0.05				scl00210673.2_290	scl00210673.2_290-S	GI_27369661	scl00210673.2_290	NM_172487.1	B230206N24Rik	S	1854	CATGTGCCCTCACCATGACCCAATGACTGTGGCAGGTGCTATTATCGCCA	Mus musculus RIKEN cDNA B230206N24 gene (B230206N24Rik) mRNA.		6330505P20
70671	-0.13	-0.13	-0.16	12	Ppp2r5e	ENSMUSG00000021051	scl0026932.2_213	scl0026932.2_213-S	GI_33859659	scl0026932.2_213	NM_012024.1	Ppp2r5e	S	2991	GCGCCAGCCCTGTTTTTAGCCAGAAAGGATTCAGGATCAACATTATGCGT	Mus musculus protein phosphatase 2 regulatory subunit B (B56) epsilon isoform (Ppp2r5e) mRNA.	go_component: protein phosphatase type 2A complex [goid 0000159] [evidence IEA]; go_component: cytoplasm [goid 0005737] [evidence TAS] [pmid 10781942]; go_function: protein phosphatase type 2A intrinsic regulator activity [goid 0008601] [evidence IEA]; go_process: signal transduction [goid 0007165] [evidence IEA]	4633401M22Rik
70672	-0.34	-0.34	-0.11	5	Arpc1a	ENSMUSG00000029621	scl0004056.1_143	scl0004056.1_143-S	GI_9790220	scl0004056.1_143	NM_019767.1	Arpc1a	S	796	GGTCAGCCACGACAGCACAGTGTCTGTTGCTGATGCCTCAAAAAGTGTGC	Mus musculus actin related protein 2/3 complex subunit 1A (Arpc1a) mRNA.	go_component: Arp2/3 protein complex [goid 0005885] [evidence IC] [pmid 12473693]; go_component: actin cytoskeleton [goid 0015629] [evidence ISS] [pmid 12466851]; go_function: molecular_function unknown [goid 0005554] [evidence ND]; go_function: actin binding [goid 0003779] [evidence ISS] [pmid 12466851]; go_process: biological_process unknown [goid 0000004] [evidence ND]; go_process: cellular mo…	0610010H08Rik;1110030K07Rik;41kDa;Sid32;Sid329
70685	-0.33	-0.33	0.01				scl0071436.2_277	scl0071436.2_277-S	GI_31341631	scl0071436.2_277	NM_178382.2	Flrt3	S	3867	CCATCACTAAAAGTAGAAAATTGCCAGCACATGAGTCCGAAACAACCCCA	Mus musculus fibronectin leucine rich transmembrane protein 3 (Flrt3) mRNA.	go_component: integral to membrane [goid 0016021] [evidence IEA]	5530600M07Rik;mKIAA1469
70687	0.12	0.12	-0.12	13	Hist2h3c2	ENSMUSG00000062808	scl00319149.2_275	scl00319149.2_275-S	GI_30061336	scl00319149.2_275	NM_178204.1	Hist1h3d	S	301	TCGTGGGTCTGTTTGAGGACACCAACCTGTGTGCCATCCACGCCAAGCGT	Mus musculus histone1 H3d (Hist1h3d) mRNA.		H3-b
70706	0.37	0.37	-0.52	9	Npsr1	ENSMUSG00000043659	scl0003610.1_221	scl0003610.1_221-S	GI_31342310	scl0003610.1_221	NM_175678.2	9330128H10Rik	S	1349	GGGCATGCCACCTGCAATTCACGCACTAGCCACCATTCTCCTAACACCTC	Mus musculus RIKEN cDNA 9330128H10 gene (9330128H10Rik) mRNA.	go_component: membrane [goid 0016020] [evidence ISS] [pmid 12466851]; go_component: integral to membrane [goid 0016021] [evidence TAS] [pmid 12466851]; go_function: G-protein coupled receptor activity [goid 0004930] [evidence TAS] [pmid 12466851]; go_process: G-protein coupled receptor protein signaling pathway [goid 0007186] [evidence TAS] [pmid 12466851]
70707	0.39	0.39	0.05	2	Nr5a1	ENSMUSG00000026751	scl19360.8_85-S	scl19360.8_85-S	GI_22296885	scl19360.8_85	NM_139051.2	Nr5a1	S	2254	GTCCTTGGAAAGTGTGTGAGAGAGAAGTGGGCAGGAGACAGACTGGGGAC	Mus musculus nuclear receptor subfamily 5 group A member 1 (Nr5a1) mRNA.	go_component: nucleus [goid 0005634] [evidence IDA] [pmid 12861022]; go_function: protein binding [goid 0005515] [evidence IPI] [pmid 12732652]; go_function: transcription factor activity [goid 0003700] [evidence IEA]; go_function: steroid hormone receptor activity [goid 0003707] [evidence IEA]; go_function: ligand-dependent nuclear receptor activity [goid 0004879] [evidence IEA]; go_function: re…	Ad4BP;ELP;ELP-3;Ftz-F1;Ftzf1;SF-1;SF1
70717	0.05	0.05	0.08	7	Trappc6a	ENSMUSG00000002043	scl067091.5_7	scl067091.5_7-S	GI_31981103	scl067091.5_7	NM_025960.2	1810073E21Rik	S	431	CCTTCTGTGCGGCGCCCTCCATACACTGGGCTTCCAGAGCCTGGTCACCG	Mus musculus RIKEN cDNA 1810073E21 gene (1810073E21Rik) mRNA.
70725	-0.38	-0.38	-0.67	8	Tk2	ENSMUSG00000035824	scl34424.10_15	scl34424.10_15-S	GI_10835110	scl34424.10_15	NM_021028.2	Tk2	S	2267	CGAACAGTCTAGTACTTGCCCTTTGCTCTACCAGAACACTTGTTTTGGGG	Mus musculus thymidine kinase 2 mitochondrial (Tk2) mRNA.	go_component: mitochondrion [goid 0005739] [evidence IDA] [pmid 10571069]; go_function: thymidine kinase activity [goid 0004797] [evidence ISS] [pmid 10571069]; go_function: ATP binding [goid 0005524] [evidence IEA]; go_function: kinase activity [goid 0016301] [evidence IEA]; go_function: transferase activity [goid 0016740] [evidence IEA]; go_function: phosphotransferase activity alcohol group as…
70731	-0.25	-0.25	0.09	7	ENSMUSG00000071343	ENSMUSG00000078088	gi_6679936_ref_NM_008084.1__328	gi_6679936_ref_NM_008084.1__328-S		gi_6679936_ref_NM_008084.1__328			S	20	CCTGGTATGACAATGAATACGGCTACAGCAACAGGGTGGTGGACCTCATG
70735	-0.1	-0.1	0.35	12	Etv1	ENSMUSG00000004151	scl0014009.1_10	scl0014009.1_10-S	GI_6679700	scl0014009.1_10	NM_007960.1	Etv1	S	71	GGAGGGAATTTTTTGCAGCCGTTCGCCTAGCGTGGCCTTCAGGTTGATAG	Mus musculus ets variant gene 1 (Etv1) mRNA.	go_component: nucleus [goid 0005634] [evidence IEA]; go_function: DNA binding [goid 0003677] [evidence IEA]; go_function: transcription factor activity [goid 0003700] [evidence TAS] [pmid 10850491]; go_function: translation regulator activity [goid 0045182] [evidence IEA]; go_process: regulation of transcription DNA-dependent [goid 0006355] [evidence IEA]; go_process: axon guidance [goid 0007411]…	ER81;Etsrp81
70739	-0.05	-0.05	0.1	4	Yars	ENSMUSG00000028811	scl24921.14_191	scl24921.14_191-S	GI_31981646	scl24921.14_191	NM_134151.2	Yars	S	20	CAAATAAAGTGTCTGAAAAGGCTTTCTGCACGGAGTCTCGTGAGCTGCAT	Mus musculus tyrosyl-tRNA synthetase (Yars) mRNA.	go_component: extracellular space [goid 0005615] [evidence ISS] [pmid 12466851]; go_component: soluble fraction [goid 0005625] [evidence ISS] [pmid 12466851]; go_component: cytoplasm [goid 0005737] [evidence ISS] [pmid 12466851]; go_function: tRNA ligase activity [goid 0004812] [evidence IEA]; go_function: interleukin-8 receptor binding [goid 0005153] [evidence ISS] [pmid 12466851]; go_function: …	AL024047
70746	-0.46	-0.46	-0.09	5	Preb	ENSMUSG00000045302	scl0050907.2_191	scl0050907.2_191-S	GI_7710083	scl0050907.2_191	NM_016703.1	Preb	S	1797	TTAGGGTAGGAAGAGGCACAAAGAGGACCCCGGTAGCGGTGATCTGTGGC	Mus musculus prolactin regulatory element binding (Preb) mRNA.	go_component: nucleus [goid 0005634] [evidence IEA]; go_function: DNA binding [goid 0003677] [evidence IEA]; go_function: transcription factor activity [goid 0003700] [evidence ISS] [pmid 10704286]; go_function: translation regulator activity [goid 0045182] [evidence IEA]; go_process: regulation of transcription DNA-dependent [goid 0006355] [evidence IEA]
110014	-0.08	-0.08	0.13	2	Inoc1	ENSMUSG00000034154	scl068142.2_67	scl068142.2_67-S	GI_38075620	scl068142.2_67	XM_355376.1	4632409L19Rik	S	5962	GCTTCTGGGCGGGCCAGCCTCTAATTTGCACACCTGAAATCGCGGAATTG	Mus musculus RIKEN cDNA 4632409L19 gene (4632409L19Rik) mRNA.
110017	-0.44	-0.44	-0.23	16	Etv5	ENSMUSG00000013089	scl48642.15_70	scl48642.15_70-S	GI_24528549	scl48642.15_70	NM_023794	Etv5	S	3124	AATTTGCTGTCCTTGACACTCCACACATTGTTGTTCCTCACGTGTGGGAC	Mus musculus ets variant gene 5 (Etv5) mRNA.	go_process: organogenesis [goid 0009887] [evidence IDA] [pmid 12871699]	1110005E01Rik;8430401F14Rik;ERM
110021	-0.36	-0.36	-0.25	9	Uba5	ENSMUSG00000032557	scl35421.10.1_30	scl35421.10.1_30-S	GI_21313373	scl35421.10.1_30	NM_025692.1	Ube1dc1	S	14	GGTCCTGTTCCCACCTTACCTGAAGGCATTACAGTGGCATACACAGTCCC	Mus musculus ubiquitin-activating enzyme E1-domain containing 1 (Ube1dc1) mRNA.		5730525G14Rik
110022	-0.12	-0.12	0.19	5	ENSMUSG00000071343	ENSMUSG00000078191	GI_6679936	GI_6679936-S	GI_6679936	GI_6679936	NM_008084.1	Gapd	S	1094	GCCCTATCCCAACTCGGCCCCCAACACTGAGCATCTCCCTCACAATTTCC	Mus musculus glyceraldehyde-3-phosphate dehydrogenase (Gapd) mRNA.	go_function: glyceraldehyde-3-phosphate dehydrogenase (phosphorylating) activity [goid 0004365] [evidence IEA]; go_function: oxidoreductase activity [goid 0016491] [evidence IEA]; go_process: glycolysis [goid 0006096] [evidence IEA]	Gapdh
110025	0.31	0.31	-0.74	17	Kremen2	ENSMUSG00000040680	scl50232.11_121	scl50232.11_121-S	GI_21703353	scl50232.11_121	NM_028416.1	Kremen2	S	1850	CTTTTGGGGATGGTCCTGGACTGCTGCCCTCGATGAAAGGTTAGGGGCCA	Mus musculus kringle containing transmembrane protein 2 (Kremen2) mRNA.	go_component: integral to membrane [goid 0016021] [evidence IEA]; go_function: oxidoreductase activity [goid 0016491] [evidence IEA]; go_process: metabolism [goid 0008152] [evidence IEA]	2900054E04Rik
110026	-0.08	-0.08	-0.19	X	Htatsf1	ENSMUSG00000067873	scl54915.11_540	scl54915.11_540-S	GI_23956211	scl54915.11_540	NM_028242.1	Htatsf1	S	2590	GCCATCTGACTAATGTCTCGAAGGGTTTTGTTCTCACCTGTACCAGTGGA
110035	-0.24	-0.24	0	14	Rnf31	ENSMUSG00000047098	scl0268749.20_8	scl0268749.20_8-S	GI_40254408	scl0268749.20_8	NM_194346.2	Rnf31	S	3099	CCTCATCAATGCCCATTCACTGGACCCAGCTACCTTGTATGAAGTGGAGG	Mus musculus ring finger protein 31 (Rnf31) mRNA.	go_function: ligase activity [goid 0016874] [evidence IEA]	Flj10111;Paul
110037	0.08	0.08	-0.06	15	Fbxo32	ENSMUSG00000022358	scl47174.9_93	scl47174.9_93-S	GI_13385847	scl47174.9_93	NM_026346.1	Fbxo32	S	2052	CCTCTTCTCCTTTCATGTTGTCACTCCTGTAGGGAACCGGGAGGCCAGCT	Mus musculus F-box only protein 32 (Fbxo32) mRNA.	go_component: nucleus [goid 0005634] [evidence ISS] [pmid 11717410]; go_function: protein binding [goid 0005515] [evidence IDA] [pmid 11717410]; go_function: electron transporter activity [goid 0005489] [evidence ISS] [pmid 12466851]; go_process: biological_process unknown [goid 0000004] [evidence ND]; go_process: electron transport [goid 0006118] [evidence ISS] [pmid 12466851]	4833442G10Rik;atrogin-1;ATROGIN1;MAFbx
110044	0.04	0.04	0.1	17	AI661453	ENSMUSG00000079447	scl0224833.2_25	scl0224833.2_25-S	GI_21703963	scl0224833.2_25	NM_145489.1	LOC224833	S	362	CAGCCACGCTGAAAGCCCGGCCACGAGTCCGGCCCCTGTTGACTTTCATT	Mus musculus hypothetical protein BC006605 (LOC224833) mRNA.
110053	0.24	0.24	0.52	3	Kcnc4	ENSMUSG00000027895	scl21680.4_681	scl21680.4_681-S	GI_22122332	scl21680.4_681	NM_145922	Kcnc4	S	2933	GTGCCCTGTCTGCATGCCCTCAACTGTCATGCTGTGCTCGAGTACCAATA	Mus musculus potassium voltage gated channel Shaw-related subfamily member 4 (Kcnc4) mRNA.	go_component: integral to plasma membrane [goid 0005887] [evidence IEA]; go_component: integral to membrane [goid 0016021] [evidence TAS] [pmid 12466851]; go_component: membrane [goid 0016020] [evidence ISS] [pmid 12466851]; go_component: voltage-gated potassium channel complex [goid 0008076] [evidence ISS] [pmid 12466851]; go_function: ion channel activity [goid 0005216] [evidence ISS] [pmid 124…	Kcr2-4;KSHIIIC;Kv3.4
110064	-0.22	-0.22	0.3	7		ENSMUSG00000002068	scl31451.11.1_40	scl31451.11.1_40-S	GI_6671697	scl31451.11.1_40	NM_007633.1	Ccne1	S	1332	TTGGAGGTCAGGAGCCCCTGCAGATGCTGTGCTCTATGGAGAGGTGCATC	Mus musculus cyclin E1 (Ccne1) mRNA.	go_component: nucleus [goid 0005634] [evidence IEA]; go_component: cyclin-dependent protein kinase holoenzyme complex [goid 0000307] [evidence IPI] [pmid 12970760]; go_function: cyclin-dependent protein kinase regulator activity [goid 0016538] [evidence IEA]; go_function: kinase activity [goid 0016301] [evidence IDA] [pmid 12124778]; go_function: protein binding [goid 0005515] [evidence IPI] [pmi…	Ccne;cyclin E
110068	0.42	0.42	-0.7	4	Rab3b	ENSMUSG00000003411	scl25136.5_423	scl25136.5_423-S	GI_31543569	scl25136.5_423	NM_023537.4	Rab3b	S	3126	CCTGCCCAAGCTGTCAGGTCCAAGTCCACCTGAGAAAAGATGTATGTCTG	Mus musculus RAB3B member RAS oncogene family (Rab3b) mRNA.	go_component: synaptic vesicle [goid 0008021] [evidence IDA] [pmid 12192047]; go_function: GTP binding [goid 0005525] [evidence IEA]; go_function: protein transporter activity [goid 0008565] [evidence ISS] [pmid 12466851]; go_function: RAB small monomeric GTPase activity [goid 0003928] [evidence ISS] [pmid 12466851]; go_function: GTPase activity [goid 0003924] [evidence ISS] [pmid 12466851]; go_f…	2610528C18Rik
110072	-0.09	-0.09	0.04	3	Sf3b4	ENSMUSG00000068856	scl47090.1_141	scl47090.1_141-S	GI_31982251	scl47090.1_141	NM_153053.3	Sf3b4	S	1261	CACCTCGTGGTCCTCTTCGGGGCCCACTTCCTCAGTAAATTGCCATCCTT	Mus musculus splicing factor 3b subunit 4 (Sf3b4) mRNA.	go_component: spliceosome complex [goid 0005681] [evidence ISS] [pmid 12466851]; go_component: nucleus [goid 0005634] [evidence ISS] [pmid 12466851]; go_function: nucleic acid binding [goid 0003676] [evidence ISS] [pmid 12466851]; go_function: RNA binding [goid 0003723] [evidence ISS] [pmid 12466851]; go_function: pre-mRNA splicing factor activity [goid 0008248] [evidence ISS] [pmid 12466851]; go…	49kDa;MGC36369;MGC36564;Sap49;SF3b49;SF3b50
110075	-0.3	-0.3	-0.16	13	Sirt5	ENSMUSG00000054021	scl44847.10.1_0	scl44847.10.1_0-S	GI_30842822	scl44847.10.1_0	NM_178848.2	Sirt5	S	1007	CAGTACGGTATCCTGGAGTGCTAAAGCAGGGCACTAACGGGAAAAATGGC	Mus musculus sirtuin 5 (silent mating type information regulation 2 homolog) 5 (S. cerevisiae) (Sirt5) mRNA.	go_component: chromatin silencing complex [goid 0005677] [evidence IEA]; go_function: DNA binding [goid 0003677] [evidence IEA]; go_function: hydrolase activity [goid 0016787] [evidence IEA]; go_process: chromatin silencing [goid 0006342] [evidence IEA]; go_process: regulation of transcription DNA-dependent [goid 0006355] [evidence IEA]	0610012J09Rik
110082	-0.1	-0.1	0.37	1	Aox1	ENSMUSG00000063558	scl17939.35.1_294	scl17939.35.1_294-S	GI_6753067	scl17939.35.1_294	NM_009676.1	Aox1	S	4265	CTGTCCCTTGGATCCGTCAAGCTAACTGGACTATATGACACCTGAGCAAT	Mus musculus aldehyde oxidase 1 (Aox1) mRNA.	go_function: molybdenum ion binding [goid 0030151] [evidence IEA]; go_function: oxidoreductase activity [goid 0016491] [evidence IEA]; go_function: aldehyde oxidase activity [goid 0004031] [evidence IEA]; go_function: electron transporter activity [goid 0005489] [evidence IEA]; go_process: electron transport [goid 0006118] [evidence IEA]	AO;Aox-1;Aox-2;Aox2;MGC13774;MoRO;RO
110088	-0.28	-0.28	0.03	12	Btbd6	ENSMUSG00000002803	scl0399566.4_97	scl0399566.4_97-S	GI_42517137	scl0399566.4_97	NM_201646	Btbd6	S	1782	TTCTCTATCAGCCAGAGTCTGAAACTTGACTTCTCACAGCCCGTGTCCGC	Mus musculus BTB (POZ) domain containing 6 (Btbd6) mRNA.
110093	-0.33	-0.33	0.06	6	Rad52	ENSMUSG00000030166	scl29572.9.1_67	scl29572.9.1_67-S	GI_6755279	scl29572.9.1_67	NM_011236.1	Rad52	S	1441	GGTCACAAAATTGTTCCACCTTGGCTCATGCTGAACTCTTTAGAGGACTA	Mus musculus RAD52 homolog (S. cerevisiae) (Rad52) mRNA.	go_function: protein binding [goid 0005515] [evidence ISS] [pmid 12379650]; go_process: DNA repair [goid 0006281] [evidence IEA]; go_process: DNA recombination [goid 0006310] [evidence IEA]; go_process: double-strand break repair via homologous recombination [goid 0000724] [evidence IDA] [pmid 12379650]	Rad52yh
110102	-0.1	-0.1	-0.28	7	Dkkl1	ENSMUSG00000030792	scl000278.1_48	scl000278.1_48-S	GI_31980690	scl000278.1_48	NM_015789.2	AI414495	S	343	ACTTCCATCAGGAAGAGAACCAGGAGCACAGAATGGGCAACCATACCCTC	Mus musculus expressed sequence AI414495 (AI414495) mRNA.	go_component: extracellular space [goid 0005615] [evidence TAS] [pmid 12466851]	Dkkl1;mSgy;Sgy1;Soggy
110129	-0.41	-0.41	-0.04	8	2310079N02Rik	ENSMUSG00000031851	scl33169.8.1_16	scl33169.8.1_16-S	GI_13385097	scl33169.8.1_16	NM_025636.1	2310079N02Rik	S	785	GTGAGCTCCAGACTTGTATTTCCTCTTACGGTTGTGCATGCGGTTTGAGT	Mus musculus RIKEN cDNA 2310079N02 gene (2310079N02Rik) mRNA.	go_function: ATP binding [goid 0005524] [evidence IEA]; go_function: nucleotide binding [goid 0000166] [evidence ISS] [pmid 12466851]
110132	-0.4	-0.4	0.08	10	Tmem200a	ENSMUSG00000049420	scl38108.3_14	scl38108.3_14-S	GI_38090403	scl38108.3_14	XM_282904.2	C030003D03Rik	S	2962	CGCTTGATAAACTGCCTTGTGATTTACCCTGTGCTGGAAAGCCTTCCACT	Mus musculus RIKEN cDNA C030003D03 gene (C030003D03Rik) mRNA.
110136	-0.03	-0.03	-0.08	17	Ppp1r10	ENSMUSG00000039220	scl0052040.1_95	scl0052040.1_95-S	GI_30725839	scl0052040.1_95	NM_175934.2	Ppp1r10	S	2309	GTCCAAACAGCCACCCTTCAGAGGAGCTGCTGAAGCAGCCTGACTACTCA	Mus musculus protein phosphatase 1 regulatory subunit 10 (Ppp1r10) mRNA.		2610025H06Rik;CAT53;D17Ertd808e;FB19;PNUTS
110142	-0.13	-0.13	0.01	18	Rnf138	ENSMUSG00000024317	scl0002228.1_80	scl0002228.1_80-S	GI_46488938	scl0002228.1_80	NM_019706.2	Rnf138	S	309	GAGGAACTTTCGGCGGCCACGTCCTACACGGAAGATGATTTCTACTGCCC	Mus musculus ring finger protein 138 (Rnf138) transcript variant 2 mRNA.	go_component: cellular_component unknown [goid 0008372] [evidence ND]; go_function: molecular_function unknown [goid 0005554] [evidence ND]; go_process: biological_process unknown [goid 0000004] [evidence ND]	2410015A17Rik;2810480D20Rik;STRIN;Trif;Trif-d
110148	-0.49	-0.49	-0.21	11	Akap1	ENSMUSG00000018428	scl0011640.2_184	scl0011640.2_184-S	GI_6753029	scl0011640.2_184	NM_009648.1	Akap1	S	2644	CAGTGCGACTGGCCTTCCTCTGATTCAGCTATGGAGTGTGGTTGGAGATG	Mus musculus A kinase (PRKA) anchor protein 1 (Akap1) mRNA.	go_component: mitochondrion [goid 0005739] [evidence IEA]; go_component: integral to membrane [goid 0016021] [evidence IEA]; go_component: outer membrane [goid 0019867] [evidence IEA]; go_component: endoplasmic reticulum [goid 0005783] [evidence IEA]; go_component: extracellular space [goid 0005615] [evidence TAS] [pmid 12466851]; go_function: nucleic acid binding [goid 0003676] [evidence IEA]; g…	Akap;C76494;C81186;S-AKAP84
110152	0.18	0.18	-0.25	9	Apoa1	ENSMUSG00000032083	scl011806.4_161	scl011806.4_161-S	GI_6753095	scl011806.4_161	NM_009692.1	Apoa1	S	684	TACCACACCAGGGCCAAAACCCACCTGAAGACACTTGGCGAGAAAGCCAG	Mus musculus apolipoprotein A-I (Apoa1) mRNA.	go_component: extracellular space [goid 0005615] [evidence IDA] [pmid 12859204]; go_function: lipid transporter activity [goid 0005319] [evidence IMP] [pmid 1496008]; go_function: protein binding [goid 0005515] [evidence ISS] [pmid 11991719]; go_function: lipid binding [goid 0008289] [evidence IEA]; go_process: lipid transport [goid 0006869] [evidence IEA]; go_process: cholesterol metabolism [goi…	Alp-1;Apoa-1;Brp-14;Ltw-1;Lvtw-1;Sep-1;Sep-2;Sep2
110154	0.39	0.39	0.01				GI_85986610-S	GI_85986610-S	GI_85986610	GI_85986610	NM_001039220.1	AI429214	S	852	CATACCACAGACTTTCTCACCCGTGTTGGAGAAGCACATCAGGGCTTCCC	Mus musculus expressed sequence AI429214 (AI429214) mRNA.
110161	0.31	0.31	-0.19	13	Zfp367	ENSMUSG00000044934	scl43828.6_15	scl43828.6_15-S	GI_31342020	scl43828.6_15	NM_175494.2	Zfp367	S	1	GCCTTGGAGAGTGGAGGGAAGAAATGTCTTGAGAAGCGCCAATGTGAAGC	Mus musculus zinc finger protein 367 (Zfp367) mRNA.	go_component: nucleus [goid 0005634] [evidence ISS] [pmid 12466851]	8030486J21Rik
110162	-0.73	-0.73	0.19	3		ENSMUSG00000033147	scl21750.9_632	scl21750.9_632-S	GI_31343180	scl21750.9_632	NM_177729.2	4930477M19	S	2462	GCGACATCATATCCGCAAATTCCAGTAAAGGGTGTCCCACACTCCAAAGC	Mus musculus hypothetical protein 4930477M19 (4930477M19) mRNA.
110164	-0.31	-0.31	0.07	11	Thra	ENSMUSG00000058756	scl021833.8_22	scl021833.8_22-S	GI_20913042	scl021833.8_22	XM_126580.1	Thra	S	1473	GCACTACGTCAACCACCGCAAACACAACATTCCGCACTTCTGGCCCAAGC	Mus musculus thyroid hormone receptor alpha (Thra) mRNA.	go_component: intracellular [goid 0005622] [evidence IEA]; go_component: nucleus [goid 0005634] [evidence TAS] [pmid 9927422]; go_function: steroid hormone receptor activity [goid 0003707] [evidence IEA]; go_function: ligand-dependent nuclear receptor activity [goid 0004879] [evidence IEA]; go_function: transcription factor activity [goid 0003700] [evidence TAS] [pmid 9927422]; go_function: DNA b…	6430529J03Rik;Erba;Nr1a1;Rvr;T3R[a];T3Ralpha;Thra1;Thra2
110176	0.9	0.9	0	18		ENSMUSG00000061684	scl019933.5_3	scl019933.5_3-S	GI_31581588	scl019933.5_3	NM_019647.3	Rpl21	S	348	CAGCTTCCTGAAGCGGGTGAAGGAGAATGACCAGAAGAAAAAGGAAGCCA	Mus musculus ribosomal protein L21 (Rpl21) mRNA.	go_component: intracellular [goid 0005622] [evidence IEA]; go_component: cytosolic ribosome (sensu Eukarya) [goid 0005830] [evidence IEA]; go_component: ribosome [goid 0005840] [evidence IEA]; go_component: ribonucleoprotein complex [goid 0030529] [evidence IEA]; go_function: structural constituent of ribosome [goid 0003735] [evidence IEA]; go_process: protein biosynthesis [goid 0006412] [evidenc…	8430440E03Rik;L21
110181	-0.11	-0.11	0.02	10	Oaz1	ENSMUSG00000035242	scl018245.5_1	scl018245.5_1-S	GI_34486090	scl018245.5_1	NM_008753	Oaz1	S	665	CCGAACCTTCAGCTTTCTTGGCTTTGAGATTGTGAGACCCGGGCATCCCC	Mus musculus ornithine decarboxylase antizyme (Oaz1) mRNA.	go_function: enzyme inhibitor activity [goid 0004857] [evidence IEA]; go_function: ornithine decarboxylase inhibitor activity [goid 0008073] [evidence TAS] [pmid 9210404]; go_process: polyamine metabolism [goid 0006595] [evidence TAS] [pmid 9210404]	Antizyme;AZ-1;Oaz;ODC-Az
110195	0.09	0.09	-0.3				scl0026451.1_182	scl0026451.1_182-S	GI_31560516	scl0026451.1_182	NM_011975.2	Rpl27a	S	900	AAGGGGAGGAGGAGGTAGTAGGTTCCATCCAGCTTCGCTTTGTTGGTGGC	Mus musculus ribosomal protein L27a (Rpl27a) mRNA.	go_component: intracellular [goid 0005622] [evidence IEA]; go_component: ribosome [goid 0005840] [evidence IEA]; go_function: structural constituent of ribosome [goid 0003735] [evidence IEA]; go_process: protein biosynthesis [goid 0006412] [evidence IEA]	L27A
110215	0	0	0.13	19	Mrpl11	ENSMUSG00000024902	scl52826.3.1_11	scl52826.3.1_11-S	GI_13384979	scl52826.3.1_11	NM_025553.1	Mrpl11	S	325	GGGCAGCCCACTGTTTCTTACTTTTTGAAGGCAGCTGCTGGGATCGAGAA	Mus musculus mitochondrial ribosomal protein L11 (Mrpl11) mRNA.	go_component: mitochondrial large ribosomal subunit [goid 0005762] [evidence IDA] [pmid 11279069]; go_component: mitochondrion [goid 0005739] [evidence IEA]; go_component: ribosome [goid 0005840] [evidence IEA]; go_component: intracellular [goid 0005622] [evidence IEA]; go_function: RNA binding [goid 0003723] [evidence ISS] [pmid 11279069]; go_function: structural constituent of ribosome [goid 00…	2410001P07Rik
110220	0.22	0.22	0.03				GI_47717108-A	GI_47717108-A	GI_47717108	GI_47717108	NM_001001327.1	Vkorc1l1	A	475	GACTGATGGCCAGCGGATCTCCACCCAACCGTCTCAAACACTTCTTTCAT	Mus musculus vitamin K epoxide reductase complex subunit 1-like 1 (Vkorc1l1) transcript variant 2 mRNA.	go_process: vitamin K metabolism [goid 0042373] [evidence ISS]	2310024K08Rik
110253	0.03	0.03	-0.85	3	Gucy1a3	ENSMUSG00000033910	scl0060596.1_205	scl0060596.1_205-S	GI_40254381	scl0060596.1_205	NM_021896.3	Gucy1a3	S	4400	CGCACTCACTTGTGTCGCCTGTGTACACACCTGGGGCAAATGGAGGAACT	Mus musculus guanylate cyclase 1 soluble alpha 3 (Gucy1a3) mRNA.	go_function: receptor activity [goid 0004872] [evidence ISS] [pmid 12466851]; go_function: lyase activity [goid 0016829] [evidence IEA]; go_function: guanylate cyclase activity [goid 0004383] [evidence ISS] [pmid 12466851]; go_function: receptor guanylate cyclase activity [goid 0008075] [evidence ISS] [pmid 12466851]; go_process: intracellular signaling cascade [goid 0007242] [evidence ISS] [pmid…	1200016O07Rik
110278	-0.04	-0.04	-0.03	1	Atp1a2	ENSMUSG00000007097	scl15920.22.1_21	scl15920.22.1_21-S	GI_31341561	scl15920.22.1_21	NM_178405.2	Atp1a2	S	3078	ATCTTCATCTATGATGAAGTTCGGAAGCTCATCCTACGGCGGTACCCTGG	Mus musculus ATPase Na+/K+ transporting alpha 2 polypeptide (Atp1a2) mRNA.	go_component: integral to membrane [goid 0016021] [evidence ISS] [pmid 12466851]; go_component: membrane [goid 0016020] [evidence ISS] [pmid 12466851]; go_component: plasma membrane [goid 0005886] [evidence ISS] [pmid 12466851]; go_function: ATP binding [goid 0005524] [evidence ISS] [pmid 12466851]; go_function: hydrolase activity [goid 0016787] [evidence ISS] [pmid 12466851]; go_function: sodium…	Atpa-3;mKIAA0778
110279	-0.35	-0.35	0.2	10	Timm8a1	ENSMUSG00000045455	scl53834.2_155	scl53834.2_155-S	GI_7305576	scl53834.2_155	NM_013898.1	Timm8a	S	802	GACCTGGAGCTGAAAAAAAGTCCTATGGAGTGTTCCTGCAATCCAACTTC	Mus musculus translocase of inner mitochondrial membrane 8 homolog a (yeast) (Timm8a) mRNA.	go_component: mitochondrion [goid 0005739] [evidence IEA]; go_component: mitochondrial inner membrane [goid 0005743] [evidence IEA]; go_component: inner membrane [goid 0019866] [evidence IEA]; go_function: protein translocase activity [goid 0015450] [evidence IEA]; go_function: protein transporter activity [goid 0008565] [evidence IEA]; go_process: transport [goid 0006810] [evidence IEA]; go_proc…	Ddp1;DXHXS1274E;Fci-12;Tim8a
110280	-0.27	-0.27	-0.31	13	Ubqln1	ENSMUSG00000005312	scl0003697.1_56	scl0003697.1_56-S	GI_22726190	scl0003697.1_56	NM_152234.1	Ubqln1	S	10	TCGAACAGAAAATAGGGATCCGCTCCCCAACCCGTGGGCTCCGCAGACTT	Mus musculus ubiquilin 1 (Ubqln1) transcript variant 1 mRNA.		1110046H03Rik;1810030E05Rik;D13Ertd372e;DA41;Dsk2;Plic-1;XDRP1
110288	0.01	0.01	-0.28	14	Efs	ENSMUSG00000022203	scl45556.6_151	scl45556.6_151-S	GI_31981786	scl45556.6_151	NM_010112.2	Efs	S	2515	AGAAACACCAGAGAGCTTCTCCCCTCACAAGTCAGGAGAGCCGGCCACAG	Mus musculus embryonal Fyn-associated substrate (Efs) mRNA.	go_function: SH3-domain binding [goid 0017124] [evidence IDA] [pmid 9126384]; go_function: cell adhesion molecule activity [goid 0005194] [evidence IEA]; go_process: cell adhesion [goid 0007155] [evidence IEA]
110296	0.34	0.34	0.03	5	Rasa4	ENSMUSG00000004952	scl27120.17.8_4-S	scl27120.17.8_4-S	GI_51711390	scl27120.17.8_4	XM_355650	Rasa4	S	2071	GGAGGAAAAGAGCTTCGGCAGCTCCCACATCATGCAGGTCATCTATGCAG
110300	0	0	-0.2	19	Rad9	ENSMUSG00000024824	scl000045.1_44	scl000045.1_44-S	GI_6755281	scl000045.1_44	NM_011237.1	Rad9	S	1886	GCCATGCAAGGCTGGAGACCCACAATCTGGTCTGCCATTGCCCTGAGCTG	Mus musculus RAD9 homolog (S. pombe) (Rad9) mRNA.	go_process: DNA damage response signal transduction resulting in cell cycle arrest [goid 0000077] [evidence ISS] [pmid 11058134]; go_process: response to radiation [goid 0009314] [evidence ISS] [pmid 11058134]; go_process: cell cycle checkpoint [goid 0000075] [evidence IGI] [pmid 9766521]
110309	0.26	0.26	0.81	7	Atp2a1	ENSMUSG00000030730	scl30688.22.1_30	scl30688.22.1_30-S	GI_36031131	scl30688.22.1_30	NM_007504.2	Atp2a1	S	3360	CCCGAACTCACGGGGCTTGCAGGCACAAGGCAACTGACTAGCTGATTGCT	Mus musculus ATPase Ca++ transporting cardiac muscle fast twitch 1 (Atp2a1) mRNA.	go_component: sarcoplasmic reticulum [goid 0016529] [evidence IDA] [pmid 11784029]; go_component: integral to membrane [goid 0016021] [evidence TAS] [pmid 12466851]; go_function: ATP binding [goid 0005524] [evidence IEA]; go_function: hydrolase activity [goid 0016787] [evidence IEA]; go_process: regulation of muscle contraction [goid 0006937] [evidence TAS] [pmid 11784029]	SERCA1
110347	-0.27	-0.27	-0.09	7	Sema4b	ENSMUSG00000030539	scl32481.15_623	scl32481.15_623-S	GI_33859665	scl32481.15_623	NM_013659.1	Sema4b	S	3642	TCCTACACAGACTCCTGGATCCTCGTTCCTTGTCCTAGCTCACCGTGCCC	Mus musculus sema domain immunoglobulin domain (Ig) transmembrane domain (TM) and short cytoplasmic domain (semaphorin) 4B (Sema4b) mRNA.	go_component: membrane [goid 0016020] [evidence IEA]; go_component: integral to membrane [goid 0016021] [evidence IEA]; go_function: receptor activity [goid 0004872] [evidence IEA]; go_process: development [goid 0007275] [evidence IEA]; go_process: neurogenesis [goid 0007399] [evidence IEA]	Semac;SemC
110348	0.14	0.14	0.36	X	Cnksr2	ENSMUSG00000025658	scl0002874.1_1	scl0002874.1_1-S	GI_31343125	scl0002874.1_1	NM_177751.2	Cnksr2	S	1574	CAAGCTACGACCTATATCTATGCCAGTGGAATATAATTGGGTGGGGGACT
110368	-0.17	-0.17	0.3	6	Asns	ENSMUSG00000029752	scl0001016.1_199	scl0001016.1_199-S	GI_33469122	scl0001016.1_199	NM_012055.1	Asns	S	277	GCCGATAAGAGTGAGGAAATACCCTTATTTGTGGCTCTGTTACAATGGTG	Mus musculus asparagine synthetase (Asns) mRNA.	go_function: asparagine synthase (glutamine-hydrolyzing) activity [goid 0004066] [evidence IEA]; go_function: ligase activity [goid 0016874] [evidence IEA]; go_function: carbon-nitrogen ligase activity with glutamine as amido-N-donor [goid 0016884] [evidence IEA]; go_process: glutamine metabolism [goid 0006541] [evidence IEA]; go_process: metabolism [goid 0008152] [evidence IEA]; go_process: aspa…
110369	0.43	0.43	-0.03	11	Mrc2	ENSMUSG00000020695	scl0001474.1_150	scl0001474.1_150-S	GI_6678933	scl0001474.1_150	NM_008626.1	Mrc2	S	3599	TACACACAAGCCTTCCTCACACAGGCTGCACGGGGGCTGCAAACACCACT	Mus musculus mannose receptor C type 2 (Mrc2) mRNA.	go_component: cell surface (sensu Magnoliophyta) [goid 0009928] [evidence ISS] [pmid 10636902]; go_component: extracellular space [goid 0005615] [evidence TAS] [pmid 12466851]; go_component: integral to membrane [goid 0016021] [evidence TAS] [pmid 12466851]; go_component: cell surface [goid 0009986] [evidence ISS] [pmid 10636902]; go_function: collagen binding [goid 0005518] [evidence ISS] [pmid …	Endo180;mKIAA0709;uPARAP
110372	-0.31	-0.31	-0.32	8	Elmo3	ENSMUSG00000014791	scl0234683.19_25	scl0234683.19_25-S	GI_27370119	scl0234683.19_25	NM_172760.1	Elmo3	S	2332	GCTATAGCAGCCACGAAATCACAGACAACCTGACTAGGAGAGCCTCTAAC	Mus musculus engulfment and cell motility 3 ced-12 homolog (C. elegans) (Elmo3) mRNA.	go_component: membrane [goid 0016020] [evidence IEA]; go_component: cytoskeleton [goid 0005856] [evidence IEA]; go_process: phagocytosis [goid 0006909] [evidence IEA]; go_process: apoptosis [goid 0006915] [evidence IEA]	9930107J06;CED12;MGC67684
110377	-0.34	-0.34	-0.2	11	Rai1	ENSMUSG00000062115	scl0019377.2_133	scl0019377.2_133-S	GI_6677662	scl0019377.2_133	NM_009021.1	Rai1	S	6960	CACATGGTCCACATATCCTCTTCCTGCCTATCACTGGTTCCTTGGTAACT	Mus musculus retinoic acid induced 1 (Rai1) mRNA.		Gt1
110397	-0.52	-0.52	-0.17				scl46872.13_7	scl46872.13_7-S	GI_31542377	scl46872.13_7	NM_145475	Cerk	S	4185	CCTCCTGGTCTTGCTGGCTTCAAGATTAGAAAGTGGCATATTTGATCTGG	Mus musculus ceramide kinase (Cerk) mRNA.	go_component: membrane fraction [goid 0005624] [evidence ISS] [pmid 11956206]; go_function: ceramide kinase activity [goid 0001729] [evidence ISS] [pmid 11956206]; go_function: magnesium ion binding [goid 0000287] [evidence IEA]; go_function: transferase activity [goid 0016740] [evidence IEA]; go_function: kinase activity [goid 0016301] [evidence IEA]; go_function: diacylglycerol kinase activity …	D330016D08Rik;mKIAA1646
110400	-0.06	-0.06	0.44	11	Myh3	ENSMUSG00000020908	scl41416.15.1_75	scl41416.15.1_75-S	GI_38091409	scl41416.15.1_75	XM_354614.1	Myh3	S	5959	GTGGCTCCTGACAATTCTACTTAATTTCCACGTATCACTTTTCCACATGC	Mus musculus myosin heavy polypeptide 3 skeletal muscle embryonic (Myh3) mRNA.
110408	0.21	0.21	-0.02	11		ENSMUSG00000017716	scl011799.4_8	scl011799.4_8-S	GI_6753089	scl011799.4_8	NM_009689.1	Birc5	S	584	CACGCATCCCAGCTTTTCCAGCCAGGGCCTCCTAGCAGGATCTTAGAGAA	Mus musculus baculoviral IAP repeat-containing 5 (Birc5) mRNA.	go_component: cytoplasm [goid 0005737] [evidence IDA] [pmid 12679106]; go_component: intracellular [goid 0005622] [evidence IEA]; go_function: cysteine protease inhibitor activity [goid 0004869] [evidence IEA]; go_function: apoptosis inhibitor activity [goid 0008189] [evidence IMP] [pmid 12679106]; go_process: anti-apoptosis [goid 0006916] [evidence IMP] [pmid 12679106]; go_process: apoptosis [go…	AAC-11;Api4;TIAP
110433	-0.23	-0.23	-0.27	12	Tmed10	ENSMUSG00000021248	scl068581.2_286	scl068581.2_286-S	GI_31980851	scl068581.2_286	NM_026775.2	1110014C03Rik	S	1165	CTCTTGGTCCTTAGATGAAATGTTTACATAGCTTCTGGTGATATCCTTCA	Mus musculus RIKEN cDNA 1110014C03 gene (1110014C03Rik) mRNA.	go_component: integral to membrane [goid 0016021] [evidence IEA]	Tmp21
110438	-0.16	-0.16	-0.19	6	Ing3	ENSMUSG00000029670	scl30327.11_168	scl30327.11_168-S	GI_31542997	scl30327.11_168	NM_023626.3	Ing3	S	3160	CACACAGTGTGACTCTTCTAAACTCATCCACCCTTTGAACTGGCTGGAGG	Mus musculus inhibitor of growth family member 3 (Ing3) mRNA.	go_function: DNA binding [goid 0003677] [evidence ISS] [pmid 12466851]; go_process: regulation of transcription DNA-dependent [goid 0006355] [evidence ISS] [pmid 12466851]	1300013A07Rik;P47ING3
110440	-0.06	-0.06	0.31	5	Rilpl1	ENSMUSG00000029392	scl26029.10.1_0	scl26029.10.1_0-S	GI_31981150	scl26029.10.1_0	NM_021430.2	2900002H16Rik	S	1657	CAGCTCTAGGTGGCGGCCGCCTCAACATCAGTTCCTCAAACGAACTGTCT	Mus musculus RIKEN cDNA 2900002H16 gene (2900002H16Rik) mRNA.
110450	0.11	0.11	0.09	18	Csnk1g3	ENSMUSG00000073563	scl070425.3_227	scl070425.3_227-S	GI_22779896	scl070425.3_227	NM_152809.1	Csnk1g3	S	3101	GCACACAGACTGGTCAGTAATAGGTGATGCAGGTATGTCCAGGTTAAGCC	Mus musculus casein kinase 1 gamma 3 (Csnk1g3) mRNA.	go_function: ATP binding [goid 0005524] [evidence ISS] [pmid 12466851]; go_function: kinase activity [goid 0016301] [evidence IEA]; go_function: transferase activity [goid 0016740] [evidence IEA]; go_function: protein kinase activity [goid 0004672] [evidence ISS] [pmid 12466851]; go_process: protein amino acid phosphorylation [goid 0006468] [evidence ISS] [pmid 12466851]	3300002K07Rik
110452	-0.07	-0.07	0.03	19	Cutc	ENSMUSG00000025193	scl000477.1_15	scl000477.1_15-S	GI_13384951	scl000477.1_15	NM_025530.1	Cutc	S	765	ATCCTTGAGGGTTCCGGTGCTACAGAATTCCACTGCTCTGCCCGATCTTC
110458	-0.03	-0.03	0.4	16	2310008H04Rik	ENSMUSG00000041974	scl48725.21.1_175	scl48725.21.1_175-S	GI_31541867	scl48725.21.1_175	NM_146068	2310008H04Rik	S	3068	GTCTTCATTTTGCAGCTACTTGGGCTTAGGAAATGTGCTTTGTTGTAGCT	Mus musculus RIKEN cDNA 2310008H04 gene (2310008H04Rik) mRNA.		MGC30630
110497	0.1	0.1	0.2	1	Zfp238	ENSMUSG00000063659	scl000842.1_292	scl000842.1_292-S	GI_7305638	scl000842.1_292	NM_013915.1	Zfp238	S	4	GTGTGGCTTGGGAGTCCTTGGGGTGTGAGCCTGATTTAAAATTCAGACAT	Mus musculus zinc finger protein 238 (Zfp238) mRNA.	go_component: nucleus [goid 0005634] [evidence IEA]; go_function: DNA binding [goid 0003677] [evidence IEA]; go_function: protein binding [goid 0005515] [evidence IEA]; go_process: regulation of transcription DNA-dependent [goid 0006355] [evidence IEA]	RP58
110524	-0.4	-0.4	-0.44	8	Enpp6	ENSMUSG00000038173	scl00320981.2_269	scl00320981.2_269-S	GI_31343292	scl00320981.2_269	NM_177304.2	Enpp6	S	2954	AGACAAAACATCAGCTCTCAGGAGGAGGAAGCCTTTATTTGGTGCTTGCC	Mus musculus ectonucleotide pyrophosphatase/phosphodiesterase 6 (Enpp6) mRNA.		B830047L21Rik;D8Ertd514e
110528	0.15	0.15	0.22	10	1600002K03Rik	ENSMUSG00000035595	scl38689.2.122_22	scl38689.2.122_22-S	GI_38090567	scl38689.2.122_22	XM_354548.1	1600002K03Rik	S	272	GGAGGAGCATGAAGAGATGGCCTCTCAGGACAGCGAGGAAGAGACTGTCT	Mus musculus RIKEN cDNA 1600002K03 gene (1600002K03Rik) mRNA.
110538	0.23	0.23	-0.04	11	Slc25a19	ENSMUSG00000020744	scl067283.1_285	scl067283.1_285-S	GI_21313023	scl067283.1_285	NM_026071.1	Slc25a19	S	1401	TGCAGACGGGGCCGGGCTCTTTGCACAGTTCTAACCTATACAACTTGGTC	Mus musculus solute carrier family 25 (mitochondrial deoxynucleotide carrier) member 19 (Slc25a19) mRNA.	go_component: inner membrane [goid 0019866] [evidence IEA]; go_component: mitochondrion [goid 0005739] [evidence IEA]; go_component: integral to membrane [goid 0016021] [evidence IEA]; go_component: mitochondrial inner membrane [goid 0005743] [evidence IEA]; go_component: membrane [goid 0016020] [evidence IEA]; go_function: binding [goid 0005488] [evidence IEA]; go_process: transport [goid 000681…	2900089E13Rik;DNC;MUP1
110541	0.27	0.27	-0.11	13	Klf6	ENSMUSG00000000078	scl023849.4_8	scl023849.4_8-S	GI_20127387	scl023849.4_8	NM_011803.1	Copeb	S	1480	CCAAGGGATGAGTTGACCACCAATCATTTCCTGAAGGGTGTCTGCACCTT	Mus musculus core promoter element binding protein (Copeb) mRNA.	go_component: nucleus [goid 0005634] [evidence IEA]; go_function: DNA binding [goid 0003677] [evidence IEA]; go_function: translation regulator activity [goid 0045182] [evidence IEA]; go_process: regulation of transcription DNA-dependent [goid 0006355] [evidence IEA]	BCD1;CPBP;Klf6;Zf9
110551	0.04	0.04	0.39	7	Erf	ENSMUSG00000040857	scl0013875.2_59	scl0013875.2_59-S	GI_40254587	scl0013875.2_59	NM_010155.2	Erf	S	3112	GGCCAGGACCATGTGAAAGGGAGGTGTGCGATGTTAGCCTTCTGCTTGGG	Mus musculus Ets2 repressor factor (Erf) mRNA.	go_component: nucleus [goid 0005634] [evidence IEA]; go_function: DNA binding [goid 0003677] [evidence IEA]; go_function: transcription factor activity [goid 0003700] [evidence IEA]; go_function: trypsin activity [goid 0004295] [evidence ISS] [pmid 12466851]; go_process: regulation of transcription DNA-dependent [goid 0006355] [evidence IEA]; go_process: proteolysis and peptidolysis [goid 0006508…
110575	0.07	0.07	0.15	7	Sez6l2	ENSMUSG00000030683	scl0233878.18_252	scl0233878.18_252-S	GI_31981740	scl0233878.18_252	NM_144926.2	Psk1	S	3556	ACAAGAACTGTCCCCCAGCTCTGCTATCCCCATGGCCATGAAGGCTCCCT			MGC19060
110592	-0.37	-0.37	0.12	11	Mybbp1a	ENSMUSG00000040463	scl0018432.2_69	scl0018432.2_69-S	GI_31982723	scl0018432.2_69	NM_016776.2	Mybbp1a	S	3884	ACTCAGCACAAAGGAGGTCATAAGAAAGTCCCCCCACCCCCAGTCTGCCC	Mus musculus MYB binding protein (P160) 1a (Mybbp1a) mRNA.		P160
110593	-0.22	-0.22	-0.16				scl00192287.1_146	scl00192287.1_146-S	GI_31559974	scl00192287.1_146	NM_138756.2	C330005L02Rik	S	2818	TTGCCTCTTCAGGTGCCACTGATACTGCCTAATACAGCGCCATTTGCTCT	Mus musculus RIKEN cDNA C330005L02 gene (C330005L02Rik) mRNA.	go_component: mitochondrial inner membrane [goid 0005743] [evidence ISS] [pmid 12466851]; go_function: binding [goid 0005488] [evidence ISS] [pmid 12466851]; go_process: transport [goid 0006810] [evidence ISS] [pmid 12466851]
110600	-0.32	-0.32	0.12	17	Clic1	ENSMUSG00000007041	scl50794.7.1_43	scl50794.7.1_43-S	GI_15617202	scl50794.7.1_43	NM_033444.1	Clic1	S	851	GGGAAGAATTTGCCTCCACCTGTCCAGATGATGAAGAGATAGAGCTAGCC	Mus musculus chloride intracellular channel 1 (Clic1) mRNA.	go_component: nucleus [goid 0005634] [evidence IEA]; go_component: membrane [goid 0016020] [evidence IEA]; go_function: ion channel activity [goid 0005216] [evidence IEA]; go_function: voltage-gated ion channel activity [goid 0005244] [evidence IEA]; go_function: voltage-gated chloride channel activity [goid 0005247] [evidence IEA]; go_process: ion transport [goid 0006811] [evidence IEA]; go_proc…	Clcp;G6
110685	-0.04	-0.04	-0.11	3	Ndufb5	ENSMUSG00000027673	scl066046.6_22	scl066046.6_22-S	GI_27754143	scl066046.6_22	NM_025316.2	Ndufb5	S	603	GTCCAAGAACAGTGTGTCCCTCTAGTGGGAAGAAATGAATAAATACTCTG	Mus musculus NADH dehydrogenase (ubiquinone) 1 beta subcomplex 5 (Ndufb5) mRNA.		0610007D05Rik;SGDH
110687	-0.04	-0.04	-0.54	9	Sesn3	ENSMUSG00000032009	scl37277.9.1_0	scl37277.9.1_0-S	GI_37674246	scl37277.9.1_0	NM_030261.2	Sesn3	S	1274	ATGAGAAGTTTCGAATGGTCTACAATCTCACCTACAACACAATGGCCACC	Mus musculus sestrin 3 (Sesn3) mRNA.	go_component: nucleus [goid 0005634] [evidence IEA]; go_process: cell cycle arrest [goid 0007050] [evidence IEA]	5630400E15Rik;MGC7182;SEST3
110692	0.19	0.19	0.05	15	Tspo	ENSMUSG00000041736	scl0002467.1_77	scl0002467.1_77-S	GI_31981874	scl0002467.1_77	NM_009775.2	Bzrp	S	125	ATGGGAGCCTACTTTGTACGTGGCGAGGGCCTCCGGTGGTATGCTAGCTT	Mus musculus benzodiazepine receptor peripheral (Bzrp) mRNA.	go_component: mitochondrion [goid 0005739] [evidence IDA] [pmid 14651853]; go_component: extracellular space [goid 0005615] [evidence TAS] [pmid 12466851]; go_component: integral to membrane [goid 0016021] [evidence TAS] [pmid 12466851]; go_function: receptor activity [goid 0004872] [evidence IEA]	PBR
110706	0.3	0.3	0.03	14	Chchd1	ENSMUSG00000063787	scl46593.3.1_27	scl46593.3.1_27-S	GI_13384733	scl46593.3.1_27	NM_025366.1	Chchd1	S	408	CAGAGAGGCACGTTTGGGAGGTTTGCGGTTTGCATTTGCATTGCTACGAG
110717	-0.63	-0.63	0	7	Inppl1	ENSMUSG00000032737	scl30961.29_228	scl30961.29_228-S	GI_33859565	scl30961.29_228	NM_010567.1	Inppl1	S	4684	GCGTCAGAGGACAGTGCTGCAGTTTATCCCACCTTGGGCACTCAGAAAGG	Mus musculus inositol polyphosphate phosphatase-like 1 (Inppl1) mRNA.	go_function: inositol/phosphatidylinositol phosphatase activity [goid 0004437] [evidence ISS] [pmid 12466851]; go_process: intracellular signaling cascade [goid 0007242] [evidence ISS] [pmid 12466851]	51C;SHIP2
110736	-0.19	-0.19	-0.41	7	Nucb1	ENSMUSG00000030824	scl018220.1_69	scl018220.1_69-S	GI_6679157	scl018220.1_69	NM_008749.1	Nucb1	S	1971	CTAGCTGAGGTCCAACCCTGCTCAGGGCTCCTGAAAATTGGTTCACCAAC
110739	-0.4	-0.4	-0.02	11	C1qtnf1	ENSMUSG00000017446	scl40669.7_324	scl40669.7_324-S	GI_9910609	scl40669.7_324	NM_019959.1	C1qtnf1	S	2317	GTGGCCCTTGGTTAGGATCCCTCTCTTTTCCTTCTGGAGCTCAATGTACG	Mus musculus C1q and tumor necrosis factor related protein 1 (C1qtnf1) mRNA.	go_component: extracellular space [goid 0005615] [evidence TAS] [pmid 12466851]	1600017K21Rik;Zsig37
110746	0.02	0.02	-0.05	5	Acads	ENSMUSG00000029545	scl26170.7.4_26	scl26170.7.4_26-S	GI_31982521	scl26170.7.4_26	NM_007383.2	Acads	S	1013	CCCGCCTGCTGACCTGGCGTGCTGCCATGTTGAAAGACAACAAGAAACCT	Mus musculus acyl-Coenzyme A dehydrogenase short chain (Acads) mRNA.	go_component: mitochondrion [goid 0005739] [evidence IEA]; go_function: acyl-CoA dehydrogenase activity [goid 0003995] [evidence IEA]; go_function: electron transfer flavoprotein [goid 0008246] [evidence IEA]; go_function: butyryl-CoA dehydrogenase activity [goid 0004085] [evidence IEA]; go_function: oxidoreductase activity [goid 0016491] [evidence IEA]; go_process: electron transport [goid 00061…	Bcd-1;Bcd1;SCAD
130008	-0.26	-0.26	-0.58	X	Plxnb3	ENSMUSG00000031385	scl54845.33_3	scl54845.33_3-S	GI_9625024	scl54845.33_3	NM_019587.1	Plxnb3	S	5524	CTCCCCACTGCCTGGAGGCTCTTCGAGAACTTTACAACCACATCCACAGG	Mus musculus plexin B3 (Plxnb3) mRNA.	go_component: extracellular space [goid 0005615] [evidence TAS] [pmid 12466851]; go_component: integral to membrane [goid 0016021] [evidence TAS] [pmid 12466851]; go_component: membrane [goid 0016020] [evidence ISS] [pmid 12466851]; go_function: receptor activity [goid 0004872] [evidence ISS] [pmid 12466851]; go_process: development [goid 0007275] [evidence ISS] [pmid 12466851]	Plxn6
130014	-0.07	-0.07	0.8	9	Cd109	ENSMUSG00000046186	scl00235505.2_132-S	scl00235505.2_132-S	GI_34328375	scl00235505.2_132	NM_153098.2	Cd109	S	5377	GTCTGGGTATTGGGCTGTATGGCGCCCAGTGATGCTGTAAGTCATTAAGA	Mus musculus CD109 antigen (Cd109) mRNA.	go_component: extracellular space [goid 0005615] [evidence TAS] [pmid 12466851]; go_function: endopeptidase inhibitor activity [goid 0004866] [evidence ISS] [pmid 12466851]	9930012E15Rik;GARP
130017	-0.1	-0.1	-0.21	2	Gpr176	ENSMUSG00000040133	scl0381413.1_190	scl0381413.1_190-S	GI_41235754	scl0381413.1_190	NM_201367.1	Gm1012	S	3585	CCTGAGAAGAACCTGTGAAATAAACCTGTGTTGCTGTCACCGTCCTGACA	Mus musculus gene model 1012 (NCBI) (Gm1012) mRNA.		MGC62396
130020	0.47	0.47	0.16	16	Mpv17l	ENSMUSG00000022679	scl0001782.1_1	scl0001782.1_1-S	GI_15808993	scl0001782.1_1	NM_033564.1	Mpv17l	S	333	GAGCGTTCTCCAGGGGAAGGATGACATATTTTTGGACCTGAAGCAGAAAT	Mus musculus Mpv17 transgene kidney disease mutant-like (Mpv17l) mRNA.		M-LP
130035	-0.28	-0.28	-0.19	8		ENSMUSG00000031776	scl000628.1_299	scl000628.1_299-S	GI_18859590	scl000628.1_299	NM_024191.1	Arl2bp	S	1087	CTGCGATTACAGCTTGATTGGCTGTGGGGATCCACCGAGAGAGCTGCCCT	Mus musculus ADP-ribosylation factor-like 2 binding protein (Arl2bp) mRNA.	go_component: soluble fraction [goid 0005625] [evidence ISS] [pmid 10488091]; go_function: GTPase activator activity [goid 0005096] [evidence ISS] [pmid 10488091]; go_function: protein binding [goid 0005515] [evidence ISS] [pmid 10488091]; go_function: small GTPase regulatory/interacting protein activity [goid 0005083] [evidence ISS] [pmid 10488091]; go_process: biological_process unknown [goid 0…	1700010P10Rik;1700027H16Rik;6330544B05Rik;Bart1
130039	-0.02	-0.02	0.19	1	Tmem9	ENSMUSG00000026411	scl17430.7_3	scl17430.7_3-S	GI_31981292	scl17430.7_3	NM_025439.2	Tmem9	S	13	CAAGAGCTCAGTGGGTGCGAGGAAAGTATGATCCAGCGCTCAGCCTTCGC	Mus musculus transmembrane protein 9 (Tmem9) mRNA.	go_component: integral to membrane [goid 0016021] [evidence TAS] [pmid 12466851]; go_component: lysosome [goid 0005764] [evidence ISS] [pmid 12359240]; go_component: late endosome [goid 0005770] [evidence ISS] [pmid 12359240]; go_component: extracellular space [goid 0005615] [evidence TAS] [pmid 12466851]; go_function: molecular_function unknown [goid 0005554] [evidence ND]; go_process: biologica…	1500015G18Rik
130041	0.42	0.42	-0.01				GI_70780378-S	GI_70780378-S	GI_70780378	GI_70780378	NM_016855.2	Attp	S	4009	AGTAGCAATTGTACGTTCCTCCTCAGTCAGGTGGTGCCATCACAGCCACC	Mus musculus signaling molecule ATTP (Attp) mRNA.	go_component: cellular component unknown [goid 0008372] [evidence ND]; go_function: oxidoreductase activity [goid 0016491] [evidence IEA]; go_process: biological process unknown [goid 0000004] [evidence ND]	8430408E05Rik
130044	-0.33	-0.33	-0.19	18	Rock1	ENSMUSG00000024290	scl0019877.2_272	scl0019877.2_272-S	GI_6677758	scl0019877.2_272	NM_009071.1	Rock1	S	3956	CCCACCATCTGGCTTTGTCCGTGCCTCTCCTCGAACGCTGTCAACAAGAT	Mus musculus Rho-associated coiled-coil forming kinase 1 (Rock1) mRNA.	go_component: intracellular [goid 0005622] [evidence ISS] [pmid 12466851]; go_function: protein serine/threonine kinase activity [goid 0004674] [evidence IEA]; go_function: ATP binding [goid 0005524] [evidence IEA]; go_function: kinase activity [goid 0016301] [evidence IEA]; go_function: transferase activity [goid 0016740] [evidence IEA]; go_function: protein kinase activity [goid 0004672] [evide…	1110055K06Rik;Rock-I
130048	-0.27	-0.27	0.07	6	Htra2	ENSMUSG00000068329	scl0001172.1_55	scl0001172.1_55-S	GI_31980990	scl0001172.1_55	NM_019752.2	Prss25	S	925	GGAAGCCCCTTTGCACTGCAGAACACGATCACATCTGGTATTGTCAGCTC	Mus musculus protease serine 25 (Prss25) mRNA.	go_component: integral to membrane [goid 0016021] [evidence TAS] [pmid 12466851]; go_component: mitochondrion [goid 0005739] [evidence IEA]; go_function: trypsin activity [goid 0004295] [evidence IEA]; go_function: serine-type endopeptidase activity [goid 0004252] [evidence IEA]; go_function: peptidase activity [goid 0008233] [evidence IEA]; go_function: hydrolase activity [goid 0016787] [evidenc…	HtrA2;mnd2;Omi
130053	-0.33	-0.33	0.35	11	Mgat4b	ENSMUSG00000036620	scl0103534.9_24	scl0103534.9_24-S	GI_33239191	scl0103534.9_24	NM_145926.2	Mgat4b	S	1573	CTGGAAGCACTACGTCTCTCCATTCAGACTGACTCCCCGGTGTGGGTCAT	Mus musculus mannoside acetylglucosaminyltransferase 4 isoenzyme B (Mgat4b) mRNA.	go_function: transferase activity transferring glycosyl groups [goid 0016757] [evidence IEA]; go_function: transferase activity [goid 0016740] [evidence IEA]
130066	-0.02	-0.02	-0.22	15	Scx	ENSMUSG00000034161	scl020289.1_12	scl020289.1_12-S	GI_40254412	scl020289.1_12	NM_198885.2	Scx	S	680	AGAGACGGCGGCGAGAACACCCAGCCCAAACAGATCTGCACCTTCTGCCT	Mus musculus scleraxis (Scx) mRNA.	go_component: nucleus [goid 0005634] [evidence IEA]; go_function: DNA binding [goid 0003677] [evidence IEA]; go_function: translation regulator activity [goid 0045182] [evidence IEA]; go_process: regulation of transcription DNA-dependent [goid 0006355] [evidence IEA]; go_process: development [goid 0007275] [evidence IEA]; go_process: transcription [goid 0006350] [evidence IEA]
130079	-0.19	-0.19	0.27	17	Atp6v1g2	ENSMUSG00000024403	scl50777.5_28	scl50777.5_28-S	GI_31542162	scl50777.5_28	NM_023179.2	Atp6v1g2	S	1449	TCTATGACATTCACATGCATGCATTCCTTTGTGTGCCCTCAGCACCTTGC	Mus musculus ATPase H+ transporting V1 subunit G isoform 2 (Atp6v1g2) mRNA.	go_component: hydrogen-translocating V-type ATPase complex [goid 0016471] [evidence IPI] [pmid 12133826]; go_component: integral to synaptic vesicle membrane [goid 0030285] [evidence IDA] [pmid 12133826]; go_function: hydrogen-transporting two-sector ATPase activity [goid 0003936] [evidence IDA] [pmid 12527205]; go_function: hydrogen-exporting ATPase activity phosphorylative mechanism [goid 00085…	1500002D01Rik;Atp6g2;NG38;VAG2
130082	-0.22	-0.22	0.26	7	Ap2a2	ENSMUSG00000002957	scl31879.23_1	scl31879.23_1-S	GI_40254645	scl31879.23_1	NM_007459.2	Ap2a2	S	3976	AGACTGAGCTGTATGGGGTCATCTGTACGTACACAGCAGTGTTGTGTCCC	Mus musculus adaptor protein complex AP-2 alpha 2 subunit (Ap2a2) mRNA.	go_component: coated pit [goid 0005905] [evidence IEA]; go_component: secretory granule [goid 0030141] [evidence TAS] [pmid 9714600]; go_component: membrane coat [goid 0030117] [evidence IDA] [pmid 11879655]; go_function: structural molecule activity [goid 0005198] [evidence IEA]; go_process: intracellular protein transport [goid 0006886] [evidence TAS] [pmid 9714600]; go_process: vesicle-mediate…	2410074K14Rik;Adtab;L25
130086	-0.19	-0.19	0.02	11	P140	ENSMUSG00000038453	scl056013.1_21	scl056013.1_21-S	GI_9256569	scl056013.1_21	NM_018873	P140	S	4560	TGTTATGGAAGGTGCTTCTGGGGACAGCCTGCCCCTGGGGATCTGCCTTG	Mus musculus P140 gene (P140) mRNA.	go_component: cellular_component unknown [goid 0008372] [evidence ND]; go_component: cytoskeleton [goid 0005856] [evidence IEA]; go_function: molecular_function unknown [goid 0005554] [evidence ND]; go_process: biological_process unknown [goid 0000004] [evidence ND]; go_process: exocytosis [goid 0006887] [evidence IEA]	mKIAA1684;SNIP
130091	0.33	0.33	-0.15	1	Stk17b	ENSMUSG00000026094	scl16765.7_355-S	scl16765.7_355-S	GI_31559987	scl16765.7_355	NM_133810.2	Stk17b	S	3072	CTACCAGGTTGTAAACTCCCATACCTTTCCTTGGGACATTGCTTATTGTA	Mus musculus serine/threonine kinase 17b (apoptosis-inducing) (Stk17b) mRNA.	go_function: kinase activity [goid 0016301] [evidence IEA]	3110009A03Rik;Drak2
130092	0.33	0.33	0.03				scl16257.7.73_24	scl16257.7.73_24-S	GI_33468942	scl16257.7.73_24	NM_011590.1	Timm17a	S	834	CATTCCTTCGGGACTTCTCTGCCTGGTGTTTTGTGTACAGTTATTCAGAC	Mus musculus translocator of inner mitochondrial membrane 17a (Timm17a) mRNA.	go_component: inner membrane [goid 0019866] [evidence IEA]; go_component: mitochondrion [goid 0005739] [evidence IEA]; go_component: mitochondrial inner membrane presequence translocase complex [goid 0005744] [evidence IEA]; go_component: integral to membrane [goid 0016021] [evidence TAS] [pmid 12466851]; go_function: protein transporter activity [goid 0008565] [evidence IEA]; go_function: protei…	17kDa;mTim17a
130097	-0.06	-0.06	-0.37	11	Slc25a11	ENSMUSG00000014606	scl39988.9.1_13	scl39988.9.1_13-S	GI_31980956	scl39988.9.1_13	NM_024211.2	Slc25a11	S	1122	CTGCTATTACAGTCGCTATGCCCTGGAGGACCTGGATTCTGCTACCCTGG	Mus musculus solute carrier family 25 (mitochondrial carrier; oxoglutarate carrier) member 11 (Slc25a11) mRNA.	go_component: integral to membrane [goid 0016021] [evidence IEA]; go_component: mitochondrial inner membrane [goid 0005743] [evidence IEA]; go_component: mitochondrion [goid 0005739] [evidence IEA]; go_component: inner membrane [goid 0019866] [evidence IEA]; go_component: membrane [goid 0016020] [evidence IEA]; go_function: binding [goid 0005488] [evidence IEA]; go_process: transport [goid 000681…	2310022P18Rik;2oxoc
130100	-0.24	-0.24	0.7	11	Car4	ENSMUSG00000000805	scl41114.9.1_30	scl41114.9.1_30-S	GI_6671677	scl41114.9.1_30	NM_007607.1	Car4	S	708	GTGATGAGACTGTCATCTGGACTGTGTACAAACAACCCATCAAGATCCAC	Mus musculus carbonic anhydrase 4 (Car4) mRNA.	go_component: membrane [goid 0016020] [evidence IEA]; go_component: extracellular space [goid 0005615] [evidence TAS] [pmid 12466851]; go_function: lyase activity [goid 0016829] [evidence IEA]; go_function: carbonate dehydratase activity [goid 0004089] [evidence IEA]; go_function: zinc ion binding [goid 0008270] [evidence IEA]; go_process: one-carbon compound metabolism [goid 0006730] [evidence I…
130102	-0.43	-0.43	0.36	10	2510003E04Rik	ENSMUSG00000036955	scl37896.8_186	scl37896.8_186-S	GI_38016122	scl37896.8_186	NM_028197.1	2510003E04Rik	S	2183	CAGTACTTGTTAGATTTCATACTAGGAACAACACTGGGTAGTGTACCTGG	Mus musculus RIKEN cDNA 2510003E04 gene (2510003E04Rik) mRNA.		0710007C18Rik;mKIAA1279
130110	-0.36	-0.36	0.01	9	Ptpn23	ENSMUSG00000036057	scl0104831.1_70	scl0104831.1_70-S	GI_38090128	scl0104831.1_70	XM_135197.4	Ptpn23	S	4306	CACTGGACAGTTCTTTACGGGGAAAGCAGCGGATGAGCAAGCAGAACTTT
130113	0.49	0.49	0.14	2	Ndufaf1	ENSMUSG00000027305	scl18802.5.1_208	scl18802.5.1_208-S	GI_31980801	scl18802.5.1_208	NM_027175.2	Ndufaf1	S	1336	CTTACTTAAGACGGTAAGTACAGCATGGCCTCTCAGTGGAAGTTCTTCTG	Mus musculus NADH dehydrogenase (ubiquinone) 1 alpha subcomplex assembly factor 1 (Ndufaf1) mRNA.	go_component: mitochondrion [goid 0005739] [evidence IEA]; go_function: chaperone activity [goid 0003754] [evidence IEA]	2410001M24Rik;CGI-65;CIA30
130114	0.05	0.05	-0.1	17	Guca1b	ENSMUSG00000023979	scl50659.5_141	scl50659.5_141-S	GI_22122570	scl50659.5_141	NM_146079.1	Guca1b	S	1205	CTTAGGTGGGGATGTTTCAGGTCTGCTCGGTGTTGCTCCCCAGGTCCTTC	Mus musculus guanylate cyclase activator 1B (Guca1b) mRNA.	go_function: calcium ion binding [goid 0005509] [evidence ISS] [pmid 12466851]; go_function: calcium sensitive guanylate cyclase activator activity [goid 0008048] [evidence ISS] [pmid 12466851]; go_process: receptor guanylyl cyclase signaling pathway [goid 0007168] [evidence ISS] [pmid 12466851]; go_process: cell-cell signaling [goid 0007267] [evidence ISS] [pmid 12466851]; go_process: fluid secr…	GCAP2;MGC36472
130121	0.28	0.28	-0.37	10	Ptprr	ENSMUSG00000020151	scl0003926.1_85	scl0003926.1_85-S	GI_6755247	scl0003926.1_85	NM_011217.1	Ptprr	S	927	TGGTTTGCATCAGAGTTTACCACAGTTTGGAATTACAGACGTCGCCCCTG	Mus musculus protein tyrosine phosphatase receptor type R (Ptprr) mRNA.	go_component: integral to membrane [goid 0016021] [evidence TAS] [pmid 12466851]; go_component: plasma membrane [goid 0005886] [evidence IEA]; go_component: extracellular space [goid 0005615] [evidence TAS] [pmid 12466851]; go_function: protein tyrosine phosphatase activity [goid 0004725] [evidence IEA]; go_function: receptor activity [goid 0004872] [evidence IEA]; go_function: hydrolase activity…	Gmcp1;mPTP213;PTP-SL;PTPBR7
130128	0.44	0.44	0.6	10	B530045E10Rik	ENSMUSG00000044633	scl38494.6.1_327	scl38494.6.1_327-S	GI_31343291	scl38494.6.1_327	NM_177302.2	B530045E10Rik	S	3081	CTTGTGTGCTCTGTCTCTGCGGCATAAAGTCTGACCAATGCAGGAGCCAT	Mus musculus RIKEN cDNA B530045E10 gene (B530045E10Rik) mRNA.
130132	0	0	0.14				scl0001768.1_86	scl0001768.1_86-S	GI_31542582	scl0001768.1_86	NM_146069.2	E430025L02Rik	S	204	CTCTCCCTGCCCGGCCTGGGGCCACATCTTTCAACTTCAGGCAAGTTAAT	Mus musculus RIKEN cDNA E430025L02 gene (E430025L02Rik) mRNA.	go_component: integral to membrane [goid 0016021] [evidence TAS] [pmid 12466851]	MGC36838
130136	-0.05	-0.05	-0.27	2	Ankrd16	ENSMUSG00000047909	scl0227570.7_253	scl0227570.7_253-S	GI_38074437	scl0227570.7_253	XM_130011.5	2810455F06Rik	S	1113	CCCCGGATCTTGGCTTTTCTACGCTGCAAGGAGAATCAGGTTAAACATAG	Mus musculus RIKEN cDNA 2810455F06 gene (2810455F06Rik) mRNA.
130148	0.36	0.36	-0.2	10	Pcbd1	ENSMUSG00000020098	scl38875.4.1_6	scl38875.4.1_6-S	GI_13384607	scl38875.4.1_6	NM_025273.1	Pcbd	S	375	CCCTGACTCTTATTTGCTTGGGGGAAGGAGTGACTGGAGGAGGAACCTAG	Mus musculus 6-pyruvoyl-tetrahydropterin synthase/dimerization cofactor of hepatocyte nuclear factor 1 alpha (TCF1) (Pcbd) mRNA.	go_component: nucleus [goid 0005634] [evidence ISS] [pmid 12466851]; go_component: cytoplasm [goid 0005737] [evidence ISS] [pmid 12466851]; go_function: 4-alpha-hydroxytetrahydrobiopterin dehydratase activity [goid 0008124] [evidence IEA]; go_function: transcription co-activator activity [goid 0003713] [evidence ISS] [pmid 12466851]; go_function: lyase activity [goid 0016829] [evidence ISS] [pmid…	Dcoh
130152	0.14	0.14	0.14	6	2310016C08Rik	ENSMUSG00000043421	scl30296.3.272_73	scl30296.3.272_73-S	GI_32129263	scl30296.3.272_73	NM_023516.3	2310016C08Rik	S	318	TCACGAGGGGTCAGCTAGCCAACACACAGCCTCCTAAGGGCCTGCCAGAC	Mus musculus RIKEN cDNA 2310016C08 gene (2310016C08Rik) mRNA.	go_component: extracellular space [goid 0005615] [evidence TAS] [pmid 12466851]
130154	-0.17	-0.17	-0.15	1	Trip12	ENSMUSG00000026219	scl0014897.1_159	scl0014897.1_159-S	GI_22129767	scl0014897.1_159	NM_133975.2	Trip12	S	20	TGCCGGACTACTCGAGCATTGACATAATGCGGGACAAACTCTTGATAGCA
130156	-0.27	-0.27	-0.72	15	Vdr	ENSMUSG00000022479	scl0022337.2_130	scl0022337.2_130-S	GI_31543943	scl0022337.2_130	NM_009504.2	Vdr	S	3	CGTGGGAGAAAGTAGGGGAGGAGTCCAAACCAGGCCACCAGAGATGGTTG	Mus musculus vitamin D receptor (Vdr) mRNA.	go_component: nucleus [goid 0005634] [evidence IEA]; go_function: DNA binding [goid 0003677] [evidence IEA]; go_function: transcription factor activity [goid 0003700] [evidence IEA]; go_function: receptor activity [goid 0004872] [evidence IEA]; go_function: steroid hormone receptor activity [goid 0003707] [evidence IEA]; go_function: ligand-dependent nuclear receptor activity [goid 0004879] [evid…	Nr1i1
130164	-0.26	-0.26	-0.03	4	2510006D16Rik	ENSMUSG00000028797	scl076799.5_108	scl076799.5_108-S	GI_22267453	scl076799.5_108	NM_029748.1	2510006D16Rik	S	512	GGCCTCTCTCATCTCTCAGATCATGTCTATCTCAGGGGCCACAATAAGAA	Mus musculus RIKEN cDNA 2510006D16 gene (2510006D16Rik) mRNA.		1500002D11Rik;4933407D05Rik
130167	-0.74	-0.74	-0.32	17	Rpl3l	ENSMUSG00000002500	scl51006.12.1_70	scl51006.12.1_70-S	GI_13384819	scl51006.12.1_70	NM_025425.1	Rpl3l	S	962	GCACACCTGGGATGTAGCACTCTTGCTATCTGTCCGGTCCTTTTTGTTCA	Mus musculus ribosomal protein L3-like (Rpl3l) mRNA.	go_component: intracellular [goid 0005622] [evidence ISS] [pmid 12466851]; go_component: ribosome [goid 0005840] [evidence ISS] [pmid 12466851]; go_function: structural constituent of ribosome [goid 0003735] [evidence ISS] [pmid 12466851]; go_process: protein biosynthesis [goid 0006412] [evidence ISS] [pmid 12466851]	1110057H16Rik
130176	-0.22	-0.22	-0.26	8	Wwc2	ENSMUSG00000031563	scl052357.2_3	scl052357.2_3-S	GI_46849774	scl052357.2_3	NM_133791.3	D8Ertd594e	S	3760	AACGCAGAGAGGTTGATGAGGCAGGTCTCCAAGGATGTGTGCCGACTGCG	Mus musculus DNA segment Chr 8 ERATO Doi 594 expressed (D8Ertd594e) mRNA.		5330431C14Rik;AU022508
130180	-0.04	-0.04	0.31	11	Dullard	ENSMUSG00000018559	scl41352.8_186	scl41352.8_186-S	GI_23956159	scl41352.8_186	NM_026017.1	Dullard	S	1264	GGAAATGCCAGACTGGGACAGGCGAAGGCCTAGAGGAGCCGAAACAGTCT	Mus musculus Dullard homolog (Xenopus laevis) (Dullard) mRNA.	go_component: cellular_component unknown [goid 0008372] [evidence ND]; go_component: extracellular space [goid 0005615] [evidence TAS] [pmid 12466851]; go_function: molecular_function unknown [goid 0005554] [evidence ND]; go_process: biological_process unknown [goid 0000004] [evidence ND]	2610507E10Rik
130193	0.01	0.01	0.71	17	Baiap3	ENSMUSG00000047507	scl000098.1_12	scl000098.1_12-S	GI_21489946	scl000098.1_12	NM_026676.1	0610007P22Rik	S	1045	TGAAGCTGGTGTGCATTATTCAGAAGTGGCAGTAGGACCTGGGGATGGAC	Mus musculus RIKEN cDNA 0610007P22 gene (0610007P22Rik) mRNA.		1110014B11Rik
130195	0.1	0.1	0.09	X	Wdr44	ENSMUSG00000036769	scl072404.5_107	scl072404.5_107-S	GI_38086045	scl072404.5_107	XM_135805.4	Wdr44	S	8	GTAGCCAGTACAAAGAAGCCTGTTCCTGCGCGCCCACCCCCACCAACTAA
130204	0.25	0.25	0.11				GI_54873653-I	GI_54873653-I	GI_54873653	GI_54873653	NM_001006677.1	Kcnq2	I	1908	CAGGCTGGTTAGATGGGGCTCCAGTGTCAGCTCTGCTTGGTAGAGAAAGG	Mus musculus potassium voltage-gated channel subfamily Q member 2 (Kcnq2) transcript variant 9 mRNA.	go_component: membrane [goid 0016020] [evidence IEA]; go_component: integral to plasma membrane [goid 0005887] [evidence IEA]; go_component: voltage-gated potassium channel complex [goid 0008076] [evidence IEA]; go_function: ion channel activity [goid 0005216] [evidence IEA]; go_function: potassium ion binding [goid 0030955] [evidence IEA]; go_function: cation channel activity [goid 0005261] [evi…	HNSPC;KQT2
130215	0.61	0.61	0.18	7	Cox6a2	ENSMUSG00000030785	scl30620.3.1_5	scl30620.3.1_5-S	GI_6753501	scl30620.3.1_5	NM_009943.1	Cox6a2	S	382	TCAAATTGGCCTTCTGCACACCGGCTCTGAGAGCCCCTGAGGTTCCAGTG	Mus musculus cytochrome c oxidase subunit VI a polypeptide 2 (Cox6a2) mRNA.	go_component: mitochondrial membrane [goid 0005740] [evidence IEA]; go_component: respiratory chain complex IV (sensu Eukarya) [goid 0005751] [evidence IEA]; go_component: inner membrane [goid 0019866] [evidence IEA]; go_component: mitochondrion [goid 0005739] [evidence IEA]; go_component: extracellular space [goid 0005615] [evidence TAS] [pmid 12466851]; go_function: cytochrome-c oxidase activit…	COXVIaH;VIaH
130242	-0.36	-0.36	-0.06	7	Dpysl4	ENSMUSG00000025478	scl000118.1_7	scl000118.1_7-S	GI_34328210	scl000118.1_7	NM_011993.2	Dpysl4	S	1358	AGTGGAGTGCCGAGGAGTGCCCACGGTGGTCATAAGTCAGGGCAGAGTGG	Mus musculus dihydropyrimidinase-like 4 (Dpysl4) mRNA.	go_function: hydrolase activity acting on carbon-nitrogen (but not peptide) bonds in cyclic amides [goid 0016812] [evidence IEA]; go_function: hydrolase activity [goid 0016787] [evidence IEA]	CRMP-3;Crmp3;DPY4;Drp-4;Ulip4
130273	-0.32	-0.32	0.03	3	Ccnl1	ENSMUSG00000027829	scl22093.9.1_2	scl22093.9.1_2-S	GI_9910311	scl22093.9.1_2	NM_019937.1	Ccnl1	S	1446	CAAATAGACACGGTCATAAGAGGAAAAAGTCTCGGTCTCGATCTCAGAGC	Mus musculus cyclin L1 (Ccnl1) mRNA.	go_component: nucleus [goid 0005634] [evidence ISS] [pmid 12466851]; go_function: cyclin-dependent protein kinase regulator activity [goid 0016538] [evidence IEA]; go_process: cytokinesis [goid 0016288] [evidence IEA]; go_process: cell cycle [goid 0007049] [evidence IEA]; go_process: cytokinesis [goid 0000910] [evidence IEA]	2610030E23Rik;ania-6a;Ccnl
130278	0.27	0.27	-0.36	11	Gemin4	ENSMUSG00000049396	scl00276919.2_158	scl00276919.2_158-S	GI_31340774	scl00276919.2_158	NM_177367.2	Gemin4	S	3200	GACCTGTTGAGGGCAGAACAAAACTATGCCTCCGTCCACCGTGGTGTTTC	Mus musculus gem (nuclear organelle) associated protein 4 (Gemin4) mRNA.		4932415L08Rik;MGC28146
130280	-0.01	-0.01	-0.08	18	Polr2d	ENSMUSG00000024258	scl52151.4.1_36	scl52151.4.1_36-S	GI_28076930	scl52151.4.1_36	NM_027101.1	2610028L19Rik	S	421	CTGATCCGCAGACGTCACTCTGCTCCTTGAGTTACAGCACCACGGTCTGA	Mus musculus RIKEN cDNA 2610028L19 gene (2610028L19Rik) mRNA.	go_function: DNA-directed RNA polymerase activity [goid 0003899] [evidence IEA]	2310002G05Rik
130292	0.11	0.11	0.12	2	Zfp106	ENSMUSG00000027288	scl0003002.1_1949	scl0003002.1_1949-S	GI_46849711	scl0003002.1_1949	NM_011743.1	Zfp106	S	7	CCAAAACAGGAACACATCTCCCAGAGCCAAACCTCAATAGCGCTCGACGA	Mus musculus zinc finger protein 106 (Zfp106) mRNA.	go_function: nucleic acid binding [goid 0003676] [evidence IEA]	Cd-1;H3a
130301	0.43	0.43	-0.07	3	Npnt	ENSMUSG00000040998	scl00114249.2_301	scl00114249.2_301-S	GI_15795192	scl00114249.2_301	NM_033525.1	Npnt	S	1736	CGTCAAAAGCGTCATCTTCAAAGGTGAAAAAAGGCGTGGTCACACGGGGG	Mus musculus nephronectin (Npnt) mRNA.	go_component: extracellular matrix [goid 0005578] [evidence IDA] [pmid 11546798]; go_component: membrane [goid 0016020] [evidence ISS] [pmid 12466851]; go_component: extracellular space [goid 0005615] [evidence TAS] [pmid 12466851]; go_function: integrin binding [goid 0005178] [evidence IDA] [pmid 11546798]; go_function: adhesive extracellular matrix constituent activity [goid 0030022] [evidence …	1110009H02Rik;Nctn;POEM
130309	-0.33	-0.33	0.08	14	Abcc4	ENSMUSG00000032849	scl45160.32_9	scl45160.32_9-S	GI_28480851	scl45160.32_9	XM_139262.2	Abcc4	S	5027	CACAAGCCACGCTTTCTAAAGCCCATCCAGATTAGTTTAGCTCTGACCAC	Mus musculus ATP-binding cassette sub-family C (CFTR/MRP) member 4 (Abcc4) mRNA.
130324	-0.25	-0.25	-0.05	12	Tssc1	ENSMUSG00000036613	scl0002281.1_5	scl0002281.1_5-S	GI_41235737	scl0002281.1_5	NM_201357.1	Tssc1	S	11	CCTCAAACTGCGGAAACAGATGCCATTCGCTTCTTGGTTGGGACGCAGTC
130332	-0.02	-0.02	-0.41	17	Aif1	ENSMUSG00000024397	scl0001712.1_14	scl0001712.1_14-S	GI_31980923	scl0001712.1_14	NM_019467.2	Aif1	S	288	CTAAGACAACCAGCGTCTGAGGAGCCATGAGCCAAAGCAGGGATTTGCAG	Mus musculus allograft inflammatory factor 1 (Aif1) mRNA.	go_component: cellular_component unknown [goid 0008372] [evidence ND]; go_function: molecular_function unknown [goid 0005554] [evidence ND]; go_function: calcium ion binding [goid 0005509] [evidence ISS] [pmid 12466851]; go_process: biological_process unknown [goid 0000004] [evidence ND]	AIF-1;D17H6S50E;G1;Iba1
130333	-0.2	-0.2	-0.11				scl070479.3_193	scl070479.3_193-S	GI_38075247	scl070479.3_193	XM_355366.1	5730407K14Rik	S	1049	AATGCTTGAAAATCTGAAGCATTTGAGTGTCCACGTGAGGCCGCAAGTGG	Mus musculus RIKEN cDNA 5730407K14 gene (5730407K14Rik) mRNA.
130341	-0.14	-0.14	0.01	10	Bloc1s1	ENSMUSG00000025349	scl0003930.1_2	scl0003930.1_2-S	GI_31980696	scl0003930.1_2	NM_015740.2	Bloc1s1	S	162	AGAGAAGCTATCGCTGCAGCGACCTGCCTGACCGAAGCGTTGGTGGATCA
130364	-0.06	-0.06	0.23	13		ENSMUSG00000037989	scl43996.22.1_91	scl43996.22.1_91-S	GI_38074512	scl43996.22.1_91	XM_127323.4	1810073P09Rik	S	6861	CACTCCTCTAGTCCATTCACGATGTTTTGTAACCACTTTCTAACCATTTT	Mus musculus RIKEN cDNA 1810073P09 gene (1810073P09Rik) mRNA.
130368	0.17	0.17	0.15	10		ENSMUSG00000025369	scl068094.2_112	scl068094.2_112-S	GI_37718971	scl068094.2_112	NM_198160.1	5930405J04Rik	S	4260	AGTTCCCCAAATGAGGACAAAGATTTGGGAGCAGTGCAGCGTGCCTCTGC	Mus musculus RIKEN cDNA 5930405J04 gene (5930405J04Rik) mRNA.
130372	0.24	0.24	-0.16	11	Gabra1	ENSMUSG00000010803	scl40325.12_575	scl40325.12_575-S	GI_31542874	scl40325.12_575	NM_010250.2	Gabra1	S	3941	GCTATCCAATGATGTTGGAAAACACACTGCCTGTGTTTCCCTAAAACGAC	Mus musculus gamma-aminobutyric acid (GABA-A) receptor subunit alpha 1 (Gabra1) mRNA.	go_component: integral to plasma membrane [goid 0005887] [evidence IEA]; go_component: membrane [goid 0016020] [evidence ISS] [pmid 12466851]; go_component: integral to membrane [goid 0016021] [evidence TAS] [pmid 12466851]; go_component: extracellular space [goid 0005615] [evidence TAS] [pmid 12466851]; go_function: GABA-A receptor activity [goid 0004890] [evidence IEA]; go_function: ion channel…	Gabra-1
130382	0.26	0.26	0.19	1	Psen2	ENSMUSG00000010609	scl15849.13_157-S	scl15849.13_157-S	GI_6755187	scl15849.13_157	NM_011183.1	Psen2	S	1602	AGCTTGCCTGTCGGAGCATCTGTGGCGCCGGTGGGATGCTTGGATGCTCA	Mus musculus presenilin 2 (Psen2) mRNA.	go_component: membrane [goid 0016020] [evidence IEA]; go_component: integral to membrane [goid 0016021] [evidence TAS] [pmid 12466851]; go_component: endoplasmic reticulum [goid 0005783] [evidence TAS] [pmid 10854253]; go_component: Golgi apparatus [goid 0005794] [evidence IEA]; go_function: protein binding [goid 0005515] [evidence IPI] [pmid 11719200]; go_process: intracellular signaling cascade…	Ad4h;ALG-3;PS-2;PS2
130397	0.32	0.32	-0.08				GI_6755261-A	GI_6755261-A	GI_6755261	GI_6755261	NM_011229.1	Rab5b	A	397	AGGAACTACAGCGGCAAGCCAGCCCTAGCATTGTTATTGCCTTGGCAGGG	Mus musculus RAB5B member RAS oncogene family (Rab5b) mRNA.	go_component: membrane [goid 0016020] [evidence IEA]; go_component: endocytic vesicle [goid 0030139] [evidence IDA]; go_function: GTP binding [goid 0005525] [evidence IEA]; go_function: GTPase activity [goid 0003924] [evidence TAS]; go_function: nucleotide binding [goid 0000166] [evidence IEA]; go_process: transport [goid 0006810] [evidence IEA]; go_process: protein transport [goid 0015031] [evid…	C030027M18Rik
130440	0.29	0.29	-0.05	11	Atp2a3	ENSMUSG00000020788	scl41300.23_511	scl41300.23_511-S	GI_31542158	scl41300.23_511	NM_016745.2	Atp2a3	S	4430	CTTGGCAGGAGCAGAGCGCTGTGCCCACTTGCTGATTGTTTCTGATGGAG	Mus musculus ATPase Ca++ transporting ubiquitous (Atp2a3) mRNA.	go_component: endoplasmic reticulum [goid 0005783] [evidence IDA] [pmid 12119294]; go_component: integral to membrane [goid 0016021] [evidence TAS] [pmid 12466851]; go_component: membrane [goid 0016020] [evidence IEA]; go_function: ATP binding [goid 0005524] [evidence IEA]; go_function: plasma membrane cation-transporting ATPase [goid 0004005] [evidence IEA]; go_function: magnesium ion binding [g…	Serca3;SERCA3b
130446	-0.45	-0.45	-0.21	2	Pank2	ENSMUSG00000037514	scl20265.12.1_14	scl20265.12.1_14-S	GI_23943833	scl20265.12.1_14	NM_153501.1	Pank2	S	1371	GCACTCCTCGAGCTGTTGAAGATACCCTGACTTACCGAGAGGACTTCCTG	Mus musculus pantothenate kinase 2 (Hallervorden-Spatz syndrome) (Pank2) mRNA.	go_function: pantothenate kinase activity [goid 0004594] [evidence IGI] [pmid 11479594]	4933409I19Rik
130452	-0.05	-0.05	0.49	15	Mapk11	ENSMUSG00000053137	scl0002534.1_775	scl0002534.1_775-S	GI_40789283	scl0002534.1_775	NM_011161.4	Mapk11	S	2050	CAGCACCCACGGATGTGAGCATGGACATTCTTGCCCCGGGACCTTGATTC	Mus musculus mitogen-activated protein kinase 11 (Mapk11) mRNA.	go_function: protein kinase activity [goid 0004672] [evidence IEA]; go_function: protein serine/threonine kinase activity [goid 0004674] [evidence IEA]; go_function: transferase activity [goid 0016740] [evidence IEA]; go_function: MAP kinase activity [goid 0004707] [evidence IEA]; go_function: ATP binding [goid 0005524] [evidence IEA]; go_function: protein-tyrosine kinase activity [goid 0004713] …	p38-2;P38b;p38beta;p38beta2;Prkm11;Sapk2;Sapk2b
130463	-0.36	-0.36	-0.04	7	Rnf141	ENSMUSG00000030788	scl067150.2_3	scl067150.2_3-S	GI_13385503	scl067150.2_3	NM_025999.1	Rnf141	S	529	GACTGATGAGGAGGAGTGTTGTATCTGCATGGACGGGCGAGCTGACCTCA	Mus musculus ring finger protein 141 (Rnf141) mRNA.	go_component: cellular_component unknown [goid 0008372] [evidence ND]; go_function: DNA binding [goid 0003677] [evidence IDA] [pmid 12804569]; go_process: regulation of transcription DNA-dependent [goid 0006355] [evidence IDA] [pmid 12804569]	2610110L04Rik;ZFP36;ZNF230
130465	-0.35	-0.35	-0.09	2		ENSMUSG00000037902	scl20297.9_280	scl20297.9_280-S	GI_20911758	scl20297.9_280	XM_149178.1	Ptpns1	S	935	GCGCCCTGTGAGGAGTGGGATTTGTTTTTCTGTAGACCAGATGAGAAGGA	Mus musculus protein tyrosine phosphatase non-receptor type substrate 1 (Ptpns1) mRNA.	go_component: integral to membrane [goid 0016021] [evidence IEA] [pmid 12466851]; go_component: extracellular space [goid 0005615] [evidence TAS] [pmid 12466851]; go_component: integral to plasma membrane [goid 0005887] [evidence IDA]; go_function: cytoskeletal regulator activity [goid 0008580] [evidence IMP] [pmid 11118207]; go_function: receptor activity [goid 0004872] [evidence IEA]; go_functi…	BIT;CD172a;P84;SHP-1;SHPS-1;SIRP
130471	0.07	0.07	-0.46	X	Mtap7d2	ENSMUSG00000041020	scl54513.18.1_54	scl54513.18.1_54-S	GI_38086942	scl54513.18.1_54	XM_136135.2	2900002G04Rik	S	2896	GGGGCCCCAAGTTGGTCCCAGTATGTCACTTTAATAGACTTTAAACATTC
130484	-0.32	-0.32	-0.05				scl0003928.1_20	scl0003928.1_20-S	GI_7949019	scl0003928.1_20	NM_016756.1	Cdk2	S	1131	CAGGGCTTGCACGTCACTCTGGTCTGTTCATCGTGGTTCACAGGGCAAGG	Mus musculus cyclin-dependent kinase 2 (Cdk2) mRNA.	go_component: transcription factor complex [goid 0005667] [evidence IDA] [pmid 10082561]; go_component: nucleus [goid 0005634] [evidence IDA] [pmid 10082561]; go_function: transferase activity [goid 0016740] [evidence IEA]; go_function: cyclin-dependent protein kinase intrinsic regulator activity [goid 0016538] [evidence IEA]; go_function: kinase activity [goid 0016301] [evidence IDA] [pmid 12124…	A630093N05Rik
130491	0.11	0.11	-0.02				GI_71895028-S	GI_71895028-S	GI_71895028	GI_71895028	NM_015800.1	Crim1	S	3293	CTCGAGTCCAGGTGGATGGTCCCCAGAGAATGCTAAGAATTGCCGAACCA	Mus musculus cysteine rich transmembrane BMP regulator 1 (chordin like) (Crim1) mRNA.	go_component: membrane [goid 0016020] [evidence IEA]; go_component: integral to membrane [goid 0016021] [evidence IEA]	AU015004
130494	-0.24	-0.24	0.41	12	Acot3	ENSMUSG00000021228	scl0171281.4_22	scl0171281.4_22-S	GI_46195803	scl0171281.4_22	NM_134246.2	Pte2a	S	2227	GCAGAAACTGCCGTTTTTCGGAAACTCAGTCTCCCAGCGAGCTGTAGTGC	Mus musculus peroxisomal acyl-CoA thioesterase 2A (Pte2a) mRNA.	go_component: peroxisome [goid 0005777] [evidence TAS] [pmid 10567408]; go_function: catalytic activity [goid 0003824] [evidence IEA]; go_function: hydrolase activity [goid 0016787] [evidence IEA]; go_function: serine esterase activity [goid 0004759] [evidence IEA]; go_function: acyl-CoA thioesterase activity [goid 0016291] [evidence TAS] [pmid 10567408]; go_process: acyl-CoA metabolism [goid 000…	PTE-Ia
130497	-0.32	-0.32	-0.18	2	Pltp	ENSMUSG00000017754	scl0003032.1_86	scl0003032.1_86-S	GI_6755111	scl0003032.1_86	NM_011125.1	Pltp	S	499	CCTGCGAGGCCTCTGTGTCTAAAATGAATATGGCCTTCGGGGGAACCTTC	Mus musculus phospholipid transfer protein (Pltp) mRNA.	go_component: extracellular space [goid 0005615] [evidence TAS] [pmid 12466851]; go_function: lipid binding [goid 0008289] [evidence IEA]; go_process: lipid transport [goid 0006869] [evidence IEA]
130500	-0.07	-0.07	-0.22	12	Pnpla8	ENSMUSG00000036257	scl0002371.1_10	scl0002371.1_10-S	GI_13385667	scl0002371.1_10	NM_026164.1	1200006O19Rik	S	1270	GAACTCGAGCCTTAGTTCAGGCCTTAAGAAGAACAGCCGACCCAAAGCTC	Mus musculus RIKEN cDNA 1200006O19 gene (1200006O19Rik) mRNA.		Ipla2(gamma)
130524	0.18	0.18	-0.29	10	Rufy2	ENSMUSG00000020070	scl070432.11_6	scl070432.11_6-S	GI_28461288	scl070432.11_6	NM_027425.2	Rufy2	S	983	GCATGAGATGGAGCTGGCCATGAAGCTGTTGGAGAAAGACATTCACGAGA	Mus musculus RUN and FYVE domain-containing 2 (Rufy2) mRNA.		2610111M19Rik;Denn;LZ-FYVE;ZFYVE13
130546	0.24	0.24	0.24	7	Fkrp	ENSMUSG00000048920	scl31714.5_131	scl31714.5_131-S	GI_27734119	scl31714.5_131	NM_173430.1	Fkrp	S	2378	TCCCCCTCCCTTCTAGGAAGGGATAAACCTTCGCCATAGCTCACATTTAC	Mus musculus fukutin related protein (Fkrp) mRNA.	go_component: Golgi apparatus [goid 0005794] [evidence IDA] [pmid 12471058]; go_process: glycoprotein biosynthesis [goid 0009101] [evidence IDA] [pmid 12471058]; go_process: protein processing [goid 0016485] [evidence IDA] [pmid 12471058]	A830029B19Rik;AI842067;LGMD1I;MDC1C
130551	-0.43	-0.43	0.17	4	Adprhl2	ENSMUSG00000042558	scl23822.4_30	scl23822.4_30-S	GI_28916670	scl23822.4_30	NM_133883.1	Adprhl2	S	789	AAGAAGGTCGGAGAGCTGCTGGACCAGGACGTGGTGAGCCGAGAGGAAGT	Mus musculus ADP-ribosylhydrolase like 2 (Adprhl2) mRNA.	go_function: hydrolase activity [goid 0016787] [evidence IEA]	Arh3
130576	-0.58	-0.58	-0.2	11		ENSMUSG00000020818	scl069900.3_8	scl069900.3_8-S	GI_31340865	scl069900.3_8	NM_178620.2	2600014M03Rik	S	437	CTGCTTCAAATTTGATCACTCCGTCCGTGGTCGCCATTGTTGGACCTCAG	Mus musculus RIKEN cDNA 2600014M03 gene (2600014M03Rik) mRNA.
130577	-0.11	-0.11	-0.83	5	B230342M21Rik	ENSMUSG00000041132	scl0100637.1_115	scl0100637.1_115-S	GI_19527113	scl0100637.1_115	NM_133898.1	B230342M21Rik	S	1588	GCCATGCCCACCTGGATGAGCAGTCTGGCTGTTGTATGTGGTGTTGAGAC	Mus musculus RIKEN cDNA B230342M21 gene (B230342M21Rik) mRNA.		AI428195
130592	-0.25	-0.25	-0.01	15	Adck5	ENSMUSG00000022550	scl0268822.14_46	scl0268822.14_46-S	GI_27370471	scl0268822.14_46	NM_172960.1	Adck5	S	1703	CCTGCGCCACATCAAGGTCCTCTGGGAGGCATTAAAGTTTGAGATGGCCC	Mus musculus aarF domain containing kinase 5 (Adck5) mRNA.		A230108P17;MGC69569
130593	-0.48	-0.48	-0.19	1	Sertad4	ENSMUSG00000016262	scl15751.8_2	scl15751.8_2-S	GI_38016191	scl15751.8_2	NM_198247.1	Sertad4	S	2775	GTAGGTTGCGGAACGTTATTTTGGAGAAATGGGGCTCGCTTGTCATAGAT	Mus musculus SERTA domain containing 4 (Sertad4) mRNA.		4833404A09;C130018M11Rik
130600	0.14	0.14	-0.05	10		ENSMUSG00000020265	scl0020610.2_127	scl0020610.2_127-S	GI_9910555	scl0020610.2_127	NM_019929.1	Sumo3	S	1245	GTATTAAAGTGACGCATCAGTGGGTAGCTTGGGTTCCGCATTGTGGGGTC
130601	-0.19	-0.19	0.28	10	Palm	ENSMUSG00000035863	scl38708.12_196	scl38708.12_196-S	GI_31560272	scl38708.12_196	NM_023128.2	Palm	S	1939	AGTCAGTGGGTATGTCTGCCAGCGCCACAAAACCTAGCATATCCAGGCAG	Mus musculus paralemmin (Palm) mRNA.	go_component: plasma membrane [goid 0005886] [evidence IDA] [pmid 9813098]; go_component: membrane [goid 0016020] [evidence IEA]; go_component: kinesin complex [goid 0005871] [evidence IEA]; go_function: cytoskeletal regulator activity [goid 0008580] [evidence IDA] [pmid 9813098]; go_process: regulation of cell shape [goid 0008360] [evidence IDA] [pmid 9813098]; go_process: cellular morphogenesis…	mKIAA0270
130603	-0.21	-0.21	0.2	2	Xrn2	ENSMUSG00000027433	scl0003339.1_45	scl0003339.1_45-S	GI_6756026	scl0003339.1_45	NM_011917.1	Xrn2	S	19	GAGTTTGATAATCTGTATTTGGATATGAATGGGATCATCCACCCCTGCAC	Mus musculus 5-3 exoribonuclease 2 (Xrn2) mRNA.	go_component: nucleus [goid 0005634] [evidence IEA]; go_function: exonuclease activity [goid 0004527] [evidence IEA]; go_function: nuclease activity [goid 0004518] [evidence IEA]; go_function: nucleic acid binding [goid 0003676] [evidence IEA]; go_function: RNA binding [goid 0003723] [evidence IEA]; go_function: hydrolase activity [goid 0016787] [evidence IEA]; go_process: mRNA processing [goid 0…
130605	-0.29	-0.29	0.25	2		ENSMUSG00000026817	scl0011636.2_17	scl0011636.2_17-S	GI_10946935	scl0011636.2_17	NM_021515.1	Ak1	S	1669	GAGCATGCAGATTAAGGAGTGTGAGCTGCCATAGACAAGGATGTGGGATC	Mus musculus adenylate kinase 1 (Ak1) mRNA.	go_component: cytoplasm [goid 0005737] [evidence IDA] [pmid 10557075]; go_component: plasma membrane [goid 0005886] [evidence IDA] [pmid 10557075]; go_function: kinase activity [goid 0016301] [evidence IEA]; go_function: transferase activity [goid 0016740] [evidence IEA]; go_function: adenylate kinase activity [goid 0004017] [evidence IEA]; go_function: ATP binding [goid 0005524] [evidence IEA]; …	Ak-1;B430205N08Rik
130609	0.33	0.33	0.22	2	2410001C21Rik	ENSMUSG00000027502	scl066404.9_27	scl066404.9_27-S	GI_30794467	scl066404.9_27	NM_025542.1	2410001C21Rik	S	986	ACTGGGTCACCCACACATCCTACTGCTTCTGAAGCGGGACCGGGCCTTCA	Mus musculus RIKEN cDNA 2410001C21 gene (2410001C21Rik) mRNA.
130672	0.71	0.71	-0.32	9		ENSMUSG00000038775	scl36353.20.1_79	scl36353.20.1_79-S	GI_23956063	scl36353.20.1_79	NM_011700	Villp	S	20	GCTGGGCTTCTTCTGATGTGGGGAACCCTGTGCCACATACCCTGAAATTC
130673	-0.01	-0.01	0.72	9	Tpm1	ENSMUSG00000032366	scl35670.14_0	scl35670.14_0-S	GI_31560029	scl35670.14_0	NM_024427	Tpm1	S	15	ACATGCCCGTAGCCCCTTCCGACTCAGTGGGGCGAGCGCTCAACACGGAT	Mus musculus tropomyosin 1 alpha (Tpm1) mRNA.	go_component: cytoskeleton [goid 0005856] [evidence IEA]; go_component: muscle thin filament tropomyosin [goid 0005862] [evidence TAS] [pmid 8618961]; go_component: kinesin complex [goid 0005871] [evidence IEA]; go_function: actin binding [goid 0003779] [evidence IEA]; go_function: structural constituent of cytoskeleton [goid 0005200] [evidence TAS] [pmid 8618961]; go_process: muscle development …	alpha-TM;Tmpa;Tpm-1
130687	-0.24	-0.24	-0.46	10	Pcsk4	ENSMUSG00000020131	scl37738.15.1_256	scl37738.15.1_256-S	GI_33469094	scl37738.15.1_256	NM_008793.1	Pcsk4	S	2360	CCCAGTGGAAGAGATGTGTCCTTACTCATTTTGGAGCAGGTACAGTGGGC	Mus musculus proprotein convertase subtilisin/kexin type 4 (Pcsk4) mRNA.	go_function: subtilase activity [goid 0004289] [evidence IEA]; go_function: kexin activity [goid 0004290] [evidence IEA]; go_function: hydrolase activity [goid 0016787] [evidence IEA]; go_function: serine-type endopeptidase activity [goid 0004252] [evidence IEA]; go_function: peptidase activity [goid 0008233] [evidence IEA]; go_process: proteolysis and peptidolysis [goid 0006508] [evidence IEA]	0710008O07;MGC63195;PC4;SPC5
130711	-0.06	-0.06	0.13				scl078751.8_330	scl078751.8_330-S	GI_31341560	scl078751.8_330	NM_178404.2	Zc3hdc6	S	6	CACCCCACTGAGATGGCAGGTATATTCCAATGTATATGGTTCCAATAAAC
130717	0.42	0.42	0.03	6	Podxl	ENSMUSG00000025608	scl29187.8_67	scl29187.8_67-S	GI_34328218	scl29187.8_67	NM_013723.2	Podxl	S	5149	CAGCTTGCCCAGGAGATTGGGGGAGTGTATGTTGTAGTGGACAGGGGTCT	Mus musculus podocalyxin-like (Podxl) mRNA.	go_component: plasma membrane [goid 0005886] [evidence IDA] [pmid 10591182]; go_component: integral to membrane [goid 0016021] [evidence TAS] [pmid 12466851]; go_component: extracellular space [goid 0005615] [evidence TAS] [pmid 12466851]	Ly102;Pclp1
130731	-0.22	-0.22	0.18	8	Slc12a4	ENSMUSG00000017765	scl34386.25.1_28	scl34386.25.1_28-S	GI_6677992	scl34386.25.1_28	NM_009195.1	Slc12a4	S	3399	TGCAGTGGAAATGGATCCGAGGGCCCAGGGGACCCTGGTGGATTTAGGGA	Mus musculus solute carrier family 12 member 4 (Slc12a4) mRNA.	go_component: integral to plasma membrane [goid 0005887] [evidence IEA]; go_component: membrane [goid 0016020] [evidence IEA]; go_component: integral to membrane [goid 0016021] [evidence TAS] [pmid 12466851]; go_function: carrier activity [goid 0005386] [evidence IEA]; go_function: amino acid-polyamine transporter activity [goid 0005279] [evidence IEA]; go_function: transporter activity [goid 000…	KCC1;RBCKCC1
130735	0.22	0.22	0.56	4	Unc13b	ENSMUSG00000028456	scl022249.50_191	scl022249.50_191-S	GI_10946863	scl022249.50_191	NM_021468.1	Unc13b	S	1	GTCAGATGAGCTTCCTGGACCCTTGCTCAGAAACGTGACTTGATCTTTGG
130736	-0.03	-0.03	0.03	5	Ociad1	ENSMUSG00000029152	scl0004139.1_41	scl0004139.1_41-S	GI_31980895	scl0004139.1_41	NM_023429.2	Asrij	S	771	GGAGTAAGAACAGAGAGTCCTATGGAGTAACTTTACCCCACAAGACTGAC	Mus musculus asrij protein (Asrij) mRNA.		6030432N09Rik;B230209J16Rik
130750	-0.33	-0.33	0.09				scl0003888.1_47	scl0003888.1_47-S	GI_31341057	scl0003888.1_47	NM_181398.2	C030032C09Rik	S	52	TGCCTGGTTCTGGGGGGCTGTATGACGCACTGGTCGGTAGTAAAGATTAA	Mus musculus RIKEN cDNA C030032C09 gene (C030032C09Rik) mRNA.
150113	0.69	0.69	-0.14				GI_38570126-A	GI_38570126-A	GI_38570126	GI_38570126	NM_198725.1	Egfl7	A	1135	GTCATCCCTAGATCCCTTGTAGCCAGAGTTCAGGCGCTGTCTGGTGGTGC	Mus musculus EGF-like domain 7 (Egfl7) transcript variant c mRNA.	go_component: extracellular space [goid 0005615] [evidence IDA]; go_function: calcium ion binding [goid 0005509] [evidence IEA]; go_process: development [goid 0007275] [evidence IEA]; go_process: angiogenesis [goid 0001525] [evidence IEA]; go_process: cell differentiation [goid 0030154] [evidence IEA]; go_process: negative regulation of cell migration [goid 0030336] [evidence IDA]	VE-statin;Zneu1
150278	0.26	0.26	-0.01				GI_85702307-S	GI_85702307-S	GI_85702307	GI_85702307	NM_001037920.1	LOC624121	S	499	CAGCATCTGCACTTCGGAGCCATCTATGTCCCAGTCTCAGGCAGGCTGCA	Mus musculus hypothetical protein LOC624121 (LOC624121) mRNA.
160008	0.26	0.26	0.17				GI_52138589-S	GI_52138589-S	GI_52138589	GI_52138589	NM_001004185.2	Whdc1	S	2281	CACAACCCTAGGTCAGCGAGGCCCTGAGAAGCTGCAACACGGGGAGGTCA	Mus musculus WAS protein homology region 2 domain containing 1 (Whdc1) mRNA.		KIAA1971;MGC51670;MGC58752;mKIAA1971
160059	0.38	0.38	0.07	18		ENSMUSG00000033323	scl51220.16.1_7-S	scl51220.16.1_7-S	GI_34328279	scl51220.16.1_7	NM_026295.2	Ctdp1	S	3132	AGGAAAGTCTACTTTTTTAAGCAGCAAAGTGTTCTGAGGAGTTGGTGTGT	Mus musculus CTD (carboxy-terminal domain RNA polymerase II polypeptide A) phosphatase subunit 1 (Ctdp1) mRNA.	go_component: cellular_component unknown [goid 0008372] [evidence ND]; go_function: molecular_function unknown [goid 0005554] [evidence ND]; go_process: biological_process unknown [goid 0000004] [evidence ND]	4930563P03Rik
160167	0.34	0.34	-0.02	6	Sh2d6	ENSMUSG00000052631	scl0001225.1_4-S	scl0001225.1_4-S	GI_38084532	scl0001225.1_4	XM_355785.1	4933424C13Rik	S	447	TCTGAGCTCCAAAGCCCTGATACCTCCAGTTCCTCTGCCAAGAACATCTG	Mus musculus RIKEN cDNA 4933424C13 gene (4933424C13Rik) mRNA.
160475	-0.05	-0.05	0.36	1	Iqwd1	ENSMUSG00000026571	scl16006.18.3_31-S	scl16006.18.3_31-S	GI_38073556	scl16006.18.3_31	XM_129604.2	Iqwd1	S	3004	CTCGGAACACCATCACCGTCCCAGCCTCTTTCATGTTGAGGATGTTGGCG
160609	0.14	0.14	-0.19	5		ENSMUSG00000025532	scl012909.6_94-S	scl012909.6_94-S	GI_6681010	scl012909.6_94	NM_007761.1	Crcp	S	1173	TGGCCCTCTTGTTGCCAGAGTACCCAGGTAGCATAGGCTAGCATATTACA	Mus musculus calcitonin gene-related peptide-receptor component protein (Crcp) mRNA.
160711	0.23	0.23	-0.32	X	Bhlhb9	ENSMUSG00000072964	scl54620.5_512-S	scl54620.5_512-S	GI_37718978	scl54620.5_512	NM_198161.1	Bhlhb9	S	2053	TGTCTTGAGGGTTAGTATCTGCTTAGATCTGTTGGTGGCTCCAGAGAGCA
240180	0.21	0.21	0.04				GI_85701966-A	GI_85701966-A	GI_85701966	GI_85701966	NM_001033455.1	Ccdc27	A	1437	CCGGGAACGGAAGCAGCAGATACAAGACATGACAGACAAGTTCTCCAACC	Mus musculus coiled-coil domain containing 27 (Ccdc27) mRNA.		Gm1035
240274	0.2	0.2	0.36	2	Ctnnd1	ENSMUSG00000034101	scl0012388.2_252-S	scl0012388.2_252-S	GI_6671685	scl0012388.2_252	NM_007615.1	Catns	S	4490	CCATGCTCCATTACACCCTTTTCTGTTGTAGTGAGTGTTACAGCTTGGCT	Mus musculus catenin src (Catns) mRNA.	go_component: nucleus [goid 0005634] [evidence IEA]; go_component: cytoskeleton [goid 0005856] [evidence IEA]; go_component: kinesin complex [goid 0005871] [evidence IEA]; go_function: structural molecule activity [goid 0005198] [evidence IEA]; go_function: cell adhesion molecule activity [goid 0005194] [evidence IEA]; go_process: cell adhesion [goid 0007155] [evidence IEA]	Ctnnd;CTNND1;mKIAA0384;P120
240427	-0.16	-0.16	-0.15				GI_76677919-S	GI_76677919-S	GI_76677919	GI_76677919	NM_028372.1	2900024O10Rik	S	3299	GTGCATCCTGGAGGTAACTGACCATCCTCAGACAGCATGGGCTAGAAACA	Mus musculus RIKEN cDNA 2900024O10 gene (2900024O10Rik) mRNA.
240438	0.18	0.18	0.03	X	Gpr165	ENSMUSG00000031210	scl076206.3_19-S	scl076206.3_19-S	GI_38087204	scl076206.3_19	XM_135982.2	6530406P05Rik	S	1043	TTGGAAAGATGACATGTCACCTCAGTCGCTTTGCCCAGTACTCATGTGCC	Mus musculus RIKEN cDNA 6530406P05 gene (6530406P05Rik) mRNA.
240739	0.46	0.46	0				GI_9055307-A	GI_9055307-A	GI_9055307	GI_9055307	NM_018812.1	Pias3	A	727	CAAAAACTCAGAGCCAAGGGGATCCGGAATCCAGACCATTCCCGGGCACT	Mus musculus protein inhibitor of activated STAT 3 (Pias3) transcript variant 2 mRNA.	go_component: nucleus [goid 0005634] [evidence IDA]; go_function: DNA binding [goid 0003677] [evidence IEA]; go_function: zinc ion binding [goid 0008270] [evidence IEA]; go_function: metal ion binding [goid 0046872] [evidence IEA]; go_function: SUMO ligase activity [goid 0019789] [evidence IDA]; go_process: transcription [goid 0006350] [evidence IEA]; go_process: ubiquitin cycle [goid 0006512] [e…	MGC27936;Pias3L
240768	0.23	0.23	0.12				GI_52421325-S	GI_52421325-S	GI_52421325	GI_52421325	NM_001005230.1	Olfr1024	S	768	CTATGGTTCCCTCTTCTGCATGTACCTGAGACCAGCAAATGAGAGGTCTG	Mus musculus olfactory receptor 1024 (Olfr1024) mRNA.	go_component: integral to membrane [goid 0016021] [evidence ISS] [pmid 14611657]; go_function: receptor activity [goid 0004872] [evidence IEA]; go_function: olfactory receptor activity [goid 0004984] [evidence ISS] [pmid 14611657]; go_function: G-protein coupled receptor activity [goid 0004930] [evidence IEA]; go_process: perception of smell [goid 0007608] [evidence ISS] [pmid 14611657]; go_proce…	MOR197-1
270139	-0.27	-0.27	-0.01	2	Stard7	ENSMUSG00000027367	scl20327.6_25-S	scl20327.6_25-S	GI_21314859	scl20327.6_25	NM_139308.1	Stard7	S	2454	GTAGGGATGGGGCTTTTGTGACCTCTTGGTCTTGTAAAGCATTTCTCTCC	Mus musculus START domain containing 7 (Stard7) mRNA.		MGC27663
270307	0.27	0.27	0.12				GI_85702126-S	GI_85702126-S	GI_85702126	GI_85702126	NM_001033798.1	9230009I02Rik	S	850	GAAACAGAGGAGATGGACGAACACATCCAAGAATGGAGTCGAGCAATGGG	Mus musculus RIKEN cDNA 9230009I02 gene (9230009I02Rik) mRNA.
270377	0.24	0.24	-0.07				GI_59676556-S	GI_59676556-S	GI_59676556	GI_59676556	NM_177061.3	Olfr1344	S	786	CCTGCGGCCCAAAGCCTCTAGTGATCTTCCTGCTAGACACCATAAACTGG	Mus musculus olfactory receptor 1344 (Olfr1344) mRNA.	go_component: integral to membrane [goid 0016021] [evidence ISS]; go_function: receptor activity [goid 0004872] [evidence IEA]; go_function: olfactory receptor activity [goid 0004984] [evidence ISS]; go_process: sensory perception of smell [goid 0007608] [evidence ISS]; go_process: G-protein coupled receptor protein signaling pathway [goid 0007186] [evidence ISS]	4930415J05Rik;MOR124-1
270437	0.49	0.49	-0.05	4	2210012G02Rik	ENSMUSG00000028619	scl24029.1.1_58-S	scl24029.1.1_58-S	GI_21312142	scl24029.1.1_58	NM_027537.1	6330404A07Rik	S	720	ACAGAGGTCATGGGATAAATACAACCGACTCTAGCCTCAAGTTCACCGTC	Mus musculus RIKEN cDNA 6330404A07 gene (6330404A07Rik) mRNA.
270603	0.62	0.62	0.02				GI_60218890-A	GI_60218890-A	GI_60218890	GI_60218890	NM_001012325.1	BC038328	A	2219	CCAGGAGCTGTATAGGATTTAGCAAGCCACCAAGTGCTGCTCTGAATTCC	Mus musculus cDNA sequence BC038328 (BC038328) transcript variant 1 mRNA.	go_component: nucleus [goid 0005634] [evidence IEA]; go_function: zinc ion binding [goid 0008270] [evidence IEA]; go_function: metal ion binding [goid 0046872] [evidence IEA]; go_process: transcription [goid 0006350] [evidence IEA]; go_process: regulation of transcription DNA-dependent [goid 0006355] [evidence IEA]	MGC102251;Rslcan11;Rslcan18
290132	0.26	0.26	0.05				GI_85701733-S	GI_85701733-S	GI_85701733	GI_85701733	NM_001033230.1	4932431P20Rik	S	1145	CCTAGCTTGGGACCGGCTAAAGGCCAGGAGTTTCCTTAGCTGGAGAAAGG	Mus musculus RIKEN cDNA 4932431P20 gene (4932431P20Rik) mRNA.
290195	0.08	0.08	-0.12	16	Bach1	ENSMUSG00000025612	scl012013.5_256-S	scl012013.5_256-S	GI_6680763	scl012013.5_256	NM_007520.1	Bach1	S	3098	GGCTGTCGATCATCTCATTGCAGGTCGTTGATGACCATGAGGGCATTGGA	Mus musculus BTB and CNC homology 1 (Bach1) mRNA.	go_component: nucleus [goid 0005634] [evidence IDA] [pmid 8887638]; go_function: protein binding [goid 0005515] [evidence IPI] [pmid 8887638]; go_function: DNA binding [goid 0003677] [evidence IDA] [pmid 8887638]; go_function: transcription factor activity [goid 0003700] [evidence IDA] [pmid 8887638]; go_function: translation regulator activity [goid 0045182] [evidence IEA]; go_process: regulatio…
290246	0.39	0.39	0.02				GI_58801397-S	GI_58801397-S	GI_58801397	GI_58801397	NM_001011816.1	Olfr1181	S	677	ACTCAGCAGAAGGGAGACGCAAAGCTCTTTCAACCTGTGGGTCCCATATA	Mus musculus olfactory receptor 1181 (Olfr1181) mRNA.	go_component: integral to membrane [goid 0016021] [evidence ISS] [pmid 14611657]; go_function: receptor activity [goid 0004872] [evidence IEA]; go_function: olfactory receptor activity [goid 0004984] [evidence ISS] [pmid 14611657]; go_function: G-protein coupled receptor activity [goid 0004930] [evidence IEA]; go_process: perception of smell [goid 0007608] [evidence ISS] [pmid 14611657]; go_proce…	MOR225-9P
290291	0.28	0.28	0.05				GI_54873638-I	GI_54873638-I	GI_54873638	GI_54873638	NM_010611.2	Kcnq2	I	2468	CTGCGGGATAGCGACACGTCCATCTCCATCCCTTCGGTGGACCATGAGGA	Mus musculus potassium voltage-gated channel subfamily Q member 2 (Kcnq2) transcript variant 1 mRNA.	go_component: membrane [goid 0016020] [evidence IEA]; go_component: integral to plasma membrane [goid 0005887] [evidence IEA]; go_component: voltage-gated potassium channel complex [goid 0008076] [evidence IEA]; go_function: ion channel activity [goid 0005216] [evidence IEA]; go_function: potassium ion binding [goid 0030955] [evidence IEA]; go_function: cation channel activity [goid 0005261] [evi…	HNSPC;KQT2
290491	0.24	0.24	0.11				GI_71274126-A	GI_71274126-A	GI_71274126	GI_71274126	NM_001029895.1	Ate1	A	1323	CTGCCGTTTCAACCAGGACCCCGAAGCAGAGGATGAAGGACGCAGTAAGG	Mus musculus arginine-tRNA-protein transferase 1 (Ate1) transcript variant 3 mRNA.	go_component: nucleus [goid 0005634] [evidence IEA]; go_function: transferase activity [goid 0016740] [evidence IEA]; go_function: acyltransferase activity [goid 0008415] [evidence IEA]; go_function: arginyltransferase activity [goid 0004057] [evidence IEA]; go_process: ubiquitin cycle [goid 0006512] [evidence IEA]; go_process: protein arginylation [goid 0016598] [evidence IEA]; go_process: regul…	AI225793;AW547406
290600	0.39	0.39	0.06				GI_56550070-S	GI_56550070-S	GI_56550070	GI_56550070	NM_029706.1	Cpb1	S	1033	GCCCGAGAACTATGAGGAGCTGAATGCCCTGGTGAAAGGTGCAGCAAAGG	Mus musculus carboxypeptidase B1 (tissue) (Cpb1) mRNA.	go_component: cellular component unknown [goid 0008372] [evidence ND]; go_function: carboxypeptidase B activity [goid 0050425] [evidence ISS]; go_process: proteolysis [goid 0006508] [evidence ISS]	0910001A18Rik;1810063F02Rik;2210008M23Rik;AI504870
360008	0.61	0.61	0.36	4	Cort	ENSMUSG00000028971	scl23500.2.1_152	scl23500.2.1_152-S	GI_31982453	scl23500.2.1_152	NM_007745.2	Cort	S	381	GCCCTGCAAGAACTTCTTCTGGAAAACCTTCTCCTCGTGCAAGTAACCCC	Mus musculus cortistatin (Cort) mRNA.	go_component: extracellular [goid 0005576] [evidence IEA]; go_component: extracellular space [goid 0005615] [evidence TAS] [pmid 12466851]; go_function: hormone activity [goid 0005179] [evidence IEA]	CST;PCST
360010	-0.05	-0.05	0.21	7	Zfp553	ENSMUSG00000045598	scl00233887.1_13	scl00233887.1_13-S	GI_22122756	scl00233887.1_13	NM_146201.1	Zfp553	S	15	CCCAGTTTTAAAATCCTACTGCCTCCTGTTAACACGCCCCTCAACTGGAC	Mus musculus zinc finger protein 553 (Zfp553) mRNA.		2600009K23Rik;C330013F15Rik;MGC31231
360014	-0.27	-0.27	-0.16	19	Mrpl43	ENSMUSG00000025208	scl000468.1_25	scl000468.1_25-S	GI_28872810	scl000468.1_25	NM_053164.2	Mrpl43	S	188	TTCGCCCGACGGAACCCAGGAGTCGTAGTATACGTGAACCCGCGCCCGTG	Mus musculus mitochondrial ribosomal protein L43 (Mrpl43) nuclear gene encoding mitochondrial protein mRNA.	go_component: mitochondrial large ribosomal subunit [goid 0005762] [evidence IDA] [pmid 11279069]; go_function: structural constituent of ribosome [goid 0003735] [evidence IEA]; go_function: molecular_function unknown [goid 0005554] [evidence ND]; go_process: protein biosynthesis [goid 0006412] [evidence TAS] [pmid 11279069]	4930442D21Rik;bMRP36a
360017	-0.01	-0.01	0.6	2	Pcsk2	ENSMUSG00000027419	scl018549.12_191	scl018549.12_191-S	GI_37360981	scl018549.12_191	NM_008792.3	Pcsk2	S	2087	GCACACAGAGCGCCCCATACATCGATCAGGTGGTGAGGGATTACCAGTCT	Mus musculus proprotein convertase subtilisin/kexin type 2 (Pcsk2) mRNA.	go_component: extracellular space [goid 0005615] [evidence TAS] [pmid 12466851]; go_function: subtilase activity [goid 0004289] [evidence IEA]; go_function: serine-type endopeptidase activity [goid 0004252] [evidence IEA]; go_function: proprotein convertase 2 activity [goid 0004286] [evidence IEA]; go_function: hydrolase activity [goid 0016787] [evidence IEA]; go_function: ATP binding [goid 00055…	6330411F23Rik;Nec-2;Nec2;PC2;Phpp-2;SPC2
360019	-0.19	-0.19	-0.26	16	Ripk4	ENSMUSG00000005251	scl48148.9_265	scl48148.9_265-S	GI_24475774	scl48148.9_265	NM_023663	Ripk4	S	3250	GTTGTACTCTGAGGAGTCAGATTCGATAGCCTTTTGTTGTACCTTCCCCA
360020	0.01	0.01	0.78	16	Rogdi	ENSMUSG00000022540	scl066049.1_83	scl066049.1_83-S	GI_18875321	scl066049.1_83	NM_133185	Lzf	S	1064	GAGGGGTCAGTCAAGAAGATGAGCTGAGGTGTGACCATGCTCCTAACCCT	Mus musculus leucine zipper domain protein (Lzf) mRNA.	go_component: cellular_component unknown [goid 0008372] [evidence ND]; go_function: molecular_function unknown [goid 0005554] [evidence ND]; go_process: hemopoiesis [goid 0030097] [evidence IDA] [pmid 11740862]; go_process: positive regulation of cell proliferation [goid 0008284] [evidence IDA] [pmid 11740862]	0610011C19Rik
360040	-0.16	-0.16	-0.28	2	Nostrin	ENSMUSG00000034738	scl20834.16.1_186	scl20834.16.1_186-S	GI_40556611	scl20834.16.1_186	NM_181547	LOC329416	S	1631	GGAAGTTATCCTCTTTGCAGATTTTTCTTATGCAGTGGGTGGTAGAGGCC	Mus musculus nitric oxide synthase trafficker (LOC329416) mRNA.		Daip2
360044	-0.22	-0.22	-0.01	4		ENSMUSG00000047613	scl0097159.2_2	scl0097159.2_2-S	GI_31341526	scl0097159.2_2	NM_175287.2	A430005L14Rik	S	21	AGCCGCGCGATTGAGACTTGGCGGAGGAGCGTTAGGCCGGGGCGCTCACT	Mus musculus RIKEN cDNA A430005L14 gene (A430005L14Rik) mRNA.		C79672
360048	0.4	0.4	0.13				scl017079.3_90	scl017079.3_90-S	GI_6678753	scl017079.3_90	NM_008533	Ly78	S	2311	CCTCCAGTGAGAAGCGACCCACAGTCAGCTCTACCCATCTGAGAAAGAAG	Mus musculus lymphocyte antigen 78 (Ly78) mRNA.	go_component: integral to membrane [goid 0016021] [evidence TAS] [pmid 12466851]; go_component: plasma membrane [goid 0005886] [evidence IEA]; go_component: extracellular space [goid 0005615] [evidence TAS] [pmid 12466851]; go_function: receptor activity [goid 0004872] [evidence IEA]; go_process: defense response [goid 0006952] [evidence IEA]; go_process: inflammatory response [goid 0006954] [evi…	CD180;F630107B15;RP105
360050	-0.25	-0.25	-0.09	4	Rer1	ENSMUSG00000029048	scl0002748.1_8	scl0002748.1_8-S	GI_13385881	scl0002748.1_8	NM_026395.1	1110060F11Rik	S	298	GTGACCTACGCCTTGGGAATTTACCACCTAAACCTTTTCATTGCGTTCCT	Mus musculus RIKEN cDNA 1110060F11 gene (1110060F11Rik) mRNA.	go_component: integral to membrane [goid 0016021] [evidence TAS] [pmid 12466851]; go_component: integral to Golgi membrane [goid 0030173] [evidence ISS] [pmid 12466851]; go_component: Golgi apparatus [goid 0005794] [evidence ISS] [pmid 12466851]; go_function: ATP binding [goid 0005524] [evidence ISS] [pmid 12466851]; go_process: retrograde (Golgi to ER) transport [goid 0006890] [evidence ISS] [pm…	5830454N22Rik
360056	0.21	0.21	-0.02	11		ENSMUSG00000037926	scl00237860.2_235	scl00237860.2_235-S	GI_37674237	scl00237860.2_235	NM_177710.3	Ssh2	S	4204	CCCCGTCAGCAACATGGCAGAACTCACCCCCTTAGAAGACTGAAAAGAGC
360064	0.34	0.34	0.03	X	Avpr2	ENSMUSG00000031390	scl012000.3_303-S	scl012000.3_303-S	GI_9506412	scl012000.3_303	NM_019404.1	Avpr2	S	1732	TCAGGAATCTGTGATATAAGCAACCAAGACTGTATTTTTGAGAGCAGGTC	Mus musculus arginine vasopressin receptor 2 (Avpr2) mRNA.	go_component: integral to membrane [goid 0016021] [evidence TAS] [pmid 12466851]; go_component: membrane [goid 0016020] [evidence ISS] [pmid 12466851]; go_function: receptor activity [goid 0004872] [evidence IEA]; go_function: rhodopsin-like receptor activity [goid 0001584] [evidence ISS] [pmid 12466851]; go_function: G-protein coupled receptor activity [goid 0004930] [evidence ISS] [pmid 1246685…	ADHR;DI1;DIR;ND1;V2R
360072	-0.21	-0.21	-0.08	2		ENSMUSG00000026797	scl0003201.1_62	scl0003201.1_62-S	GI_6678178	scl0003201.1_62	NM_009295.1	Stxbp1	S	1663	GGGTGTGAGCCTGAATGAGATGCGCTGTGCTTACGAAGTGACCCAGGCCA	Mus musculus syntaxin binding protein 1 (Stxbp1) mRNA.	go_function: syntaxin binding [goid 0019905] [evidence TAS] [pmid 12297296]; go_function: protein transporter activity [goid 0008565] [evidence IEA]; go_function: protein binding [goid 0005515] [evidence IPI] [pmid 12590134]; go_process: protein transport [goid 0015031] [evidence IEA]; go_process: intracellular protein transport [goid 0006886] [evidence IEA]; go_process: protein secretion [goid 0…	MMS10-G;Ms10g;Munc-18a;Munc18-1;N-sec1;nsec1;Rb-sec1;Sxtbp1;Unc18h
360086	0.09	0.09	0.21	7	R74862	ENSMUSG00000059277	scl0097423.2_44	scl0097423.2_44-S	GI_19526965	scl0097423.2_44	NM_133790.1	R74862	S	328	CGATGTTTCCAGAGCGGTCTAACCTGGGCAGGAGTGAGCACTTTCCAGCA	Mus musculus expressed sequence R74862 (R74862) mRNA.
360088	0.71	0.71	-0.11	2	Blvra	ENSMUSG00000001999	scl20330.11.1_76	scl20330.11.1_76-S	GI_31982540	scl20330.11.1_76	NM_026678.3	Blvra	S	1073	GAAGCTTCAGATACCTCTGAAACGGGGCCAGGGTTTGGTCTTATCAACAC	Mus musculus biliverdin reductase A (Blvra) mRNA.	go_component: soluble fraction [goid 0005625] [evidence ISS] [pmid 12079357]; go_function: nucleotide binding [goid 0000166] [evidence ISS] [pmid 12079357]; go_function: biliverdin reductase activity [goid 0004074] [evidence ISS] [pmid 12466851]; go_process: heme catabolism [goid 0042167] [evidence ISS] [pmid 12079357]	0610006A11Rik;2500001N03Rik;Blvr
360092	-0.38	-0.38	-0.02	15	Wdsof1	ENSMUSG00000022300	scl0223499.9_30	scl0223499.9_30-S	GI_38348457	scl0223499.9_30	NM_198606.1	Gm83	S	1072	GTGTGGGTCTGACGAAATGAACATCCGACTGTGGAAAGCTAATGCGTCTG	Mus musculus gene model 83 (NCBI) (Gm83) mRNA.		MGC65348
360093	-0.24	-0.24	-0.05	17	Gtf2f1	ENSMUSG00000002658	scl098053.3_1	scl098053.3_1-S	GI_20270030	scl098053.3_1	NM_133801.1	Gtf2f1	S	1317	ACCAGTCGGCCAGGGACTCCCAGTGCAGAAGCAGCAAGCACCTCTTCTAC
360095	0.48	0.48	-0.02	11	Olfr1394	ENSMUSG00000048378	scl14141.1.1_218	scl14141.1.1_218-S	GI_22129734	scl14141.1.1_218	NM_146276.1	Olfr1394	S	767	AGCCATATTTAGCTACATGCAGCGAGCCTCGGCTAGAACACCACTGGGGG	Mus musculus olfactory receptor 1394 (Olfr1394) mRNA.		MOR280-1
360102	0.23	0.23	-0.06	17	Egfl8	ENSMUSG00000015467	scl0001741.1_77	scl0001741.1_77-S	GI_23463329	scl0001741.1_77	NM_152922.1	Egfl8	S	762	GAGCTTTGGGGCCGGGGTGACAGAATTGAGTCCCTCAGCGACCAGGTGCT	Mus musculus EGF-like domain 8 (Egfl8) mRNA.		Ng3
360110	-0.88	-0.88	0.05	4	Masp2	ENSMUSG00000028979	scl0002868.1_92	scl0002868.1_92-S	GI_38079026	scl0002868.1_92	XM_358353.1	MAp19	S	668	GGCTGGAATGACTGCCAGCTACAGCACCCATTCACCTTAACCATGACAAT
360113	0.62	0.62	0.02	12	Igh-1a	ENSMUSG00000076612	scl0380793.1_210-S	scl0380793.1_210-S	GI_38073776	scl0380793.1_210	XM_354704.1	Igh-1a	S	1290	CGCCTGCTCAGTGGTCCACGAGGGTCTGCACAATCACCTTACGACTAAGA
360129	0.31	0.31	-0.07	10	BC013529	ENSMUSG00000040006	scl00215751.1_299	scl00215751.1_299-S	GI_21703833	scl00215751.1_299	NM_145418.1	BC013529	S	1465	AACCCCTTACCTTGAATGCACCAGGATTTATAATAGTGACATGGTCTCAC	Mus musculus cDNA sequence BC013529 (BC013529) mRNA.		MGC19209
360131	-0.37	-0.37	-0.24	13	Homer1	ENSMUSG00000007617	scl0003674.1_941	scl0003674.1_941-S	GI_41281770	scl0003674.1_941	NM_152134.1	Homer1	S	2396	GGTCAAGCCGAGAGGACTGCATCTAAATTGTGACTGTGGCAGATGGGTCT	Mus musculus homer homolog 1 (Drosophila) (Homer1) transcript variant d mRNA.		SYN47;Ves-1
360133	-0.26	-0.26	-0.18	7	Cog7	ENSMUSG00000034951	scl0233824.2_3	scl0233824.2_3-S	GI_38087399	scl0233824.2_3	XM_133861.3	Cog7	S	2211	ATTGCCAGAGCCACTATGCAGACCTACTGTGACGTGATCCTCCAGATCCC
360142	0.19	0.19	0.34	7	Lrfn3	ENSMUSG00000036957	scl31528.3.1_16	scl31528.3.1_16-S	GI_30425223	scl31528.3.1_16	NM_175478	Lrfn3	S	2821	TTTTAAAACTCTGATGGGGAGGGTGTCGGGGGCACCGGGGCACAACAAGA	Mus musculus leucine rich repeat and fibronectin type III domain containing 3 (Lrfn3) mRNA.	go_component: integral to membrane [goid 0016021] [evidence TAS] [pmid 12466851]	A530045B06Rik
360156	0.11	0.11	0.2				scl013544.15_3	scl013544.15_3-S	GI_20892042	scl013544.15_3	XM_147262.1	Dvl3	S	2344	TGTGGATGTGATGTGATCAGGGCCCCTCTCCAGCTCTTACCTCTCAGCCG	Mus musculus dishevelled 3 dsh homolog (Drosophila) (Dvl3) mRNA.	go_component: intracellular [goid 0005622] [evidence IEA]; go_function: signal transducer activity [goid 0004871] [evidence IEA]; go_function: protein binding [goid 0005515] [evidence IEA]; go_process: intracellular signaling cascade [goid 0007242] [evidence IEA]; go_process: frizzled signaling pathway [goid 0007222] [evidence IEA]; go_process: development [goid 0007275] [evidence IEA]
360161	-0.63	-0.63	-0.2				scl46141.4_0	scl46141.4_0-S	GI_31543781	scl46141.4_0	NM_009285	Stc1	S	3476	GATCTCCTCTCTTGTGATTTGGTTGCACTTTAGAACATTTTTGTGCCGTA	Mus musculus stanniocalcin 1 (Stc1) mRNA.	go_component: extracellular space [goid 0005615] [evidence IDA] [pmid 12466851]; go_component: extracellular [goid 0005576] [evidence IEA]; go_function: glycopeptide hormone [goid 0005181] [evidence TAS] [pmid 11691643]; go_function: hormone activity [goid 0005179] [evidence TAS] [pmid 11691643]; go_function: ATP binding [goid 0005524] [evidence ISS] [pmid 12466851]; go_function: protein kinase a…	Stc
360164	-0.19	-0.19	0.01	19	Ranbp6	ENSMUSG00000074909	scl0240614.1_286	scl0240614.1_286-S	GI_31343212	scl0240614.1_286	NM_177721.2	Ranbp6	S	842	GACTACCGTTCCTTGTGTTCAGAAGCCGTTCCACTCTTGGTAAAAGTTAT	Mus musculus RAN binding protein 6 (Ranbp6) mRNA.		C630001B19
360168	-0.15	-0.15	-0.19	2	Dlx1	ENSMUSG00000041911	scl20799.4_384	scl20799.4_384-S	GI_6753643	scl20799.4_384	NM_010053.1	Dlx1	S	2379	AAGTAAGACACAAGCAGCGGCTCGACCACAGAACACAAGTCATCACCCTG	Mus musculus distal-less homeobox 1 (Dlx1) mRNA.	go_component: nucleus [goid 0005634] [evidence IDA] [pmid 12724837]; go_component: transcription factor complex [goid 0005667] [evidence IEA]; go_function: DNA binding [goid 0003677] [evidence IEA]; go_function: transcription factor activity [goid 0003700] [evidence IEA]; go_process: development [goid 0007275] [evidence IEA]; go_process: regulation of transcription DNA-dependent [goid 0006355] [e…	Dlx;Dlx-1
360181	0.13	0.13	-0.09	4	Elavl2	ENSMUSG00000008489	scl24114.14_484	scl24114.14_484-S	GI_46592825	scl24114.14_484	NM_207686.1	Elavl2	S	3437	CTACTGTAGCAAACCACAGCATTGATGAGAAGGCATGCGGACTGTGCTTC	Mus musculus ELAV (embryonic lethal abnormal vision Drosophila)-like 2 (Hu antigen B) (Elavl2) transcript variant 2 mRNA.	go_function: RNA binding [goid 0003723] [evidence IEA]	Hub;mel-N1
360184	0.04	0.04	-0.43	11	9530066K23Rik	ENSMUSG00000020411	scl40309.6.1_1	scl40309.6.1_1-S	GI_27369725	scl40309.6.1_1	NM_172524.1	9530066K23Rik	S	2899	GGTTCTGAGAACGTGGGCTCTGGGGTCAGTAATAAAGACTTCAGGGTGTG	Mus musculus RIKEN cDNA 9530066K23 gene (9530066K23Rik) mRNA.	go_component: integral to membrane [goid 0016021] [evidence TAS] [pmid 12466851]	9530066K23
360193	-0.31	-0.31	-0.3				scl000012.1_223	scl000012.1_223-S	GI_21362296	scl000012.1_223	NM_144513	Gtl2	S	2140	GGTGTGTGTTACATCACATAATGCATGTTTAGCTGGGTGAGTGACAACAG	Mus musculus GTL2 imprinted maternally expressed untranslated mRNA (Gtl2) mRNA.		2900016C05Rik;3110050O07Rik;6330408G06Rik;D12Bwg1266e;Meg3
360215	0.1	0.1	0.26	6	Aass	ENSMUSG00000029695	scl29246.24.1_18-S	scl29246.24.1_18-S	GI_31980702	scl29246.24.1_18	NM_013930.2	Aass	S	3132	TATTGTGCTTCCTTTTCCCCGAGAACATATTATCAGCAAGTGCAGTTGTA	Mus musculus aminoadipate-semialdehyde synthase (Aass) mRNA.	go_function: peroxidase activity [goid 0004601] [evidence ISS] [pmid 12466851]; go_function: oxidoreductase activity [goid 0016491] [evidence ISS] [pmid 12466851]; go_process: peroxidase reaction [goid 0006804] [evidence ISS] [pmid 12466851]; go_process: electron transport [goid 0006118] [evidence ISS] [pmid 12466851]	LKR/SDH;LOR/SDH;Lorsdh
360239	-0.3	-0.3	0.12	15		ENSMUSG00000015002	scl076740.18_3	scl076740.18_3-S	GI_19526981	scl076740.18_3	NM_133766.1	C920006C10Rik	S	2174	TTGACCAACAAGATTGCGGAGTCCCTGGGTGGCAGCGGGTACAGTGTGGA	Mus musculus RIKEN cDNA C920006C10 gene (C920006C10Rik) mRNA.		mKIAA0143
360270	-0.11	-0.11	-0.24	6	Copg	ENSMUSG00000030058	scl29780.26_164	scl29780.26_164-S	GI_8567337	scl29780.26_164	NM_017477.1	Copg	S	3604	TATGGCCTATTTCATGACTGGTCCTGGCTCCACCATGTACTTGGTCAGGC	Mus musculus coatomer protein complex subunit gamma (Copg) mRNA.	go_component: Golgi apparatus [goid 0005794] [evidence ISS] [pmid 12466851]; go_component: membrane [goid 0016020] [evidence ISS] [pmid 12466851]; go_function: protein transporter activity [goid 0008565] [evidence ISS] [pmid 12466851]; go_process: intracellular protein transport [goid 0006886] [evidence ISS] [pmid 12466851]; go_process: transport [goid 0006810] [evidence ISS] [pmid 12466851]; go_…	Copg1;D6Ertd71e;D6Wsu16e
360273	0.03	0.03	0.09	14	Nupl1	ENSMUSG00000063895	scl071844.3_76	scl071844.3_76-S	GI_24497430	scl071844.3_76	NM_170591.1	Nupl1	S	1412	GAGTTACTACTGGACCCACTCCTTTCAGCACCATGCCAAACGCAGCAGCC	Mus musculus nucleoporin like 1 (Nupl1) mRNA.	go_component: nucleus [goid 0005634] [evidence IEA]; go_process: transport [goid 0006810] [evidence IEA]	1700017F11Rik;mKIAA0410
360286	-0.37	-0.37	-0.18	17	C4b	ENSMUSG00000073418	scl0012268.1_78	scl0012268.1_78-S	GI_6753225	scl0012268.1_78	NM_009780.1	C4	S	4255	CAGGCGCTGTGGAATACGCATGGGATGCCAATGAAGACTACGAAGACTAC	Mus musculus complement component 4 (within H-2S) (C4) mRNA.	go_function: complement activity [goid 0003811] [evidence IDA] [pmid 12421924]; go_process: complement activation [goid 0006956] [evidence IMP] [pmid 12421924]; go_process: humoral defense mechanism (sensu Vertebrata) [goid 0016064] [evidence IMP] [pmid 12421924]	Ss
360292	-0.47	-0.47	-0.27	12	Adam17	ENSMUSG00000052593	scl0011491.1_129	scl0011491.1_129-S	GI_34328547	scl0011491.1_129	NM_009615.4	Adam17	S	4154	GCTCAGGGCATATTCTATAGCTGTGGCATTGATGATACCTGCCTCAGTCA	Mus musculus a disintegrin and metalloproteinase domain 17 (Adam17) mRNA.	go_component: extracellular matrix [goid 0005578] [evidence IEA]; go_component: plasma membrane [goid 0005886] [evidence IEA]; go_component: integral to membrane [goid 0016021] [evidence TAS] [pmid 12466851]; go_component: extracellular space [goid 0005615] [evidence TAS] [pmid 12466851]; go_function: metallopeptidase activity [goid 0008237] [evidence IEA]; go_function: metalloendopeptidase activ…	CD156b;Tace
360309	0.13	0.13	-0.23				scl0001498.1_3411	scl0001498.1_3411-S	GI_27369498	scl0001498.1_3411	NM_009671	Ankfy1	S	6854	ACTGACTTGCCAGTTTGGCAGCTGTGTGGAACTGGGCGTTCCATGATATC	Mus musculus ankyrin repeat and FYVE domain containing 1 (Ankfy1) mRNA.	go_function: nucleic acid binding [goid 0003676] [evidence IEA]; go_function: DNA binding [goid 0003677] [evidence ISS] [pmid 12466851]; go_function: transcription factor activity [goid 0003700] [evidence ISS] [pmid 12466851]; go_function: protein binding [goid 0005515] [evidence ISS] [pmid 12466851]; go_function: zinc ion binding [goid 0008270] [evidence ISS] [pmid 12466851]; go_process: regulat…	Ankhzn;mKIAA1255;ZFYVE14
360324	-0.28	-0.28	-0.15	11	1810009O10Rik	ENSMUSG00000049489	scl0069109.2_3	scl0069109.2_3-S	GI_37574067	scl0069109.2_3	NM_197989.1	1810009O10Rik	S	55	CTGCTGGGCCTCATGGAGGCTGTTCGGCCAGACAGCTGCGAAAGCGGGCC	Mus musculus RIKEN cDNA 1810009O10 gene (1810009O10Rik) mRNA.	go_component: nucleus [goid 0005634] [evidence ISS] [pmid 12466851]
360332	-0.5	-0.5	-0.31				scl24096.6_140	scl24096.6_140-S	GI_33859798	scl24096.6_140	NM_177239.1	C130067A03Rik	S	1809	GTTGTAGAGAGCTTTCTAGTTCTTTGGGTGGGAATTCTGTGTTGTCCTTT	Mus musculus RIKEN cDNA C130067A03 gene (C130067A03Rik) mRNA.	go_component: nucleus [goid 0005634] [evidence ISS] [pmid 12466851]; go_function: DNA binding [goid 0003677] [evidence ISS] [pmid 12466851]
360333	0.03	0.03	-0.4	4	Syf2	ENSMUSG00000028821	scl24839.6.1_26	scl24839.6.1_26-S	GI_21312063	scl24839.6.1_26	NM_026780.1	Gcipip	S	747	CTTAAACCTCGGGAGCAGCGCAGAAGCTGGGAACGGTCGGTCGGAGGCTT	Mus musculus GCIP-interacting protein p29 (Gcipip) mRNA.	go_component: nucleus [goid 0005634] [evidence IDA] [pmid 12437976]; go_function: protein binding [goid 0005515] [evidence TAS] [pmid 12437976]	1110018L13Rik;Cbpin;mp29;p29
360347	0.1	0.1	-0.23				scl47431.10_195	scl47431.10_195-S	GI_52630433	scl47431.10_195	NM_145930	AW549877	S	4771	CGCTACTAACTTGGTCTGCTTGTAGATTGCTTGTCTCCTGGGGCCCCTTT	Mus musculus expressed sequence AW549877 (AW549877) mRNA.
360348	-0.34	-0.34	-0.04	8	Atp6v0d1	ENSMUSG00000013160	scl000708.1_100	scl000708.1_100-S	GI_31981303	scl000708.1_100	NM_013477.2	Atp6v0d1	S	532	TTGAGCAGATGGAGGCTGTGAACATCGCACAGACACCTGCAGAGCTCTAC	Mus musculus ATPase H+ transporting V0 subunit D isoform 1 (Atp6v0d1) mRNA.	go_function: hydrogen-exporting ATPase activity phosphorylative mechanism [goid 0008553] [evidence IDA] [pmid 12527205]; go_function: hydrolase activity [goid 0016787] [evidence IEA]; go_function: hydrogen-transporting two-sector ATPase activity [goid 0003936] [evidence IDA] [pmid 12527205]; go_function: hydrogen ion transporter activity [goid 0015078] [evidence IEA]; go_function: hydrogen-transl…	Ac39;Atp6d;P39;VATX;Vma6
360369	0.28	0.28	-0.02	17	2410091C18Rik	ENSMUSG00000024082	scl073694.3_57	scl073694.3_57-S	GI_27229155	scl073694.3_57	NM_028611.1	2410091C18Rik	S	1411	GAAGTAACATAAGTTTTCAAACTAGTATCTCTTTTCAGTCAATAAAAATA	Mus musculus RIKEN cDNA 2410091C18 gene (2410091C18Rik) mRNA.	go_function: methyltransferase activity [goid 0008168] [evidence IEA]; go_function: transferase activity [goid 0016740] [evidence IEA]	PRO1853
360372	-0.1	-0.1	-0.01	11	Unc119	ENSMUSG00000002058	scl41204.5.67_14	scl41204.5.67_14-S	GI_31981438	scl41204.5.67_14	NM_011676.2	Unc119	S	14	GGTGATGCATAACAAAGCAGACTATTCCTACAGTGGGACACCCTGACCCC	Mus musculus unc-119 homolog (C. elegans) (Unc119) mRNA.	go_component: microtubule [goid 0005874] [evidence ISS] [pmid 12466851]; go_function: structural molecule activity [goid 0005198] [evidence ISS] [pmid 12466851]; go_process: visual perception [goid 0007601] [evidence IEA]; go_process: microtubule-based movement [goid 0007018] [evidence ISS] [pmid 12466851]	HRG4;Unc119h
360377	-0.13	-0.13	0.08	7		ENSMUSG00000044465	scl0074349.2_256	scl0074349.2_256-S	GI_39930594	scl0074349.2_256	NM_199009.1	4632419K20Rik	S	3297	CAGGACACGGGCTCCTTTTTATGTTTGGAGGCAGTGGCAAATGGACTTTT	Mus musculus RIKEN cDNA 4632419K20 gene (4632419K20Rik) mRNA.
360397	-0.47	-0.47	0.25	7	Wbp7	ENSMUSG00000006307	scl31519.31.1_2	scl31519.31.1_2-S	GI_38086226	scl31519.31.1_2	XM_194342.3	2610014H22Rik	S	6727	GTGAGCCCAACTGCTTCTCTCGTGTCATCCATGTGGAAGGCCAGAAACAC	Mus musculus RIKEN cDNA 2610014H22 gene (2610014H22Rik) mRNA.
360398	0.19	0.19	0.19	2	Id1	ENSMUSG00000042745	scl20107.1_2	scl20107.1_2-S	GI_31077095	scl20107.1_2	NM_010495.1	Idb1	S	623	GACTCTTGGCGGATCGGTCCAGTGGGTAGAGGGTTTGATCAACAGAGCCT	Mus musculus inhibitor of DNA binding 1 (Idb1) mRNA.	go_component: nucleus [goid 0005634] [evidence IEA]; go_function: protein binding [goid 0005515] [evidence IEA]; go_function: DNA binding [goid 0003677] [evidence ISS] [pmid 12466851]; go_process: negative regulation of transcription from Pol II promoter [goid 0000122] [evidence IDA] [pmid 12498716]; go_process: regulation of angiogenesis [goid 0045765] [evidence IMP] [pmid 12498716]; go_process:…	D2Wsu140e;Id1
360400	0.45	0.45	0.48	5	Emid2	ENSMUSG00000004415	scl25895.13_9	scl25895.13_9-S	GI_19263337	scl25895.13_9	NM_024474.2	Emid2	S	2615	CCCTGTAGGCTCTCTCTGAGTTATTCTCTGTCTCCACCAGGAGGTGATCA	Mus musculus EMI domain containing 2 (Emid2) mRNA.	go_component: extracellular matrix [goid 0005578] [evidence IDA] [pmid 12221002]; go_component: endoplasmic reticulum [goid 0005783] [evidence IDA] [pmid 12221002]; go_component: Golgi apparatus [goid 0005794] [evidence IDA] [pmid 12221002]; go_component: microfibril [goid 0001527] [evidence IEA]; go_function: protein binding [goid 0005515] [evidence IPI] [pmid 12221002]	9430032K24Rik;Col26a;Col26a1;Emu2;MGC7475
360402	-0.18	-0.18	0.47				scl43736.6_95	scl43736.6_95-S	GI_6753769	scl43736.6_95	NM_010151.1	Nr2f1	S	2220	ACCCTTTGCTTCTTATAATGAGTGCGATATATGTTGTCGAGGCTGTTCTT	Mus musculus nuclear receptor subfamily 2 group F member 1 (Nr2f1) mRNA.	go_component: transcription factor complex [goid 0005667] [evidence IEA]; go_component: nucleus [goid 0005634] [evidence IEA]; go_function: DNA binding [goid 0003677] [evidence IEA]; go_function: transcription factor activity [goid 0003700] [evidence IEA]; go_function: steroid hormone receptor activity [goid 0003707] [evidence IEA]; go_function: receptor activity [goid 0004872] [evidence IEA]; go…	COUP-TF1;COUP-TFI;COUPTFA;EAR3;Erbal3;SVP44;Tcfcoup1
360427	-0.27	-0.27	-0.04	3	Exosc8	ENSMUSG00000027752	scl22158.8.1_12	scl22158.8.1_12-S	GI_40254485	scl22158.8.1_12	NM_027148.2	Exosc8	S	1115	GGACTGCATGAGTCGAGCGGTAACGAGACACAAAGAAGTGAGCAAGCTAC	Mus musculus exosome component 8 (Exosc8) mRNA.		2310032N20Rik;CIP3
360435	0.03	0.03	0.09	11	Hba-a1	ENSMUSG00000069917	scl015122.2_7	scl015122.2_7-S	GI_6680174	scl015122.2_7	NM_008218.1	Hba-a1	S	172	TTGATGTAAGCCACGGCTCTGCCCAGGTCAAGGGTCACGGCAAGAAGGTC	Mus musculus hemoglobin alpha adult chain 1 (Hba-a1) mRNA.	go_component: hemoglobin complex [goid 0005833] [evidence IEA]; go_function: globin [goid 0001524] [evidence IEA]; go_function: oxygen transporter activity [goid 0005344] [evidence IEA]; go_process: transport [goid 0006810] [evidence IEA]; go_process: oxygen transport [goid 0015671] [evidence IEA]	Hba1
360438	-0.14	-0.14	-0.22	16	Pak2	ENSMUSG00000022781	scl0224105.1_51	scl0224105.1_51-S	GI_38080659	scl0224105.1_51	XM_358817.1	Pak2	S	1936	TTCAAGTTTTTCTGAGTATTTCATCTGCTGATCTTCTCTCCTTCGTGACC	Mus musculus p21 (CDKN1A)-activated kinase 2 (Pak2) mRNA.	go_function: ATP binding [goid 0005524] [evidence IEA]; go_function: kinase activity [goid 0016301] [evidence IEA]; go_function: transferase activity [goid 0016740] [evidence IEA]; go_function: protein serine/threonine kinase activity [goid 0004674] [evidence ISS] [pmid 10352232]	A130002K10Rik;D16Ertd269e;PAK-2
360451	-0.08	-0.08	-0.37	16	Ets2	ENSMUSG00000022895	scl023872.11_215	scl023872.11_215-S	GI_31542618	scl023872.11_215	NM_011809.2	Ets2	S	3304	CCACATGACATTGCCAAGTTTAACCTGAGTCTTGTCAGCCAACATGACGG	Mus musculus E26 avian leukemia oncogene 2 3 domain (Ets2) mRNA.	go_component: nucleus [goid 0005634] [evidence IEA]; go_component: intracellular [goid 0005622] [evidence IEA]; go_function: DNA binding [goid 0003677] [evidence IEA]; go_function: transcription factor activity [goid 0003700] [evidence IEA]; go_process: cell growth and/or maintenance [goid 0008151] [evidence IEA]; go_process: regulation of transcription DNA-dependent [goid 0006355] [evidence IEA]…	Ets-2
360452	0.32	0.32	0.44	11	Rpa1	ENSMUSG00000000751	scl39937.19_289	scl39937.19_289-S	GI_18390320	scl39937.19_289	NM_026653.1	Rpa1	S	2746	GCTTCAGTTTGCATCAGTTACCGTTCGGTTGCCAGGCGGACCTGTGTACC	Mus musculus replication protein A1 (Rpa1) mRNA.	go_component: condensed chromosome [goid 0000793] [evidence IDA] [pmid 12091911]; go_component: nucleus [goid 0005634] [evidence IDA] [pmid 12466851]; go_component: meiotic chromosome [goid 0005711] [evidence IDA] [pmid 12091911]; go_function: chromatin binding [goid 0003682] [evidence IDA] [pmid 12091911]; go_function: nucleic acid binding [goid 0003676] [evidence ISS] [pmid 12466851]; go_proces…	5031405K23Rik;70kDa;RF-A;RP-A;Rpa
360465	0.09	0.09	-0.01	4	Dnajc11	ENSMUSG00000039768	scl0002784.1_2	scl0002784.1_2-S	GI_27370019	scl0002784.1_2	NM_172704.1	Dnajc11	S	248	GAGCTATCTATGATATATACGGGAAGAGAGGCCTGGAGATGGAAGGATGG
360471	-0.21	-0.21	0.35	10	Cbara1	ENSMUSG00000020111	scl38886.15_179	scl38886.15_179-S	GI_21450200	scl38886.15_179	NM_144822.1	Cbara1	S	1924	ATGATAATGCAGATGACCCTGGCACCCTGAGCTGGCAGGAAGCCTGGCCA	Mus musculus calcium binding atopy-related autoantigen 1 (Cbara1) mRNA.		C730016L05Rik;CALC;MGC29229;MGC36365;MGC36503;MGC36634
360494	-0.09	-0.09	0.31	3	Pygo2	ENSMUSG00000047824	scl068911.1_313	scl068911.1_313-S	GI_38077578	scl068911.1_313	XM_130932.5	Pygo2	S	3057	GAAAGTGGGTTGGCAGGGATGTGGTTACAGGATCTTTTTGTACGGTTGGA
360497	0.84	0.84	0.02	14		ENSMUSG00000022160	scl45585.11.1_69	scl45585.11.1_69-S	GI_9790096	scl45585.11.1_69	NM_019721.1	Mettl3	S	1465	GCGTTCAGAGCCATGGGCTACAGGCCACACCTTAAGAGGACTGTTTACGC	Mus musculus methyltransferase-like 3 (Mettl3) mRNA.	go_component: nucleus [goid 0005634] [evidence ISS] [pmid 9409616]; go_function: methyltransferase activity [goid 0008168] [evidence IEA]; go_function: transferase activity [goid 0016740] [evidence IEA]; go_function: mRNA methyltransferase activity [goid 0008174] [evidence ISS] [pmid 9409616]; go_function: mRNA (N6-adenosine)-methyltransferase activity [goid 0001734] [evidence ISS] [pmid 9409616]…	2310024F18Rik;M6A;Spo8
360500	-0.02	-0.02	-0.15	18	Dym	ENSMUSG00000035765	scl51764.24.1_222	scl51764.24.1_222-S	GI_25282388	scl51764.24.1_222	NM_027727.1	4933427L07Rik	S	2357	CGTGCTTCCCTCACACACTGTGACTATTGGGAGACTGCGCCAGTTAGCAG	Mus musculus RIKEN cDNA 4933427L07 gene (4933427L07Rik) mRNA.	go_component: cellular_component unknown [goid 0008372] [evidence ND]; go_function: molecular_function unknown [goid 0005554] [evidence ND]; go_process: biological_process unknown [goid 0000004] [evidence ND]	1810041M12Rik;C030019K18Rik;MGC18957
360520	0.37	0.37	-0.03	2	Snap25	ENSMUSG00000027273	scl0020614.2_48-S	scl0020614.2_48-S	GI_24475932	scl0020614.2_48	NM_011428.2	Snap25	S	1702	GGTTTGTCGAATGCTTTTGAAAGCTCTGTTTTCCAGACAATACTCTTGTG	Mus musculus synaptosomal-associated protein 25 (Snap25) mRNA.	go_component: plasma membrane [goid 0005886] [evidence TAS] [pmid 12145198]; go_function: SNARE binding [goid 0000149] [evidence IDA] [pmid 12145198]; go_function: protein binding [goid 0005515] [evidence IPI] [pmid 12590134]; go_process: neurotransmitter uptake [goid 0001504] [evidence ISS] [pmid 12466851]; go_process: neurotransmitter secretion [goid 0007269] [evidence ISS] [pmid 12466851]; go_…	25kDa;SNAP-25;sp
360576	-0.18	-0.18	-0.52				scl28956.1_12	scl28956.1_12-S	GI_10946797	scl28956.1_12	NM_021432.1	Nap1l5	S	1367	AATGTAGCAATTCTGTAAAGCATGTGTATCCAGTGTTGCCTAGTTTGACC	Mus musculus nucleosome assembly protein 1-like 5 (Nap1l5) mRNA.		1110020M21Rik
360577	-0.22	-0.22	-0.12				scl51521.7_200	scl51521.7_200-S	GI_38083635	scl51521.7_200	XM_128954.3	2610307O08Rik	S	2095	CGTCATCTTCCATATCTTCCATACGTCTTCCATCTTCCATACGTCTCTCT	Mus musculus RIKEN cDNA 2610307O08 gene (2610307O08Rik) mRNA.
360592	0.24	0.24	-0.21	X	Cd99l2	ENSMUSG00000035776	scl0002942.1_1346	scl0002942.1_1346-S	GI_21489962	scl0002942.1_1346	NM_138309.1	Mic2l1	S	2068	GCTGGGAAGAGGCAACACTCACCTTAAGAAACTCCCTAACTCTTGTGCTG	Mus musculus MIC2 (monoclonal Imperial Cancer Research Fund 2)-like 1 (Mic2l1) mRNA.	go_component: integral to membrane [goid 0016021] [evidence TAS] [pmid 12466851]; go_component: extracellular space [goid 0005615] [evidence TAS] [pmid 12466851]	Cd99l2;Xap89
360593	0.06	0.06	0.33				GI_12963686-S	GI_12963686-S	GI_12963686	GI_12963686	NM_023464.1	Ssna1	S	526	GCCCAGAGGGGCAATTTCTGACCTCCACCTGCCTAGACAAGAAAAGCCCT	Mus musculus Sjogren's syndrome nuclear autoantigen 1 (Ssna1) mRNA.	go_component: nucleus [goid 0005634] [evidence IEA]; go_function: identical protein binding [goid 0042802] [evidence IPI]	1110003H09Rik;1190004J23Rik;AA934184;N14;NA14
360603	-0.06	-0.06	-0.23	1	Slc4a3	ENSMUSG00000006576	scl0020536.1_119	scl0020536.1_119-S	GI_6678022	scl0020536.1_119	NM_009208.1	Slc4a3	S	3791	GCTGGACTCTGAAGATGCGGAGCCGAACTTTGACGAGGATGGTCAGGACG	Mus musculus solute carrier family 4 (anion exchanger) member 3 (Slc4a3) mRNA.	go_component: integral to membrane [goid 0016021] [evidence TAS] [pmid 12466851]; go_component: integral to plasma membrane [goid 0005887] [evidence IEA]; go_component: membrane [goid 0016020] [evidence IEA]; go_function: inorganic anion exchanger activity [goid 0005452] [evidence IEA]; go_function: carrier activity [goid 0005386] [evidence IEA]; go_function: anion exchanger activity [goid 001538…	Ae3
360619	0.23	0.23	-0.23	X		ENSMUSG00000035847	scl015931.1_0	scl015931.1_0-S	GI_6754279	scl015931.1_0	NM_010498.1	Ids	S	1573	CGATCCTAGTGAATTTCTGGCTAACTTTTCTGATATCCATGCCGGGGAAC	Mus musculus iduronate 2-sulfatase (Ids) mRNA.	go_component: lysosome [goid 0005764] [evidence IEA]; go_component: extracellular space [goid 0005615] [evidence TAS] [pmid 12466851]; go_component: integral to membrane [goid 0016021] [evidence TAS] [pmid 12466851]; go_function: iduronate-2-sulfatase activity [goid 0004423] [evidence IEA]; go_function: sulfuric ester hydrolase activity [goid 0008484] [evidence IEA]; go_function: hydrolase activi…
360647	-0.12	-0.12	-0.19	X	Ctps2	ENSMUSG00000031360	scl055936.21_139	scl055936.21_139-S	GI_31542432	scl055936.21_139	NM_018737.2	Ctps2	S	2824	GCCCCATCTTTTTATTACACTCTCATCCTGTTCTCACTGAAACCCTTCTT	Mus musculus cytidine 5-triphosphate synthase 2 (Ctps2) mRNA.	go_component: cellular_component unknown [goid 0008372] [evidence ND]; go_function: molecular_function unknown [goid 0005554] [evidence ND]; go_function: catalytic activity [goid 0003824] [evidence ISS] [pmid 12466851]; go_function: CTP synthase activity [goid 0003883] [evidence ISS] [pmid 12466851]; go_process: biological_process unknown [goid 0000004] [evidence ND]; go_process: pyrimidine nucle…	CTPsH
360671	0.35	0.35	0.08	5		ENSMUSG00000053178	scl0070990.1_251	scl0070990.1_251-S	GI_51710786	scl0070990.1_251	XM_485553	4931431L11Rik	S	1225	CAGTGTAGGAGGAGTCGCAGGCAATTGGACAGGTGTGGCACTGGTTCCAG
360672	0.3	0.3	-0.01	11	Dhx40	ENSMUSG00000018425	scl39775.19.1_132	scl39775.19.1_132-S	GI_21312953	scl39775.19.1_132	NM_026191.1	Dhx40	S	2538	CCTAGCCTGTGAGCCGAAAGCAAATCAGAATTTATAAATCACATCTCATC	Mus musculus DEAH (Asp-Glu-Ala-His) box polypeptide 40 (Dhx40) mRNA.	go_function: helicase activity [goid 0004386] [evidence IEA]; go_function: ATP binding [goid 0005524] [evidence IEA]; go_function: hydrolase activity [goid 0016787] [evidence IEA]	2410016C14Rik;ARG147;DDX40;PAD
360687	-0.23	-0.23	0.02	16	Comt	ENSMUSG00000000326	scl0001894.1_46	scl0001894.1_46-S	GI_20891972	scl0001894.1_46	XM_147265.1	Comt	S	95	TGCCCTTCGCACTGCCTGAGCGTCCGCGCCTCGGGGTCAGACCTGTGCGC	Mus musculus catechol-O-methyltransferase (Comt) mRNA.	go_component: integral to membrane [goid 0016021] [evidence IEA]; go_component: extracellular space [goid 0005615] [evidence TAS] [pmid 12466851]; go_function: transferase activity [goid 0016740] [evidence IEA]; go_function: magnesium ion binding [goid 0000287] [evidence IEA]; go_function: methyltransferase activity [goid 0008168] [evidence IEA]; go_function: O-methyltransferase activity [goid 00…	D16Wsu103e;D330014B15Rik
360706	-0.13	-0.13	-0.09	11	Mapt	ENSMUSG00000018411	scl017762.10_59	scl017762.10_59-S	GI_31982778	scl017762.10_59	NM_010838.2	Mapt	S	1175	GGACTCACCACAGCTTGCCACACTAGCCGATGAAGTGTCTGCTTCCTTGG	Mus musculus microtubule-associated protein tau (Mapt) mRNA.	go_component: cytoskeleton [goid 0005856] [evidence IEA]; go_component: microtubule associated complex [goid 0005875] [evidence IEA]; go_function: cytoskeletal regulatory protein binding [goid 0005519] [evidence IEA]; go_function: protein binding [goid 0005515] [evidence IPI] [pmid 11826099]; go_process: microtubule-based process [goid 0007017] [evidence IEA]; go_process: microtubule stabilizatio…	Mtapt;Tau
360711	-0.37	-0.37	-0.21	15		ENSMUSG00000054115	scl0027401.1_148	scl0027401.1_148-S	GI_7949134	scl0027401.1_148	NM_013787.1	Skp2	S	2424	GGTTGAACTGATTTCTGTCCATCGGCAATCTACACGGGAAGCGTGCGCAT	Mus musculus S-phase kinase-associated protein 2 (p45) (Skp2) mRNA.	go_component: ubiquitin ligase complex [goid 0000151] [evidence TAS] [pmid 10790373]; go_function: kinase activity [goid 0016301] [evidence IEA]; go_process: ubiquitin-dependent protein catabolism [goid 0006511] [evidence IDA] [pmid 10790373]; go_process: regulation of cell cycle [goid 0000074] [evidence IPI] [pmid 10790373]; go_process: G1/S transition of mitotic cell cycle [goid 0000082] [evide…
360736	0.02	0.02	-0.49	7	Mrpl46	ENSMUSG00000030612	scl31161.4.1_8	scl31161.4.1_8-S	GI_42476182	scl31161.4.1_8	NM_023331.2	Mrpl46	S	799	AAGAGCCGCCATGTGTGGGCCAGTAAGGAAGAGCTGGGTGACTATCTGCA	Mus musculus mitochondrial ribosomal protein L46 (Mrpl46) mRNA.	go_function: structural constituent of ribosome [goid 0003735] [evidence IEA]	3110052F15Rik;C15orf4;LIECG2;P2ECSL
360746	0.32	0.32	-0.42	11	Expi	ENSMUSG00000000983	scl41132.3.1_4	scl41132.3.1_4-S	GI_31982394	scl41132.3.1_4	NM_007969.2	Expi	S	343	GTGGAAGATGGATCTTTATAAGCAGGACTGATGGCTAGCCCCAGAAGATT	Mus musculus extracellular proteinase inhibitor (Expi) mRNA.	go_component: extracellular space [goid 0005615] [evidence TAS] [pmid 12466851]; go_function: endopeptidase inhibitor activity [goid 0004866] [evidence ISS] [pmid 12466851]	WDNM1
380008	0.17	0.17	0.05	17	D17Wsu104e	ENSMUSG00000019579	scl028106.1_129	scl028106.1_129-S	GI_18250287	scl028106.1_129	NM_080837.1	D17Wsu104e	S	653	ACTCTCTGAGCCCGGTCACCTGTTTTGCCAGGGAAGATGCAGGGCATGTG	Mus musculus DNA segment Chr 17 Wayne State University 104 expressed (D17Wsu104e) mRNA.		Il25;Ly6elg;SF20/IL-25
380019	0.25	0.25	-0.1	1		ENSMUSG00000016481	scl0012946.2_3	scl0012946.2_3-S	GI_7304978	scl0012946.2_3	NM_013499.1	Crry	S	400	CGGAACCCAGCGCCATTTCTGGGTGGGACTGCTTTCTACACCATTTGCCG	Mus musculus complement receptor related protein (Crry) mRNA.	go_function: receptor activity [goid 0004872] [evidence IEA]; go_process: negative regulation of complement activation [goid 0045916] [evidence IMP] [pmid 10642554]	Mcp;mCRY
380020	0.31	0.31	0.55	X	Zic3	ENSMUSG00000067860	scl022773.4_294	scl022773.4_294-S	GI_6677644	scl022773.4_294	NM_009575	Zic3	S	9	GGATAGCACACCTCTGAAATGGCAATGAGCAAGGCCAGTTGAACAGTGCT	Mus musculus zinc finger protein of the cerebellum 3 (Zic3) mRNA.	go_component: nucleus [goid 0005634] [evidence IEA]; go_function: nucleic acid binding [goid 0003676] [evidence IEA]; go_function: DNA binding [goid 0003677] [evidence IEA]; go_process: regulation of transcription DNA-dependent [goid 0006355] [evidence IEA]; go_process: pattern specification [goid 0007389] [evidence IMP] [pmid 11959836]	Bn
380021	0.12	0.12	-0.23	4	Lyrm2	ENSMUSG00000045854	scl00108755.1_37	scl00108755.1_37-S	GI_31341706	scl00108755.1_37	NM_175364.2	2610208E05Rik	S	570	CCTCATGAAGACTCTTGCTGCCAAGGACAGAAGTTTGGTCCCTGTGACAC	Mus musculus RIKEN cDNA 2610208E05 gene (2610208E05Rik) mRNA.
380026	-0.29	-0.29	0.39	15	Tarbp2	ENSMUSG00000023051	scl021357.9_262	scl021357.9_262-S	GI_6678220	scl021357.9_262	NM_009319	Tarbp2	S	1393	CCGTGGGTGATGGATGAATCTATTGGAGTCCTGAATAAATGCTGCTCTTT	Mus musculus TAR (HIV) RNA binding protein 2 (Tarbp2) mRNA.	go_component: intracellular [goid 0005622] [evidence IEA]; go_component: nucleus [goid 0005634] [evidence IEA]; go_function: RNA binding [goid 0003723] [evidence IEA]; go_function: double-stranded RNA binding [goid 0003725] [evidence IEA]	Prbp
380035	0.03	0.03	0.39	2	Adra1d	ENSMUSG00000027335	scl4115.1.1_51	scl4115.1.1_51-S	GI_34328058	scl4115.1.1_51	NM_013460.1	Adra1d	S	819	CCGGATGAGCGTTTCTGCGGCATCACCGAGGAGGTGGGCTATGCGATCTT	Mus musculus adrenergic receptor alpha 1d (Adra1d) mRNA.	go_component: membrane [goid 0016020] [evidence IEA]; go_component: membrane fraction [goid 0005624] [evidence IEA]; go_component: integral to plasma membrane [goid 0005887] [evidence IEA]; go_component: integral to membrane [goid 0016021] [evidence TAS] [pmid 12466851]; go_function: G-protein coupled receptor activity [goid 0004930] [evidence IEA]; go_function: rhodopsin-like receptor activity […	[a]1d;Adra-1;Adra1;Adra1a;alpha1D-AR;Gpcr8;Spr8
380041	0.17	0.17	0.27	4	Morn1	ENSMUSG00000029049	scl24629.16.1_93	scl24629.16.1_93-S	GI_28499611	scl24629.16.1_93	XM_131829.2	4930417P05Rik	S	1423	CCACTGGCCCCATGTCCCTGAAGATCACCAGAAGCTCTAAGCTAGCGGCT	Mus musculus RIKEN cDNA 4930417P05 gene (4930417P05Rik) mRNA.
380044	0	0	-0.01	4	Pink1	ENSMUSG00000028756	scl068943.2_5	scl068943.2_5-S	GI_28076908	scl068943.2_5	NM_026880	Pink1	S	1957	GGGAAGAACAGCCTTGAACAGCTCAGGAGGGAGAGAGGCACTACCTGTGC	Mus musculus PTEN induced putative kinase 1 (Pink1) mRNA.	go_function: transferase activity [goid 0016740] [evidence IEA]; go_function: protein serine/threonine kinase activity [goid 0004674] [evidence IEA]; go_function: ATP binding [goid 0005524] [evidence IEA]; go_function: kinase activity [goid 0016301] [evidence IEA]; go_function: protein-tyrosine kinase activity [goid 0004713] [evidence ISS] [pmid 12466851]; go_function: protein kinase activity [go…	1190006F07Rik;BRPK
380047	0.49	0.49	-0.28	12	Ntsr2	ENSMUSG00000020591	scl43370.4.1_72	scl43370.4.1_72-S	GI_6679153	scl43370.4.1_72	NM_008747	Ntsr2	S	1377	CCAGTGCATACTGCAGGCAAGCCACGTAACACCTCCTGCCCTCAACTTCC	Mus musculus neurotensin receptor 2 (Ntsr2) mRNA.	go_component: membrane [goid 0016020] [evidence IEA]; go_component: integral to membrane [goid 0016021] [evidence TAS] [pmid 12466851]; go_function: neurotensin receptor activity G-protein coupled [goid 0016492] [evidence IEA]; go_function: receptor activity [goid 0004872] [evidence IEA]; go_function: G-protein coupled receptor activity [goid 0004930] [evidence IEA]; go_function: rhodopsin-like r…	NTRL
380059	-0.23	-0.23	-0.12	7	Psma1	ENSMUSG00000030751	scl000176.1_12	scl000176.1_12-S	GI_33563281	scl000176.1_12	NM_011965	Psma1	S	34	AACCCTAGTTGGGGCCGTGTTCCTGTGTCCGCTGCTGGGTCAGGTTGTCG	Mus musculus proteasome (prosome macropain) subunit alpha type 1 (Psma1) mRNA.	go_component: proteasome core complex (sensu Eukarya) [goid 0005839] [evidence IEA]; go_component: cytosol [goid 0005829] [evidence IEA]; go_component: membrane [goid 0016020] [evidence ISS] [pmid 12466851]; go_function: proteasome endopeptidase activity [goid 0004299] [evidence IEA]; go_function: peptidase activity [goid 0008233] [evidence IEA]; go_function: hydrolase activity [goid 0016787] [ev…	C2
380082	-0.31	-0.31	0.02	5	Rbm19	ENSMUSG00000029594	scl074111.25_119	scl074111.25_119-S	GI_30794153	scl074111.25_119	NM_028762.1	Rbm19	S	3689	GCCAGCCATGCCAACTTCACTCATCCAACCAGGAAGACGTGGGGAGACAC
380086	-0.51	-0.51	0.16	13	Rgs14	ENSMUSG00000052087	scl44735.15.1_114	scl44735.15.1_114-S	GI_31980625	scl44735.15.1_114	NM_016758.2	Rgs14	S	2155	GCCCCTCCTTAAAGAGTTGATATAAGTAAGACCTGGGTGTACTGGTGAGC	Mus musculus regulator of G-protein signaling 14 (Rgs14) mRNA.	go_function: signal transducer activity [goid 0004871] [evidence IEA]; go_function: receptor signaling protein activity [goid 0005057] [evidence IEA]; go_function: GTPase activator activity [goid 0005096] [evidence TAS] [pmid 11342430]; go_process: signal transduction [goid 0007165] [evidence IEA]; go_process: G-protein coupled receptor protein signaling pathway [goid 0007186] [evidence TAS] [pmi…
380091	-0.26	-0.26	-0.14	11	Spnb2	ENSMUSG00000020315	scl0001563.1_89	scl0001563.1_89-S	GI_30348965	scl0001563.1_89	NM_175836.1	Spnb2	S	7328	ATCCAGTCGGGCGCAGACCTTACCCACCAGCGTCGTCACCATCACCAGCG	Mus musculus spectrin beta 2 (Spnb2) transcript variant 1 mRNA.	go_component: membrane [goid 0016020] [evidence IEA]; go_component: cytoskeleton [goid 0005856] [evidence IEA]; go_component: nucleus [goid 0005634] [evidence IDA] [pmid 12543979]; go_component: plasma membrane [goid 0005886] [evidence IDA] [pmid 12543979]; go_function: structural constituent of cytoskeleton [goid 0005200] [evidence IEA]; go_function: actin binding [goid 0003779] [evidence IEA]; …	9930031C03Rik;elf1;elf3;Spnb-2;SPTB2;SPTBN1
380095	0.65	0.65	0.35	7	Ccdc101	ENSMUSG00000030714	scl32058.13.1_88	scl32058.13.1_88-S	GI_31981319	scl32058.13.1_88	NM_029339.2	1700023O11Rik	S	992	GGAGCCCAAGAAAAAGTGAATCGGGCTGGTAGGCTTGAATCTGCCACTGC	Mus musculus RIKEN cDNA 1700023O11 gene (1700023O11Rik) mRNA.
380097	-0.01	-0.01	0.09	5	Mll3	ENSMUSG00000038056	scl26782.45_53	scl26782.45_53-S	GI_38079559	scl26782.45_53	XM_355579.1	LOC381621	S	13108	GTAAACATAGAGTCATGTAGCAGGGACCTAACCCAACTCCTTAGCCTTCT	Mus musculus myeloid/lymphoid or mixed-lineage leukemia 3 (Mll3) mRNA.
380110	-0.23	-0.23	-0.1	5	Ccdc92	ENSMUSG00000037979	scl00215707.2_239	scl00215707.2_239-S	GI_21450194	scl00215707.2_239	NM_144819.1	D5Bwg0834e	S	1526	GGCTCCTGATCTTAGCAAGATGACCTCAACCCTGATGTTGCCCCAACCTG	Mus musculus DNA segment Chr 5 Brigham & Womens Genetics 0834 expressed (D5Bwg0834e) mRNA.		MGC38387
380112	-0.33	-0.33	-0.03	7	Ccdc97	ENSMUSG00000002608	scl31623.8_172	scl31623.8_172-S	GI_21311898	scl31623.8_172	NM_028771.1	D7Ertd462e	S	2491	CACCCAGTGGGGTAGAAGGTGTTCTCTTAAACTGTTGAAAGATCCTCAAC	Mus musculus DNA segment Chr 7 ERATO Doi 462 expressed (D7Ertd462e) mRNA.		1200014H14Rik;2810446P04Rik
380113	-0.53	-0.53	0.17	14	Bmp4	ENSMUSG00000021835	scl45660.4.1_52	scl45660.4.1_52-S	GI_6680795	scl45660.4.1_52	NM_007554.1	Bmp4	S	1145	GGCCTGTTGTGTCCCCACTGAACTGAGTGCCATTTCCATGTTGTACCTGG	Mus musculus bone morphogenetic protein 4 (Bmp4) mRNA.	go_component: extracellular space [goid 0005615] [evidence TAS] [pmid 12466851]; go_function: growth factor activity [goid 0008083] [evidence IEA]; go_function: cytokine activity [goid 0005125] [evidence IEA]; go_process: mesoderm cell fate determination [goid 0007500] [evidence IMP] [pmid 7657163]; go_process: cell fate commitment [goid 0045165] [evidence IDA] [pmid 12421925]; go_process: metane…	Bmp2b;Bmp2b-1;Bmp2b1
380136	0.41	0.41	0.14	14	Slc7a8	ENSMUSG00000022180	scl000414.1_17	scl000414.1_17-S	GI_40254562	scl000414.1_17	NM_016972.2	Slc7a8	S	946	TACCCCACCAACCAAGCTGTCATCGCCCTCACCTTCTCCAACTACGTGCT	Mus musculus solute carrier family 7 (cationic amino acid transporter y+ system) member 8 (Slc7a8) mRNA.	go_component: integral to membrane [goid 0016021] [evidence TAS] [pmid 12466851]; go_component: plasma membrane [goid 0005886] [evidence ISS] [pmid 10610726]; go_component: membrane [goid 0016020] [evidence IEA]; go_function: amino acid-polyamine transporter activity [goid 0005279] [evidence ISS] [pmid 10610726]; go_function: amino acid permease activity [goid 0015359] [evidence IEA]; go_function…	LAT2
380139	0.28	0.28	-0.03	12	Rbm25	ENSMUSG00000010608	scl067039.8_50	scl067039.8_50-S	GI_42734460	scl067039.8_50	NM_025930.2	2600011C06Rik	S	2344	CAGAAGATCACTAGGGGCAAAATTTATTTGAAAAGTACCAAGTTCTAAAC	Mus musculus RIKEN cDNA 2600011C06 gene (2600011C06Rik) mRNA.	go_process: mRNA splicing [goid 0006371] [evidence ISS] [pmid 12466851]; go_process: RNA splicing [goid 0008380] [evidence ISS] [pmid 12466851]
380142	-0.3	-0.3	0.14	11	Unk	ENSMUSG00000020770	scl40712.16_448	scl40712.16_448-S	GI_27369807	scl40712.16_448	NM_172569.1	Zc3hdc5	S	14	AGATGCAGTGAATCGGGAAAGCAGAGTGGGCAGAGGGAGGCAGCCCTGTT	Mus musculus zinc finger CCCH type domain containing 5 (Zc3hdc5) mRNA.	go_function: nucleic acid binding [goid 0003676] [evidence ISS] [pmid 12466851]; go_function: electron transporter activity [goid 0005489] [evidence ISS] [pmid 12466851]; go_process: electron transport [goid 0006118] [evidence ISS] [pmid 12466851]	B230379M23Rik;mKIAA1753
380148	0.4	0.4	-0.27	2	Gca	ENSMUSG00000026893	scl0003196.1_98	scl0003196.1_98-S	GI_31559941	scl0003196.1_98	NM_145523.2	Gca	S	235	CCTGGGTTATTCTGACAGCTACTCCCCTGCCGACGACTCCATGTGGACTT	Mus musculus grancalcin (Gca) mRNA.	go_component: cytosol [goid 0005829] [evidence TAS] [pmid 12529388]; go_function: calcium ion binding activity [goid 0005509] [evidence ISS]; go_function: calcium ion binding [goid 0005509] [evidence ISS] [pmid 12466851]; go_process: antimicrobial humoral response (sensu Vertebrata) [goid 0019735] [evidence IMP] [pmid 12529388]	5133401E04Rik
380152	-0.23	-0.23	-0.19	7		ENSMUSG00000030880	scl32113.20.1_9	scl32113.20.1_9-S	GI_31981263	scl32113.20.1_9	NM_025298.2	Polr3e	S	2146	CGTCGGAACTTGATCCAGTCTCGGCTGACTCAAGAATGTGGAGAAGAGCT
380156	-0.27	-0.27	0.43	9	Nope	ENSMUSG00000032816	scl36816.23_421	scl36816.23_421-S	GI_9910463	scl36816.23_421	NM_020043.1	Nope	S	5897	TCTGTTGGCCTTTTACAGGGCATTAGTCCCTTTGTCGTTTGCCATGGATG	Mus musculus neighbor of Punc E11 (Nope) mRNA.	go_component: integral to plasma membrane [goid 0005887] [evidence ISS] [pmid 10708514]	9330155G14Rik;DDM36;mKIAA1628
380161	0.19	0.19	-0.03	11	Spnb2	ENSMUSG00000020315	scl0020742.1_100	scl0020742.1_100-S	GI_7106420	scl0020742.1_100	NM_009260.1	Spnb2	S	7886	CTCCCTTGCTCATTTGCCATATTTAGATGTCTTAGTGGAGTCAGAGCCCT	Mus musculus spectrin beta 2 (Spnb2) transcript variant 1 mRNA.	go_component: membrane [goid 0016020] [evidence IEA]; go_component: cytoskeleton [goid 0005856] [evidence IEA]; go_component: nucleus [goid 0005634] [evidence IDA] [pmid 12543979]; go_component: plasma membrane [goid 0005886] [evidence IDA] [pmid 12543979]; go_function: structural constituent of cytoskeleton [goid 0005200] [evidence IEA]; go_function: actin binding [goid 0003779] [evidence IEA]; …	9930031C03Rik;elf1;elf3;Spnb-2;SPTB2;SPTBN1
380168	-0.2	-0.2	0.17	15	Gga1	ENSMUSG00000033128	scl00106039.1_65	scl00106039.1_65-S	GI_22122346	scl00106039.1_65	NM_145929.1	Gga1	S	2742	TTTGGAATGGCCCTGTGGTCACAGAGCTGAAGGAGCTCTCCACTCAGCCC	Mus musculus golgi associated gamma adaptin ear containing ARF binding protein 1 (Gga1) mRNA.	go_component: Golgi apparatus [goid 0005794] [evidence ISS] [pmid 12466851]; go_component: Golgi stack [goid 0005795] [evidence ISS] [pmid 12466851]; go_function: protein transporter activity [goid 0008565] [evidence ISS] [pmid 12466851]; go_process: intracellular protein transport [goid 0006886] [evidence ISS] [pmid 12466851]; go_process: intra-Golgi transport [goid 0006891] [evidence ISS] [pmid…	4930406E12Rik;AW209092
380180	-0.34	-0.34	0.02	17	Ppm1b	ENSMUSG00000061130	scl0019043.1_76	scl0019043.1_76-S	GI_33859599	scl0019043.1_76	NM_011151.1	Ppm1b	S	335	GCGGCGGGCGAGCCCGCGAGACCTCCCTTTCTACCTTCGCCCCAGATTCA	Mus musculus protein phosphatase 1B magnesium dependent beta isoform (Ppm1b) mRNA.	go_component: protein serine/threonine phosphatase complex [goid 0008287] [evidence IEA]; go_function: magnesium ion binding [goid 0000287] [evidence IEA]; go_function: catalytic activity [goid 0003824] [evidence IEA]; go_function: protein serine/threonine phosphatase activity [goid 0004722] [evidence IEA]; go_function: hydrolase activity [goid 0016787] [evidence IEA]; go_function: manganese ion …	PP2CB
380181	-0.12	-0.12	0.07	10	Ccdc59	ENSMUSG00000019897	scl052713.2_45	scl052713.2_45-S	GI_13385057	scl052713.2_45	NM_025602.1	D10Ertd718e	S	290	CCCAGAGCACCTGAAACACCTCTATCTGGCCGAAGAGGAAAGACTCAGAA	Mus musculus DNA segment Chr 10 ERATO Doi 718 expressed (D10Ertd718e) mRNA.		2300004H16Rik
380184	0.31	0.31	-0.06	2	2310003C23Rik	ENSMUSG00000027573	scl19783.6_7	scl19783.6_7-S	GI_38075441	scl19783.6_7	XM_130746.2	2310003C23Rik	S	1011	CATGATGGAAGACACCACCTCTGCCATGCCCTGTATCCCGAGAGCTGCAC	Mus musculus RIKEN cDNA 2310003C23 gene (2310003C23Rik) mRNA.
380202	0.42	0.42	0.1	19	Abcc2	ENSMUSG00000025194	scl012780.1_0-S	scl012780.1_0-S	GI_11184218	scl012780.1_0	NM_013806.1	Abcc2	S	4411	GCCTCATTCAGACGACCATCCGGAACGAGTTCTCCCAGTGCACGGTCATC	Mus musculus ATP-binding cassette sub-family C (CFTR/MRP) member 2 (Abcc2) mRNA.	go_component: integral to plasma membrane [goid 0005887] [evidence IEA]; go_component: membrane [goid 0016020] [evidence ISS] [pmid 12466851]; go_component: integral to membrane [goid 0016021] [evidence TAS] [pmid 12466851]; go_component: intercellular canaliculus [goid 0046581] [evidence IDA]; go_function: ATP-binding cassette (ABC) transporter activity [goid 0004009] [evidence IEA]; go_function…	Abc30;Cmoat;cMRP;Mrp2
380215	0.63	0.63	-0.3	15		ENSMUSG00000023021	scl0071949.2_8	scl0071949.2_8-S	GI_31980682	scl0071949.2_8	NM_028015.2	Lass5	S	1666	ACCTCGTCCCATGGCTCTTGAGACTCTGGGTTCCTGATCACTTAAATAAG	Mus musculus longevity assurance homolog 5 (S. cerevisiae) (Lass5) mRNA.	go_component: integral to membrane [goid 0016021] [evidence TAS] [pmid 12466851]	2310081H14Rik;Trh4
380239	0.3	0.3	0				scl0002404.1_3	scl0002404.1_3-S	GI_6671745	scl0002404.1_3	NM_007688.1	Cfl2	S	10	CAGCTCCCGGCGTGCCCTGCACTCTCTGCTGCCCGCCGCCGACCCCTCCT	Mus musculus cofilin 2 muscle (Cfl2) mRNA.	go_component: intracellular [goid 0005622] [evidence IEA]; go_component: nucleus [goid 0005634] [evidence IEA]; go_component: cytoskeleton [goid 0005856] [evidence IEA]; go_function: actin binding [goid 0003779] [evidence IEA]
380242	0.03	0.03	0.27	6	Emg1	ENSMUSG00000004268	scl28426.4.1_40	scl28426.4.1_40-S	GI_7305108	scl28426.4.1_40	NM_013536.1	Grcc2f	S	876	TCCTAAGATCTGCTGGAAGATAATCTTCTGTACCAAGACTGCAGAGTGGG	Mus musculus gene rich cluster C2f gene (Grcc2f) mRNA.	go_component: nucleus [goid 0005634] [evidence IEA]; go_process: ribosome biogenesis [goid 0007046] [evidence IEA]; go_process: rRNA processing [goid 0006364] [evidence IEA]	C2f
380253	-0.22	-0.22	-0.02	15	Scn8a	ENSMUSG00000023033	scl0020273.2_171	scl0020273.2_171-S	GI_6755409	scl0020273.2_171	NM_011323.1	Scn8a	S	5720	CCTGGCTAGGCGGGGCTTCATCTGCAGAAAGATCACTTCCAACAAGCTGG	Mus musculus sodium channel voltage-gated type VIII alpha polypeptide (Scn8a) mRNA.	go_component: voltage-gated sodium channel complex [goid 0001518] [evidence ISS] [pmid 7670495]; go_component: integral to membrane [goid 0016021] [evidence IEA]; go_component: membrane [goid 0016020] [evidence IEA]; go_function: voltage-gated sodium channel activity [goid 0005248] [evidence ISS] [pmid 7670495]; go_function: ion channel activity [goid 0005216] [evidence IEA]; go_function: voltage…	C630029C19Rik;dmu;med;nmf2;seal
380279	0.04	0.04	0.13	9	Amotl1	ENSMUSG00000013076	scl36219.16_473	scl36219.16_473-S	GI_38090247	scl36219.16_473	XM_134711.3	Amotl1	S	7202	GTGCAGCTCCGTGGAACAGGTTGTGTAATAAGAAACCTCAGAAGCCAGGC	Mus musculus angiomotin-like 1 (Amotl1) mRNA.
380292	0.14	0.14	0.34	7	Trim28	ENSMUSG00000005566	scl33072.15.1_0	scl33072.15.1_0-S	GI_6755786	scl33072.15.1_0	NM_011588.1	Trim28	S	20	CCATTGAACCTTCCCAGTGCTGGCCTAAGTTCTCAGGAGCTCTCTGGCCC	Mus musculus tripartite motif protein 28 (Trim28) mRNA.	go_component: chromatin [goid 0000785] [evidence IDA] [pmid 11331580]; go_component: chromatin [goid 0005717] [evidence IDA] [pmid 11331580]; go_component: intracellular [goid 0005622] [evidence IEA]; go_component: nucleus [goid 0005634] [evidence IEA]; go_function: DNA binding [goid 0003677] [evidence IEA]; go_function: zinc ion binding [goid 0008270] [evidence IEA]; go_function: electron transp…	KAP-1;KRIP-1;Tif1b;Tif1beta
380324	0.19	0.19	0.63	13	Ddx41	ENSMUSG00000021494	scl43919.15.1_45	scl43919.15.1_45-S	GI_21536245	scl43919.15.1_45	NM_134059.1	Ddx41	S	1870	CTGAGCCGTCTGACTTCTCTCTTCTCCCCAAGAGTCCAATGCTAGGACAC	Mus musculus DEAD (Asp-Glu-Ala-Asp) box polypeptide 41 (Ddx41) mRNA.	go_component: nucleus [goid 0005634] [evidence ISS] [pmid 12466851]; go_function: RNA binding [goid 0003723] [evidence ISS] [pmid 12466851]; go_function: nucleic acid binding [goid 0003676] [evidence ISS] [pmid 12466851]; go_function: helicase activity [goid 0004386] [evidence ISS] [pmid 12466851]; go_function: ATP binding [goid 0005524] [evidence ISS] [pmid 12466851]; go_function: ATP dependent …	2900024F02Rik;ABS
380333	0.11	0.11	-0.04	15	Prr5	ENSMUSG00000036106	scl00109270.2_40	scl00109270.2_40-S	GI_31982548	scl00109270.2_40	NM_146061.3	Arhgap8	S	1477	GCCAGCCCCCTGTCACTGCCTCAAGTCACTTTATACTCCCAGTCTGTTGG	Mus musculus Rho GTPase activating protein 8 (Arhgap8) mRNA.		C030017C09Rik;MGC32512
380338	-0.34	-0.34	-0.1	14	Adk	ENSMUSG00000039197	scl000377.1_101	scl000377.1_101-S	GI_19527305	scl000377.1_101	NM_134079.1	Adk	S	686	CCAGTTCTTCAAGGAAGCCTTGATGGACGTCATGCCTTATGTTGATATCC	Mus musculus adenosine kinase (Adk) mRNA.	go_function: magnesium ion binding [goid 0000287] [evidence IEA]; go_function: adenosine kinase activity [goid 0004001] [evidence IEA]; go_function: kinase activity [goid 0016301] [evidence IEA]; go_function: transferase activity [goid 0016740] [evidence IEA]; go_process: purine ribonucleoside salvage [goid 0006166] [evidence IEA]	5033405D03Rik;AK;MGC6593
380341	0.18	0.18	0.15	13	Neurog1	ENSMUSG00000048904	scl43912.2.374_135	scl43912.2.374_135-S	GI_6754825	scl43912.2.374_135	NM_010896.1	Neurog1	S	562	GTTCCGGGGCCGCTGCCTCCCCCTGCGCCACTGTGGCATCACCACTCTCT	Mus musculus neurogenin 1 (Neurog1) mRNA.	go_component: nucleus [goid 0005634] [evidence IEA]; go_function: DNA binding [goid 0003677] [evidence IEA]; go_function: protein binding [goid 0005515] [evidence IEA]; go_function: translation regulator activity [goid 0045182] [evidence IEA]; go_process: neurogenesis [goid 0007399] [evidence IEA]; go_process: regulation of transcription DNA-dependent [goid 0006355] [evidence IEA]; go_process: de…	AKA;Math4C;Neurod3;neurogenin;ngn1
380348	-0.17	-0.17	-0.19	11	Psme4	ENSMUSG00000040850	scl0103554.4_30	scl0103554.4_30-S	GI_40786532	scl0103554.4_30	NM_134013.2	Psme4	S	5399	CCAGCTGCTTGTCCTCACTGACCTCCTTGTGTCACCATGCTATTATGCAT	Mus musculus proteasome (prosome macropain) activator subunit 4 (Psme4) mRNA.		AA409398;TEMO
380390	-0.27	-0.27	-0.18	11	Rars	ENSMUSG00000018848	scl40361.13.1_2	scl40361.13.1_2-S	GI_19882224	scl40361.13.1_2	NM_025936.1	Rars	S	1394	GTGAAACTGTGCGCCTTATGGACCTGCTGGAAGAAGGGCTGAAACGGTCC	Mus musculus arginyl-tRNA synthetase (Rars) mRNA.	go_function: ATP binding [goid 0005524] [evidence IEA]; go_function: tRNA ligase activity [goid 0004812] [evidence IEA]; go_function: ligase activity [goid 0016874] [evidence IEA]; go_function: arginine-tRNA ligase activity [goid 0004814] [evidence IEA]; go_process: protein biosynthesis [goid 0006412] [evidence IEA]; go_process: arginyl-tRNA aminoacylation [goid 0006420] [evidence IEA]; go_proces…	2610011N19Rik;2610037E21Rik;AL033339
380398	-0.2	-0.2	-0.01	10	Tmcc3	ENSMUSG00000020023	scl00319880.2_198	scl00319880.2_198-S	GI_25286706	scl00319880.2_198	NM_172051.1	C630016B22Rik	S	2496	ACTTTTAGGTCTAATCAAATGGTGGCAAGAGTAGTGGGAGCTCTTGACCC	Mus musculus RIKEN cDNA C630016B22 gene (C630016B22Rik) mRNA.		MGC30586
380408	-0.3	-0.3	-0.16	17	Ppp2r5d	ENSMUSG00000059409	scl0001642.1_1	scl0001642.1_1-S	GI_33942058	scl0001642.1_1	NM_009358.2	Ppp2r5d	S	316	CGACGCCAAAGCTCCTTCCCCTTCAACCTCAACAAGAACCGGGAGCTACA	Mus musculus protein phosphatase 2 regulatory subunit B (B56) delta isoform (Ppp2r5d) mRNA.		TEG-271;Tex271
380411	-0.22	-0.22	0.28	6	Vamp8	ENSMUSG00000050732	scl0001079.1_24	scl0001079.1_24-S	GI_31980628	scl0001079.1_24	NM_016794.2	Vamp8	S	18	CCTGCAGAGTGAGGTGGAGGGAGTCAAGAATATTATGACCCAGAATGTGG	Mus musculus vesicle-associated membrane protein 8 (Vamp8) mRNA.	go_component: early endosome [goid 0005769] [evidence TAS] [pmid 9878266]; go_component: integral to membrane [goid 0016021] [evidence TAS] [pmid 12466851]	Edb;endobrevin
380441	0.1	0.1	-0.2	2	Rtel1	ENSMUSG00000038685	scl0269400.28_245	scl0269400.28_245-S	GI_38075783	scl0269400.28_245	XM_194070.2	AW540478	S	4074	GATGTGGTTAAACCCACTGCAGGTCTCATGCTTGGCTGTCCAATGAGATC	Mus musculus expressed sequence AW540478 (AW540478) mRNA.
380446	0.21	0.21	0.02	1	2810022L02Rik	ENSMUSG00000038305	scl0001007.1_105	scl0001007.1_105-S	GI_31541924	scl0001007.1_105	NM_144882.2	2810022L02Rik	S	822	GCCTAAGGCAAAAACATCTCCTGTTAAGTCCAATGCCCCTGCAGCTCATC	Mus musculus RIKEN cDNA 2810022L02 gene (2810022L02Rik) mRNA.
380451	0.24	0.24	0.09	3		ENSMUSG00000027784	scl0242083.4_30	scl0242083.4_30-S	GI_30520152	scl0242083.4_30	NM_178726.1	Ppm1l	S	3356	CAAACTGTCTGGATTCCTCTGGGAACTTGCTTTCCTTTGGCTGCATCAAG	Mus musculus protein phosphatase 1 (formerly 2C)-like (Ppm1l) mRNA.	go_function: protein phosphatase type 2C activity [goid 0015071] [evidence IDA] [pmid 12556533]; go_process: transmembrane receptor protein serine/threonine kinase signaling pathway [goid 0007178] [evidence IDA] [pmid 12823230]; go_process: MAPKKK cascade [goid 0000165] [evidence IPI] [pmid 12823230]	3222401G13;5930404J21Rik;Pp2ce;PP2Cepsilon;Ppp2ce
380452	-0.34	-0.34	0.07	10	1810043G02Rik	ENSMUSG00000020284	scl0067884.2_11	scl0067884.2_11-S	GI_21312743	scl0067884.2_11	NM_026431.1	1810043G02Rik	S	681	ATCCTGACTGCCATATTGCTACTGCTGCGGGAGCTGGATACGGAGGGGCT	Mus musculus RIKEN cDNA 1810043G02 gene (1810043G02Rik) mRNA.	go_component: cellular_component unknown [goid 0008372] [evidence ND]; go_function: molecular_function unknown [goid 0005554] [evidence ND]; go_process: biological_process unknown [goid 0000004] [evidence ND]	D10Jhu13e
380484	-0.32	-0.32	-0.17	8	Prosc	ENSMUSG00000031485	scl0114863.5_23	scl0114863.5_23-S	GI_16930822	scl0114863.5_23	NM_054057.1	Prosc	S	382	GCTCCTGGCAGAAGAAAGGTCCTACAGAACCACTGAAGGTGATGGTCCAG	Mus musculus proline synthetase co-transcribed (Prosc) mRNA.		2200002F22Rik
380500	-0.04	-0.04	-0.25	7	1700008O03Rik	ENSMUSG00000008028	scl069349.3_0	scl069349.3_0-S	GI_38086601	scl069349.3_0	XM_133454.2	1700008O03Rik	S	492	GGGCCATGGAAAGCGGGCGCGTGAACAGCATCCGCTACGAGAATATGAAT	Mus musculus RIKEN cDNA 1700008O03 gene (1700008O03Rik) mRNA.
380504	-0.05	-0.05	0.51	12	Dio2	ENSMUSG00000007682	scl42194.2_0	scl42194.2_0-S	GI_6753637	scl42194.2_0	NM_010050	Dio2	S	5722	AAGAGTGTTATAATATTGGTGCTGAGTGGTATGTGTGCTTTTACAACTTG	Mus musculus deiodinase iodothyronine type II (Dio2) mRNA.	go_component: integral to membrane [goid 0016021] [evidence IEA]; go_component: extracellular space [goid 0005615] [evidence TAS] [pmid 12466851]; go_function: thyroxine deiodinase activity [goid 0004800] [evidence IEA]; go_function: oxidoreductase activity [goid 0016491] [evidence IEA]; go_function: hydrolase activity [goid 0016787] [evidence IEA]; go_function: selenium binding [goid 0008430] [e…
380520	-0.17	-0.17	0.04				scl018194.8_27	scl018194.8_27-S	GI_31982436	scl018194.8_27	NM_010941.3	Nsdhl	S	1755	CTAGGTCTCTTTCAAAGATGGTTGCAGTGTCTGCCTCTATTGTTTTTCCA	Mus musculus NAD(P) dependent steroid dehydrogenase-like (Nsdhl) mRNA.	go_component: integral to membrane [goid 0016021] [evidence TAS] [pmid 12466851]; go_function: 3-beta-hydroxy-delta5-steroid dehydrogenase activity [goid 0003854] [evidence IEA]; go_function: oxidoreductase activity [goid 0016491] [evidence IEA]; go_process: cholesterol biosynthesis [goid 0006695] [evidence IEA]; go_process: steroid biosynthesis [goid 0006694] [evidence IEA]; go_process: choleste…	Bpa;H105E3;Str;XAP104
380528	0.02	0.02	0.16	17	Ccnd3	ENSMUSG00000034165	scl0012445.1_47	scl0012445.1_47-S	GI_6724312	scl0012445.1_47	NM_007632.1	Ccnd3	S	164	CGGCTGCTTGGGGACCAGCGTGTCCTGCAGAGTTTACTCCGCCTGGAGGA	Mus musculus cyclin D3 (Ccnd3) mRNA.	go_component: nucleus [goid 0005634] [evidence IEA]; go_function: cyclin-dependent protein kinase regulator activity [goid 0016538] [evidence IEA]; go_function: cyclin-dependent protein kinase activity [goid 0004693] [evidence IDA] [pmid 12130539]; go_function: protein binding [goid 0005515] [evidence IPI] [pmid 12130539]; go_process: cytokinesis [goid 0016288] [evidence IEA]; go_process: regulat…
380538	-0.34	-0.34	0.27	11	Rhbdf1	ENSMUSG00000020282	scl40390.17.1_199	scl40390.17.1_199-S	GI_32306546	scl40390.17.1_199	NM_010117.1	Rhbdf1	S	2708	AACAGATGGGTGCTTCCTGGACACTGACCTCTTGTGCCTTGCTCGCTCCG	Mus musculus rhomboid family 1 (Drosophila) (Rhbdf1) mRNA.	go_function: receptor activity [goid 0004872] [evidence IEA]	C16ORF8;Dist1;Egfr-rs
380546	-0.27	-0.27	0.23	17	Neu1	ENSMUSG00000007038	scl0018010.2_202	scl0018010.2_202-S	GI_24496769	scl0018010.2_202	NM_010893.2	Neu1	S	1567	CGAACTCAGGGAACTGAGAAGGCCCGGTGTCCTAGGGTACAAAGGCAGGT	Mus musculus neuraminidase 1 (Neu1) mRNA.	go_component: lysosome [goid 0005764] [evidence IDA] [pmid 9425240]; go_function: hydrolase activity [goid 0016787] [evidence IEA]; go_function: hydrolase activity acting on glycosyl bonds [goid 0016798] [evidence IEA]; go_function: exo-alpha-sialidase activity [goid 0004308] [evidence IDA] [pmid 9425240]; go_function: protein binding [goid 0005515] [evidence IPI] [pmid 9425240]; go_process: carb…	Aglp;Apl;Bat-7;Bat7;G9;Map-2;Neu-1
380577	-0.34	-0.34	0.06	6	Sec13	ENSMUSG00000030298	scl28535.9.1_27	scl28535.9.1_27-S	GI_31343633	scl28535.9.1_27	NM_024206.3	Sec13l1	S	1127	CACCTGCCTTACTGGGATCCCATGTGTTTAGTAATTTAACGTCCAGCTGA	Mus musculus SEC13-like 1 (S. cerevisiae) (Sec13l1) mRNA.	go_function: protein transporter activity [goid 0008565] [evidence ISS] [pmid 12466851]; go_process: transport [goid 0006810] [evidence ISS] [pmid 12466851]; go_process: intracellular protein transport [goid 0006886] [evidence ISS] [pmid 12466851]; go_process: protein transport [goid 0015031] [evidence ISS] [pmid 12466851]	1110003H02Rik;Sec13r
380592	-0.12	-0.12	-0.09	16	Tbccd1	ENSMUSG00000004462	scl48639.12.1_60	scl48639.12.1_60-S	GI_38080568	scl48639.12.1_60	XM_358792.1	5730478M09Rik	S	2274	GTGACCAGTACAGGCTTCCCAGCTGACTCCACATTTTAATTTGTACGATG	Mus musculus RIKEN cDNA 5730478M09 gene (5730478M09Rik) mRNA.
380594	-0.05	-0.05	0.51	14	Bmp1	ENSMUSG00000022098	scl000373.1_361	scl000373.1_361-S	GI_42734446	scl000373.1_361	NM_009755.2	Bmp1	S	3354	TGAAGTGACCATTCCTCCTTGGGGCCCTGCCTGGGGTAAGACAGTCTCTG	Mus musculus bone morphogenetic protein 1 (Bmp1) mRNA.	go_function: metalloendopeptidase activity [goid 0004222] [evidence TAS] [pmid 8951074]; go_function: cytokine activity [goid 0005125] [evidence IEA]; go_function: calcium ion binding [goid 0005509] [evidence IEA]; go_function: metallopeptidase activity [goid 0008237] [evidence IEA]; go_function: astacin activity [goid 0008533] [evidence IEA]; go_function: hydrolase activity [goid 0016787] [evide…	TLD
380600	-0.43	-0.43	-0.55	7	Nipa1	ENSMUSG00000047037	scl00233280.1_7	scl00233280.1_7-S	GI_23956371	scl00233280.1_7	NM_153578.1	Nipa1	S	1516	ATGACGCAGAGTTCCATCGACAGGGCGACTGTCCGATAGCTCACATCAGT
380605	0.03	0.03	-0.33	7		ENSMUSG00000048782	scl32158.14.1_0	scl32158.14.1_0-S	GI_31343387	scl32158.14.1_0	NM_173767.2	3830422K02Rik	S	1563	GGCTAACATGACAGGTTGTCACAGGTGACTCCCCTTCATACTGCTCCCTC	Mus musculus RIKEN cDNA 3830422K02 gene (3830422K02Rik) mRNA.		C730020D23
380609	-0.31	-0.31	-0.12	11	Derl2	ENSMUSG00000018442	scl0001335.1_10	scl0001335.1_10-S	GI_31542817	scl0001335.1_10	NM_033562.2	BC005682	S	271	GTCGAATGCTAGAAGAAGGCTCTTTCCGAGGTCGGACAGCAGACTTTGTA	Mus musculus cDNA sequence BC005682 (BC005682) mRNA.	go_component: cellular_component unknown [goid 0008372] [evidence ND]; go_component: integral to membrane [goid 0016021] [evidence TAS] [pmid 12466851]; go_function: molecular_function unknown [goid 0005554] [evidence ND]; go_process: biological_process unknown [goid 0000004] [evidence ND]	CGI-101;F-lana;Flana;MGC11613
380647	0.25	0.25	0.12				GI_85702142-S	GI_85702142-S	GI_85702142	GI_85702142	NM_001033808.1	I830134H01Rik	S	2294	GGGTAGAGGAGCTCTTGAGAGGGTTCAGTTAGTAAAGGCTCAGGCCACCA	Mus musculus RIKEN cDNA I830134H01 gene (I830134H01Rik) mRNA.
380670	-0.26	-0.26	0.11	14	Nrg3	ENSMUSG00000041014	scl0018183.2_196	scl0018183.2_196-S	GI_6679127	scl0018183.2_196	NM_008734.1	Nrg3	S	2334	GCCTTTCTCCCCCTGAGTCCCACGGCCAAATCAGAACGAGAGGCACAATT	Mus musculus neuregulin 3 (Nrg3) mRNA.	go_component: integral to membrane [goid 0016021] [evidence TAS] [pmid 12466851]; go_function: growth factor activity [goid 0008083] [evidence IEA]; go_function: protein binding [goid 0005515] [evidence IPI] [pmid 9275162]; go_function: receptor binding [goid 0005102] [evidence IEA]; go_process: protein kinase cascade [goid 0007243] [evidence IDA] [pmid 9275162]; go_process: embryonic development…
380692	0.84	0.84	-0.16	17	C920025E04Rik	ENSMUSG00000067212	scl015040.2_130	scl015040.2_130-S	GI_6754147	scl015040.2_130	NM_010398	H2-T23	S	817	CACAAGTGGGCAGCTGTCGTGGTGCCTCTTGGGAAGGAGCAGTATTACAC	Mus musculus histocompatibility 2 T region locus 23 (H2-T23) mRNA.	go_component: integral to membrane [goid 0016021] [evidence TAS] [pmid 12466851]; go_component: membrane [goid 0016020] [evidence IEA]; go_component: extracellular space [goid 0005615] [evidence TAS] [pmid 12466851]; go_function: MHC class I receptor activity [goid 0030106] [evidence IEA]; go_process: antigen presentation endogenous antigen [goid 0019883] [evidence IEA]; go_process: antigen proce…	H-2T23
380706	0.16	0.16	-0.74	10	Tac2	ENSMUSG00000025400	scl38312.8.1_1	scl38312.8.1_1-S	GI_6678208	scl38312.8.1_1	NM_009312	Tac2	S	637	TCTACCCCTGGACCCCGGATTGCATCATAAAGCAGTGCCTGCTCCTGCTT	Mus musculus tachykinin 2 (Tac2) mRNA.	go_component: extracellular space [goid 0005615] [evidence TAS] [pmid 12466851]; go_function: tachykinin [goid 0008648] [evidence IEA]; go_function: receptor binding [goid 0005102] [evidence IEA]; go_process: tachykinin signaling pathway [goid 0007217] [evidence IEA]; go_process: neuropeptide signaling pathway [goid 0007218] [evidence IEA]; go_process: synaptic transmission [goid 0007268] [eviden…
380707	-0.08	-0.08	0.39	13	Tspan17	ENSMUSG00000025875	scl0003712.1_12	scl0003712.1_12-S	GI_21312677	scl0003712.1_12	NM_028841.1	Fbxo23	S	286	ACATCTCGGCGCTGACAGATCTGGGCGGTCTTGACCCCGTGTGGCTGTTT	Mus musculus F-box only protein 23 (Fbxo23) mRNA.	go_component: integral to membrane [goid 0016021] [evidence TAS] [pmid 12466851]	2210021G21Rik
380711	-0.08	-0.08	0	4	Eif3i	ENSMUSG00000028798	scl23771.9.1_58	scl23771.9.1_58-S	GI_9055369	scl23771.9.1_58	NM_018799.1	Eif3s2	S	1004	CGAGTTTGAGGCCTAAGTTCTGGGTCTCCATCCACAACAGAGAAGCTGCT	Mus musculus eukaryotic translation initiation factor 3 subunit 2 (beta) (Eif3s2) mRNA.	go_component: cellular_component unknown [goid 0008372] [evidence ND]; go_function: translation initiation factor activity [goid 0003743] [evidence IEA]; go_function: molecular_function unknown [goid 0005554] [evidence ND]; go_function: ATP binding [goid 0005524] [evidence ISS] [pmid 12466851]; go_process: biological_process unknown [goid 0000004] [evidence ND]; go_process: protein biosynthesis […	36kDa;D4Ertd632e;Trip1
380717	-0.04	-0.04	-0.33	15	Cdh10	ENSMUSG00000022321	scl012551.6_46	scl012551.6_46-S	GI_38077392	scl012551.6_46	XM_283264.2	A830016G23Rik	S	2282	GAACCCTGCAGCTATCGAGGAGAAAAAGCTCCGGCGAGATATAATTCCTG
380722	-0.09	-0.09	0.31	12	Acot2	ENSMUSG00000021226	scl42992.3.1_66	scl42992.3.1_66-S	GI_40538845	scl42992.3.1_66	NM_134188.2	Mte1	S	982	AAATGACCAAAGATGGTCTCTTGGATGTCGTGGAAGCTCTGCAAAGCCCT	Mus musculus mitochondrial acyl-CoA thioesterase 1 (Mte1) mRNA.	go_component: mitochondrion [goid 0005739] [evidence TAS] [pmid 10567408]; go_function: catalytic activity [goid 0003824] [evidence IEA]; go_function: hydrolase activity [goid 0016787] [evidence IEA]; go_function: serine esterase activity [goid 0004759] [evidence IEA]; go_function: acyl-CoA thioesterase activity [goid 0016291] [evidence TAS] [pmid 10567408]; go_process: acyl-CoA metabolism [goid …	MTE-I
380735	0.19	0.19	0.17	5	Pop7	ENSMUSG00000029715	scl25877.2.1_20	scl25877.2.1_20-S	GI_13899214	scl25877.2.1_20	NM_028753.1	Pop7	S	324	GCTCCTGGACGGAGGCACTAGGGGGCAGAACGCATGCACTGAAATCTACA	Mus musculus processing of precursor 7 ribonuclease P family (S. cerevisiae) (Pop7) mRNA.	go_component: cellular_component unknown [goid 0008372] [evidence ND]; go_component: nucleus [goid 0005634] [evidence ISS] [pmid 12466851]; go_component: nucleolar ribonuclease P complex [goid 0005655] [evidence ISS] [pmid 12466851]; go_function: molecular_function unknown [goid 0005554] [evidence ND]; go_function: ribonuclease P activity [goid 0004526] [evidence ISS] [pmid 12466851]; go_function…	0610037N12Rik;Rpp20
380736	-0.16	-0.16	-0.7	4		ENSMUSG00000028977	scl069743.6_262	scl069743.6_262-S	GI_38079045	scl069743.6_262	XM_112612.3	D4Ertd432e	S	3905	GGGTGGAAGGAACCTTCTTCACTTAATGGTGGTGGCTTCTTGCGGCGAGA
380739	0.46	0.46	0.07				GI_61696139-S	GI_61696139-S	GI_61696139	GI_61696139	NM_001013412.1	Ccl26l	S	200	CAGGTAAGCAATTCTGTGTCCAGCCAGGAGCCAAATGGGTGCAGAGATTC	Mus musculus chemokine (C-C motif) ligand 26-like (Ccl26l) mRNA.		eoxtaxin-3
430019	0.05	0.05	0.15	8	2810428I15Rik	ENSMUSG00000058833	scl34701.2.1_7	scl34701.2.1_7-S	GI_20864433	scl34701.2.1_7	XM_147329.1	2810428I15Rik	S	386	GGGGACACCAGGAGTGTCAGAACAGGACCCTGAAAAGTTGCACCAGCTGA	Mus musculus RIKEN cDNA 2810428I15 gene (2810428I15Rik) mRNA.
430020	-0.19	-0.19	-0.04	4	Col8a2	ENSMUSG00000056174	scl00329941.2_3	scl00329941.2_3-S	GI_41054949	scl00329941.2_3	NM_199473.1	Col8a2	S	3994	GGATTCTAACGTCTGTGGATTGGAGCTGTAGATGTCACTGACCAGCGTTG	Mus musculus procollagen type VIII alpha 2 (Col8a2) mRNA.	go_component: collagen [goid 0005581] [evidence IEA]; go_component: microfibril [goid 0001527] [evidence IEA]; go_component: extracellular matrix [goid 0005578] [evidence IEA]; go_function: extracellular matrix structural constituent [goid 0005201] [evidence IEA]; go_function: extracellular matrix structural constituent conferring tensile strength [goid 0030020] [evidence IEA]; go_function: cell …
430025	-0.06	-0.06	-0.85	13	Drd1a	ENSMUSG00000021478	scl0013488.2_233	scl0013488.2_233-S	GI_33859541	scl0013488.2_233	NM_010076.1	Drd1a	S	2893	GCATCGAGGTGAATGAGCTGTAAAGTCACAGGTCACAGCAGCCCCTCCGA	Mus musculus dopamine receptor D1A (Drd1a) mRNA.	go_component: membrane [goid 0016020] [evidence IEA]; go_component: integral to membrane [goid 0016021] [evidence IEA]; go_component: integral to plasma membrane [goid 0005887] [evidence IEA]; go_component: membrane fraction [goid 0005624] [evidence IDA] [pmid 8738226]; go_function: dopamine D1 receptor activity [goid 0001590] [evidence IDA] [pmid 8738226]; go_function: G-protein coupled receptor…	C030036C15Rik;Drd-1;Drd1;Gpcr15
430026	-0.33	-0.33	-0.22	1	Dst	ENSMUSG00000026131	scl000756.1_295	scl000756.1_295-S	GI_19882218	scl000756.1_295	NM_133833.1	Dst	S	16502	CTCATGACACCTTTTATGGAGATTCTGAACAGCTGACAAACCAAGCAGGG	Mus musculus dystonin (Dst) mRNA.	go_component: kinesin complex [goid 0005871] [evidence IEA]; go_component: cytoskeleton [goid 0005856] [evidence IEA]; go_component: hemidesmosome [goid 0030056] [evidence IDA] [pmid 8707838]; go_function: actin binding [goid 0003779] [evidence IEA]; go_function: structural molecule activity [goid 0005198] [evidence IEA]; go_function: calcium ion binding [goid 0005509] [evidence ISS] [pmid 124668…	2310001O04Rik;ah;athetoid;AW554249;BP230;Bpag;BPAG1;BPAG1-n;dt;Macf2;mKIAA0728
430039	-0.08	-0.08	0.28	5	ENSMUSG00000071343	ENSMUSG00000078191	GI_6679936	GI_6679936-S	GI_6679936	GI_6679936	NM_008084.1	Gapd	S	1074	AAGGACACTGAGCAAGAGAGGCCCTATCCCAACTCGGCCCCCAACACTGA	Mus musculus glyceraldehyde-3-phosphate dehydrogenase (Gapd) mRNA.	go_function: glyceraldehyde-3-phosphate dehydrogenase (phosphorylating) activity [goid 0004365] [evidence IEA]; go_function: oxidoreductase activity [goid 0016491] [evidence IEA]; go_process: glycolysis [goid 0006096] [evidence IEA]	Gapdh
430047	0.18	0.18	0.18	11	Ccl4	ENSMUSG00000018930	scl41134.1_185	scl41134.1_185-S	GI_7305458	scl41134.1_185	NM_013652	Ccl4	S	558	CCCATGGAGATGGTCCACCATTGCTGTTTCTCTGCTATTGTGGATATGAC	Mus musculus chemokine (C-C motif) ligand 4 (Ccl4) mRNA.	go_component: extracellular [goid 0005576] [evidence IEA]; go_component: extracellular space [goid 0005615] [evidence TAS] [pmid 12466851]; go_function: cytokine activity [goid 0005125] [evidence IEA]; go_function: chemokine activity [goid 0008009] [evidence IEA]; go_process: signal transduction [goid 0007165] [evidence IEA]; go_process: chemotaxis [goid 0006935] [evidence IEA]; go_process: infla…	Act-2;AT744.1;MIP-1B;Mip1b;Scya4
430064	-0.2	-0.2	-0.12	2	Vps16	ENSMUSG00000027411	scl0003329.1_48	scl0003329.1_48-S	GI_46852152	scl0003329.1_48	NM_030559.2	Vps16	S	18	GGACCTTCGAGTGCTCAATGCTATTAGAGACTACCACATTGGGATCCCTC	Mus musculus vacuolar protein sorting 16 (yeast) (Vps16) mRNA.	go_component: membrane [goid 0016020] [evidence IEA]; go_component: cytoplasm [goid 0005737] [evidence IEA]; go_function: protein transporter activity [goid 0008565] [evidence IEA]; go_process: transport [goid 0006810] [evidence IEA]; go_process: protein transport [goid 0015031] [evidence IEA]; go_process: intracellular protein transport [goid 0006886] [evidence IEA]	1810074M16Rik;MGC7352
430068	0.1	0.1	-0.15	3	Psmd4	ENSMUSG00000005625	scl21852.5_6	scl21852.5_6-S	GI_6679504	scl21852.5_6	NM_008951.1	Psmd4	S	1175	GGACTGTAAAGACGGGGTTGGATAGAGGCTTAGATGTGCTCTGCTGCCTT	Mus musculus proteasome (prosome macropain) 26S subunit non-ATPase 4 (Psmd4) mRNA.	go_component: cytosol [goid 0005829] [evidence IEA]; go_component: cellular_component unknown [goid 0008372] [evidence ND]; go_function: molecular_function unknown [goid 0005554] [evidence ND]; go_process: biological_process unknown [goid 0000004] [evidence ND]	Af1;Mcb1
430070	-0.23	-0.23	0.4	12	Rab15	ENSMUSG00000021062	scl42322.9_395	scl42322.9_395-S	GI_31559980	scl42322.9_395	NM_134050.2	Rab15	S	3008	CTCCCTGTGATGGGTGACCTTTGTGTACTGTGTCTTGGGTCCATTATATG	Mus musculus RAB15 member RAS oncogene family (Rab15) mRNA.	go_function: GTP binding [goid 0005525] [evidence IEA]; go_function: RAS small monomeric GTPase activity [goid 0003930] [evidence IEA]; go_function: Rho small monomeric GTPase activity [goid 0003931] [evidence IEA]; go_function: small monomeric GTPase activity [goid 0003925] [evidence IEA]; go_function: RAB small monomeric GTPase activity [goid 0003928] [evidence IEA]; go_function: protein transp…	2310012G06Rik;AI840042
430072	0.35	0.35	0.16	13	Hist1h2af	ENSMUSG00000061991	scl0319173.1_323	scl0319173.1_323-S	GI_30061378	scl0319173.1_323	NM_175661.1	Hist1h2af	S	341	CGTGCTGCTGCCCAAGAAGACCGAGAGCCACCATAAGCCCAAGGGAAAGT	Mus musculus histone 1 H2af (Hist1h2af) mRNA.		H2a-221
430079	0.23	0.23	0.63	5	Kntc1	ENSMUSG00000029414	scl27233.36.330_13	scl27233.36.330_13-S	GI_38080590	scl27233.36.330_13	XM_132322.4	Kntc1	S	6295	ATTCAAAGCATTGTGGGAAGCCTGTGCCAGCAGATGCAGCTCCCTGTGAG	Mus musculus kinetochore associated 1 (Kntc1) mRNA.
430086	-0.16	-0.16	-0.07	4	Klhdc7a	ENSMUSG00000078234	scl00242721.2_229	scl00242721.2_229-S	GI_27734123	scl00242721.2_229	NM_173427.1	B230308G19Rik	S	2085	CCTGATGCCTTCCAGTGCGCCGTTGTGGATGATCATATCTATTGTGTGGG	Mus musculus RIKEN cDNA B230308G19 gene (B230308G19Rik) mRNA.		B230308G19
430088	0.16	0.16	0.15	2	Ovol2	ENSMUSG00000037279	scl0003007.1_111	scl0003007.1_111-S	GI_23308704	scl0003007.1_111	NM_026924.2	Zfp339	S	20	CTCCAGGAGCGGGGGGACCCAGGCGCCACCGCCGCCACTAGCGGGGAGCA	Mus musculus zinc finger protein 339 (Zfp339) transcript variant A mRNA.	go_component: nucleus [goid 0005634] [evidence IDA] [pmid 9468311]; go_function: DNA binding [goid 0003677] [evidence IEA]; go_function: transcription factor activity [goid 0003700] [evidence ISS] [pmid 9468311]	1810007D21Rik;M-OVO;M-OVO-A;M-OVO-B;Ovo2;Ovol2
430093	0.34	0.34	0	11	G6pc	ENSMUSG00000078650	scl40883.5_194	scl40883.5_194-S	GI_31982352	scl40883.5_194	NM_008061.2	G6pc	S	1970	GGGGCAGAAATATGACTCCTTTCCCTAGCCCAAGCCATCCAAGAGCTCTC	Mus musculus glucose-6-phosphatase catalytic (G6pc) mRNA.	go_component: integral to membrane [goid 0016021] [evidence TAS] [pmid 12466851]; go_component: endoplasmic reticulum [goid 0005783] [evidence IEA]; go_function: glucose-6-phosphatase activity [goid 0004346] [evidence IEA]; go_function: hydrolase activity [goid 0016787] [evidence IEA]; go_process: glycogen biosynthesis [goid 0005978] [evidence IEA]	G6Pase;G6pt
430095	-0.19	-0.19	-0.04	11	Gm2a	ENSMUSG00000000594	scl41542.4_321	scl41542.4_321-S	GI_31560810	scl41542.4_321	NM_010299.2	Gm2a	S	1670	CAATCTCAAGTTATCTGGCCGCATCTCTTCCCCCTTCAAGGTCAAGTCCT	Mus musculus GM2 ganglioside activator protein (Gm2a) mRNA.	go_component: lysosome [goid 0005764] [evidence IEA]; go_component: extracellular space [goid 0005615] [evidence TAS] [pmid 12466851]; go_process: sphingolipid metabolism [goid 0006665] [evidence IEA]
430097	-0.31	-0.31	-0.28	15	Cyb5r3	ENSMUSG00000018042	scl0002596.1_12	scl0002596.1_12-S	GI_31981358	scl0002596.1_12	NM_029787.2	Dia1	S	28	TAGCGGGTGTAGAACCGTGCGTGAGGCCACCGTCTCTTCTTCGCCACCAT	Mus musculus diaphorase 1 (NADH) (Dia1) mRNA.		0610016L08Rik;2500002N19Rik;Dia-1
430113	-0.25	-0.25	0.14	X	Rbbp7	ENSMUSG00000031353	scl0245688.12_1	scl0245688.12_1-S	GI_31982058	scl0245688.12_1	NM_009031.2	Rbbp7	S	1792	GTGCTTGCTCAAGTTCCCAAATATGCGAGGATAACTTTTACACTTTTTCC	Mus musculus retinoblastoma binding protein 7 (Rbbp7) mRNA.	go_component: nucleus [goid 0005634] [evidence IDA] [pmid 12376095]; go_function: transcriptional repressor activity [goid 0016564] [evidence IDA] [pmid 12376095]; go_process: negative regulation of transcription from Pol II promoter [goid 0000122] [evidence IDA] [pmid 12376095]	mRbAp46
430114	-0.01	-0.01	-0.24	9	Scamp2	ENSMUSG00000040188	scl36902.11_284	scl36902.11_284-S	GI_31560286	scl36902.11_284	NM_022813.2	Scamp2	S	2182	CTGTCAGCCCTAGAGCCACCAAGTGGTAATGTCAGCCACCGGGGTTTTGT	Mus musculus secretory carrier membrane protein 2 (Scamp2) mRNA.	go_component: integral to membrane [goid 0016021] [evidence TAS] [pmid 12466851]; go_component: membrane fraction [goid 0005624] [evidence ISS] [pmid 12466851]; go_function: protein transporter activity [goid 0008565] [evidence ISS] [pmid 12466851]; go_process: intracellular protein transport [goid 0006886] [evidence ISS] [pmid 12466851]; go_process: protein transport [goid 0015031] [evidence ISS…	Sc2
430138	0.18	0.18	0.13	11	Ict1	ENSMUSG00000018858	scl40732.5.1_61	scl40732.5.1_61-S	GI_19387847	scl40732.5.1_61	NM_026729.1	Ict1	S	529	TGACTATGGACTGAAGTCGGCCCTCCCTGCTGGCATAGACCTGAGTGCCA	Mus musculus immature colon carcinoma transcript 1 (Ict1) mRNA.		1110001A02Rik;1110002E03Rik
430152	-0.25	-0.25	-0.28	19	Unc93b1	ENSMUSG00000036908	scl52793.9.1_8	scl52793.9.1_8-S	GI_23956093	scl52793.9.1_8	NM_019449.1	Unc93b	S	7	GGCAGGACTTCATCTTCACCATCTATCACTGGTGGCAGGCCGTGGCCATC	Mus musculus unc-93 homolog B (C. elegans) (Unc93b) mRNA.	go_component: cellular_component unknown [goid 0008372] [evidence ND]; go_function: molecular_function unknown [goid 0005554] [evidence ND]; go_process: biological_process unknown [goid 0000004] [evidence ND]
430154	0.28	0.28	0.46				scl43927.8_10	scl43927.8_10-S	GI_34328277	scl43927.8_10	NM_025828.2	Lman2	S	3905	TGTTGAGGTGGGTCTTATGGAGTGCTGATGTCATCGCCCCTGCTGTCTCC	Mus musculus lectin mannose-binding 2 (Lman2) mRNA.	go_component: integral to membrane [goid 0016021] [evidence TAS] [pmid 12466851]; go_component: Golgi apparatus [goid 0005794] [evidence IEA]; go_component: membrane [goid 0016020] [evidence IEA]; go_component: extracellular space [goid 0005615] [evidence TAS] [pmid 12466851]; go_function: lectin [goid 0005530] [evidence IEA]; go_function: protein transporter activity [goid 0008565] [evidence IEA…	1110003H06Rik;1300009F09Rik
430164	-0.07	-0.07	0.03	8	Upf1	ENSMUSG00000058301	scl019704.1_202	scl019704.1_202-S	GI_13507600	scl019704.1_202	NM_030680	Rent1	S	4381	TGAGCACGGCCTGCGGGTTCTTCCCCATCGAGGGTGGAGGCCTCATTGCT	Mus musculus regulator of nonsense transcripts 1 (Rent1) mRNA.	go_function: helicase activity [goid 0004386] [evidence IEA]; go_function: ATP binding [goid 0005524] [evidence IEA]; go_function: hydrolase activity [goid 0016787] [evidence IEA]	NORF1;PNORF-1;Upflp
430167	0.3	0.3	0.05				GI_51093848-S	GI_51093848-S	GI_51093848	GI_51093848	NM_008145.1	Gnrh1	S	212	GGGATCTGCGAGGAGCTCTGGAAAGTCTGATTGAAGAGGAAGCCAGGCAG	Mus musculus gonadotropin releasing hormone 1 (Gnrh1) mRNA.	go_component: extracellular region [goid 0005576] [evidence IEA]; go_function: hormone activity [goid 0005179] [evidence IEA]; go_function: luteinizing hormone-releasing factor activity [goid 0005183] [evidence IEA]; go_process: development [goid 0007275] [evidence IDA]	Gnrh;Gnrh2;hpg;LHRH;LNRH
430170	-0.14	-0.14	0.08	7	Zdhhc13	ENSMUSG00000030471	scl32640.18.1_14	scl32640.18.1_14-S	GI_27229144	scl32640.18.1_14	NM_028031.1	Zdhhc13	S	1	TCTTCAGCAAGAGTGGACCTTCCGTCAGACCCAGAAAGATGGCCTGTTAC
430176	-0.31	-0.31	-0.16	7	Ppfia1	ENSMUSG00000037519	scl30442.25.3_1	scl30442.25.3_1-S	GI_38087602	scl30442.25.3_1	XM_133979.4	Ppfia1	S	3488	GAGGGCGCCTTCCTGGAGGAAGAAGTTCAGACCAAAGGACATTCGTGGCT
430180	0.04	0.04	0.19	15	Lima1	ENSMUSG00000023022	scl0065970.2_260	scl0065970.2_260-S	GI_12746445	scl0065970.2_260	NM_023063.1	D15Ertd366e	S	3876	CTGATATTCCAAATGATGTGTATGGCGGGGTGGGCTTAAGGTAGTGGCCT	Mus musculus DNA segment Chr 15 ERATO Doi 366 expressed (D15Ertd366e) mRNA.	go_component: actin cytoskeleton [goid 0015629] [evidence IDA] [pmid 11179679]; go_component: cytoskeleton [goid 0005856] [evidence IEA]; go_function: molecular_function unknown [goid 0005554] [evidence ND]; go_process: biological_process unknown [goid 0000004] [evidence ND]	1110021C24Rik;Eplin
430184	-0.11	-0.11	0	4	Mrto4	ENSMUSG00000028741	scl069902.2_6	scl069902.2_6-S	GI_37537519	scl069902.2_6	NM_023536	2610012O22Rik	S	521	TGAAGTATGCAAAGAGGGTGATGTGCTGACCCCAGAGCAGGCCCGTATCC	Mus musculus RIKEN cDNA 2610012O22 gene (2610012O22Rik) mRNA.		Mg684
430215	0.02	0.02	-0.23	16	Ranbp1	ENSMUSG00000005732	scl019385.1_25	scl019385.1_25-S	GI_6755283	scl019385.1_25	NM_011239.1	Ranbp1	S	690	CCCTTTCAGTGAGGGAGGCCAGAGAGGAGGCTGAAGAGAAGTCTGAGGAG	Mus musculus RAN binding protein 1 (Ranbp1) mRNA.	go_function: GTPase activator activity [goid 0005096] [evidence IEA]	Htf9a
430239	0.26	0.26	0.06	14	Dad1	ENSMUSG00000022174	scl0013135.2_58	scl0013135.2_58-S	GI_6753597	scl0013135.2_58	NM_010015.1	Dad1	S	298	CGGAGCGAGCCTTTGCTGACTTCCTCTTTGCCAGCACGATCCTGCACCTT	Mus musculus defender against cell death 1 (Dad1) mRNA.	go_component: microsome [goid 0005792] [evidence ISS] [pmid 12466851]; go_component: oligosaccharyl transferase complex [goid 0008250] [evidence ISS] [pmid 12466851]; go_component: integral to membrane [goid 0016021] [evidence TAS] [pmid 12466851]; go_function: apoptosis inhibitor activity [goid 0008189] [evidence ISS] [pmid 12466851]; go_process: apoptosis [goid 0006915] [evidence ISS] [pmid 124…
430242	-0.35	-0.35	-0.13	11	1110067D22Rik	ENSMUSG00000042363	scl00216551.2_0	scl00216551.2_0-S	GI_29611653	scl00216551.2_0	NM_173752.1	1110067D22Rik	S	2996	CTACCATGTTAACAGATGACTTCTACTTCCTGGGCAATCCCAGAATTGTC	Mus musculus RIKEN cDNA 1110067D22 gene (1110067D22Rik) mRNA.	go_function: lectin [goid 0005530] [evidence ISS]; go_function: sugar binding [goid 0005529] [evidence ISS] [pmid 12466851]	A530071M23
430273	-0.59	-0.59	-0.52	11	Gjc2	ENSMUSG00000043448	scl40171.3.1_197	scl40171.3.1_197-S	GI_28565278	scl40171.3.1_197	NM_080454.2	Gja12	S	1972	CTTCTTAGGGGACATCCTGGAAGTTCTGTTGTGCCTTGCTGCTTAGATGC	Mus musculus gap junction membrane channel protein alpha 12 (Gja12) mRNA.	go_component: gap junction [goid 0005921] [evidence IDA] [pmid 11160382]; go_component: integral to membrane [goid 0016021] [evidence TAS] [pmid 12466851]; go_component: extracellular space [goid 0005615] [evidence TAS] [pmid 12466851]; go_component: connexon complex [goid 0005922] [evidence ISS] [pmid 12466851]; go_function: gap-junction forming channel activity [goid 0005243] [evidence IDA] [pm…	B230382L12Rik;Cx47
430301	-0.17	-0.17	-0.02	4	Prpf4	ENSMUSG00000066148	scl0070052.1_143	scl0070052.1_143-S	GI_38078445	scl0070052.1_143	XM_131444.4	Prpf4	S	4378	GGGTTGTCGGAAGTTTTTAGCCCAGCTTCTATCTCCAGCTGCCCTCTGCT	Mus musculus PRP4 pre-mRNA processing factor 4 homolog (yeast) (Prpf4) mRNA.
430309	-0.31	-0.31	-0.01	7	Ctbp2	ENSMUSG00000030970	scl30566.20.1_34	scl30566.20.1_34-S	GI_38087379	scl30566.20.1_34	XM_358372.1	Ctbp2	S	1616	AGCGATGGAAGGGATCATCCCTGGGGGCATCCCCGTGACTCACAACCTCC	Mus musculus C-terminal binding protein 2 (Ctbp2) mRNA.
430315	-0.3	-0.3	-0.18	16	Eif2b5	ENSMUSG00000003235	scl0001864.1_38	scl0001864.1_38-S	GI_26986556	scl0001864.1_38	NM_172265.1	Eif2b5	S	1887	GGAGTTCCCCCTGCAACAAGTCGATGGCCTGCTTGACCCAAACCGCTACT	Mus musculus eukaryotic translation initiation factor 2B subunit 5 epsilon (Eif2b5) mRNA.	go_component: cytoplasm [goid 0005737] [evidence IDA] [pmid 12388085]; go_component: nucleus [goid 0005634] [evidence IDA] [pmid 12388085]; go_function: translation initiation factor activity [goid 0003743] [evidence IEA]
430333	-0.49	-0.49	-0.28	18	Mc4r	ENSMUSG00000047259	scl14872.1.1_153	scl14872.1.1_153-S	GI_23346432	scl14872.1.1_153	NM_016977.1	Mc4r	S	754	GAGTCTTTGTTGTCTGCTGGGCCCCGTTCTTTCTCCATTTACTGTTCTAC	Mus musculus melanocortin 4 receptor (Mc4r) mRNA.	go_component: membrane [goid 0016020] [evidence IEA]; go_component: integral to membrane [goid 0016021] [evidence IEA]; go_function: G-protein coupled receptor activity [goid 0004930] [evidence IEA]; go_function: rhodopsin-like receptor activity [goid 0001584] [evidence IEA]; go_process: G-protein coupled receptor protein signaling pathway [goid 0007186] [evidence IEA]
430402	-0.21	-0.21	-0.43	9	Myo9a	ENSMUSG00000039585	scl0270163.13_79	scl0270163.13_79-S	GI_27370529	scl0270163.13_79	NM_173018.1	4732465J09Rik	S	3210	CTCCCTACAGATAAGAGGCCATTAGACAGGTGGTGAGAGCCATTCACCCC	Mus musculus RIKEN cDNA 4732465J09 gene (4732465J09Rik) mRNA.	go_process: intracellular signaling cascade [goid 0007242] [evidence ISS] [pmid 12466851]	4732465J09
430435	-0.19	-0.19	-0.61	1	Adamts4	ENSMUSG00000006403	scl0240913.9_121	scl0240913.9_121-S	GI_27370273	scl0240913.9_121	NM_172845.1	Adamts4	S	3528	TGCTCTTTTTGGAGTCAGACAAATGTGGGTTATATTCTGGCCCCGCATCT	Mus musculus a disintegrin-like and metalloprotease (reprolysin type) with thrombospondin type 1 motif 4 (Adamts4) mRNA.	go_component: plasma membrane [goid 0005886] [evidence IEA]; go_component: extracellular matrix [goid 0005578] [evidence ISS] [pmid 12466851]; go_function: metallopeptidase activity [goid 0008237] [evidence IEA]; go_function: peptidase activity [goid 0008233] [evidence ISS] [pmid 12466851]; go_function: hydrolase activity [goid 0016787] [evidence ISS] [pmid 12466851]; go_function: metalloendopept…	3830423K05;ADAM-TS4;ADAMTS-2;ADMP-1
430446	0.23	0.23	-0.03	9	Mbd3l2	ENSMUSG00000047508	scl0234988.3_288	scl0234988.3_288-S	GI_40538831	scl0234988.3_288	NM_144934.2	Mbd3l2	S	2009	GCTGTTATACCTGTCATCTATACTAGCTCTCTATTATGAGCTACACCTCT	Mus musculus methyl-CpG binding domain protein 3-like 2 (Mbd3l2) mRNA.
430450	0.4	0.4	0.54	1	Rab7l1	ENSMUSG00000026433	scl17491.6.1_47	scl17491.6.1_47-S	GI_21450114	scl17491.6.1_47	NM_144875.1	Rab7l1	S	844	CCTCTGGCTGGACATGCTGCTAGTTCTGTTTGGCTCCTTTTCTATCCAGG	Mus musculus RAB7 member RAS oncogene family-like 1 (Rab7l1) mRNA.	go_function: GTP binding [goid 0005525] [evidence IEA]	MGC28972;MGC36539
430451	0.1	0.1	-0.33	12	C330002I19Rik	ENSMUSG00000036333	scl0077480.1_264	scl0077480.1_264-S	GI_38049417	scl0077480.1_264	XM_126866.5	C330002I19Rik	S	6821	CACTGTCTGTGAAGTTAATGCTGGAGTGCCAAGTGCACACGGGGACTAGG
430452	0.2	0.2	0.26	9	Dlat	ENSMUSG00000000168	scl35876.16_119	scl35876.16_119-S	GI_31542558	scl35876.16_119	NM_145614.2	Dlat	S	3648	TGCACGACGACACTCCAAACTGTCCACAAGCCTCCAATGGCCGTGTTTCT	Mus musculus dihydrolipoamide S-acetyltransferase (E2 component of pyruvate dehydrogenase complex) (Dlat) mRNA.	go_component: pyruvate dehydrogenase complex (sensu Eukarya) [goid 0005967] [evidence TAS] [pmid 12108679]; go_component: pyruvate dehydrogenase complex [goid 0045254] [evidence TAS] [pmid 12108679]; go_component: mitochondrion [goid 0005739] [evidence IEA]; go_function: dihydrolipoamide S-acetyltransferase activity [goid 0004742] [evidence TAS] [pmid 12108679]; go_function: transferase activity …	6332404G05Rik;DLTA;PDC-E2
430463	-0.22	-0.22	0	2	Ralgds	ENSMUSG00000026821	scl21127.13.3_15	scl21127.13.3_15-S	GI_6677734	scl21127.13.3_15	NM_009058.1	Ralgds	S	2132	ATCACCGACGCGCTCAGTGTGCACTCAGCTGGCTCTTCCAGCTCTGATGT	Mus musculus ral guanine nucleotide dissociation stimulator (Ralgds) mRNA.	go_function: guanyl-nucleotide release factor activity [goid 0019839] [evidence IEA]; go_function: guanyl-nucleotide exchange factor activity [goid 0005085] [evidence IEA]; go_function: binding [goid 0005488] [evidence ISS] [pmid 12466851]; go_function: lipid binding [goid 0008289] [evidence ISS] [pmid 12466851]; go_process: neuropeptide signaling pathway [goid 0007218] [evidence IEA]; go_process…	Gnds;mKIAA1308;Rgds
430465	0.47	0.47	-0.08	2	Gata5	ENSMUSG00000015627	scl18227.6.1_62	scl18227.6.1_62-S	GI_7110596	scl18227.6.1_62	NM_008093.1	Gata5	S	2924	CACATCCGTAATTCATGTACCTTTGAGGTGGTTCAAGGCACTCACCAACC	Mus musculus GATA binding protein 5 (Gata5) mRNA.	go_component: nucleus [goid 0005634] [evidence IEA]; go_function: DNA binding [goid 0003677] [evidence IEA]; go_function: transcription factor activity [goid 0003700] [evidence IEA]; go_function: translation regulator activity [goid 0045182] [evidence IEA]; go_process: regulation of transcription DNA-dependent [goid 0006355] [evidence IEA]
430471	-0.07	-0.07	0.04	19	Mamdc2	ENSMUSG00000033207	scl52647.14.1_31	scl52647.14.1_31-S	GI_33469046	scl52647.14.1_31	NM_174857.1	Mamdc2	S	2619	CAGTCACTTCAGAGTACACGTATAAAGGGCACAATCAGAGCGAGTGTGCT	Mus musculus MAM domain containing 2 (Mamdc2) mRNA.	go_component: extracellular space [goid 0005615] [evidence TAS] [pmid 12466851]; go_component: membrane [goid 0016020] [evidence ISS] [pmid 12466851]	1200015L10Rik
430487	0.25	0.25	0.02	14	V2r1	ENSMUSG00000000606	scl0022303.1_104	scl0022303.1_104-S	GI_6678540	scl0022303.1_104	NM_009492	V2r2	S	7	GAACCAAGCTGCTTTTGGAGGATAAAGAAGAGTGAAGATAATGATGGAGA	Mus musculus vomeronasal 2 receptor 2 (V2r2) mRNA.	go_function: receptor activity [goid 0004872] [evidence IEA]
430494	0.28	0.28	-0.02	15	1700030F18Rik	ENSMUSG00000045350	scl46730.5.1_13	scl46730.5.1_13-S	GI_38077159	scl46730.5.1_13	XM_354881.1	1700030F18Rik	S	544	GACCACAAAACCCAAGCCAGGCACGTAGAGAGCGGATTTCAATGGTTCAG	Mus musculus RIKEN cDNA 1700030F18 gene (1700030F18Rik) mRNA.
430500	-0.24	-0.24	-0.25	12	Zbtb25	ENSMUSG00000056459	scl42329.4_2	scl42329.4_2-S	GI_38050431	scl42329.4_2	XM_127016.2	Zfp50	S	6	CTCCATACCCACGTGTCCAGATCTCTCCCGTTCGGTGTCCCTGCTTCCAT	Mus musculus zinc finger protein 50 (Zfp50) mRNA.
430519	0.16	0.16	0.18	17	Olfr125	ENSMUSG00000050613	scl8511.1.1_90	scl8511.1.1_90-S	GI_22129704	scl8511.1.1_90	NM_146290.1	Olfr125	S	672	ATTCCATCAGCTGATAGTCGGACTAAGGTGTTCTCCACCTGTCTACCACA	Mus musculus olfactory receptor 125 (Olfr125) mRNA.		MOR218-8
430520	-0.25	-0.25	0.12	8	Ddx19a	ENSMUSG00000015023	scl013680.2_48	scl013680.2_48-S	GI_6681290	scl013680.2_48	NM_007916.1	Ddx19	S	2222	CAGCAAATCTCAGACTCGAGGGTCATAGACAATCCCATTGAAGATGGAGG	Mus musculus DEAD (Asp-Glu-Ala-Asp) box polypeptide 19 (Ddx19) mRNA.	go_component: nucleus [goid 0005634] [evidence IEA]; go_function: RNA binding [goid 0003723] [evidence IEA]; go_function: nucleic acid binding [goid 0003676] [evidence IEA]; go_function: ATP binding [goid 0005524] [evidence IEA]; go_function: ATP dependent helicase activity [goid 0008026] [evidence IEA]; go_function: helicase activity [goid 0004386] [evidence IEA]; go_function: hydrolase activity…	DBP5;Eif4a-rs1
430524	0.19	0.19	-0.15	9	Rab39	ENSMUSG00000055069	scl35845.2_110	scl35845.2_110-S	GI_31342186	scl35845.2_110	NM_175562.2	Rab39	S	2698	CTGTGTGGAGATACCAGAAGACAGTGTGTGTTTTCACGGACCAGGGGAGC	Mus musculus RAB39 member RAS oncogene family (Rab39) mRNA.	go_function: GTP binding [goid 0005525] [evidence ISS] [pmid 12466851]; go_function: GTPase activity [goid 0003924] [evidence ISS] [pmid 12466851]; go_function: small monomeric GTPase activity [goid 0003925] [evidence ISS] [pmid 12466851]; go_function: RAB small monomeric GTPase activity [goid 0003928] [evidence ISS] [pmid 12466851]; go_function: protein transporter activity [goid 0008565] [evide…	C230094F14Rik
430528	-0.03	-0.03	0.51	2	Pcsk2	ENSMUSG00000080113	scl0018549.1_176	scl0018549.1_176-S	GI_37360981	scl0018549.1_176	NM_008792.3	Pcsk2	S	4504	CTGTCAAGCTAGTGATGTTTTTTATGATGCCCCTGAGTCTGATGCAAGAG	Mus musculus proprotein convertase subtilisin/kexin type 2 (Pcsk2) mRNA.	go_component: extracellular space [goid 0005615] [evidence TAS] [pmid 12466851]; go_function: subtilase activity [goid 0004289] [evidence IEA]; go_function: serine-type endopeptidase activity [goid 0004252] [evidence IEA]; go_function: proprotein convertase 2 activity [goid 0004286] [evidence IEA]; go_function: hydrolase activity [goid 0016787] [evidence IEA]; go_function: ATP binding [goid 00055…	6330411F23Rik;Nec-2;Nec2;PC2;Phpp-2;SPC2
430537	-0.16	-0.16	-0.08	17	Pja2	ENSMUSG00000024083	scl00224938.2_37	scl00224938.2_37-S	GI_21450078	scl00224938.2_37	NM_144859.1	Pja2	S	2240	CCGTGCATCCCTTTTCTTCGGTTGACCATGGTGTTGATTGTGACGTCAGC	Mus musculus praja 2 RING-H2 motif containing (Pja2) mRNA.	go_function: protein binding [goid 0005515] [evidence IPI] [pmid 11959851]	MGC27629;mKIAA0438;Neurodap1
430538	-0.13	-0.13	0.59	11	Odz2	ENSMUSG00000049336	scl40342.32_22	scl40342.32_22-S	GI_7657414	scl40342.32_22	NM_011856.2	Odz2	S	8703	TGACCCACTTGTTCCGGGTCTAAGGCAGAAAAGAGACGCAGAATAGCCAA	Mus musculus odd Oz/ten-m homolog 2 (Drosophila) (Odz2) mRNA.	go_component: integral to plasma membrane [goid 0005887] [evidence ISS] [pmid 10625539]; go_component: integral to membrane [goid 0016021] [evidence TAS] [pmid 12466851]	D3Bwg1534e;mKIAA1127;Odz3;Ten-m2
430541	0.56	0.56	0.2	18	Rps14	ENSMUSG00000024608	scl020044.5_19	scl020044.5_19-S	GI_31981099	scl020044.5_19	NM_020600.2	Rps14	S	450	CTGATAGCACTCGAAGAAAAGGGGGTCGTCGTGGTCGCCGTCTGTGAACA	Mus musculus ribosomal protein S14 (Rps14) mRNA.	go_component: cytosolic ribosome (sensu Eukarya) [goid 0005830] [evidence IEA]; go_component: intracellular [goid 0005622] [evidence ISS] [pmid 12466851]; go_component: ribosome [goid 0005840] [evidence ISS] [pmid 12466851]; go_component: cytosolic small ribosomal subunit (sensu Eukarya) [goid 0005843] [evidence ISS] [pmid 12466851]; go_function: structural constituent of ribosome [goid 0003735] …	2600014J02Rik
430546	-0.01	-0.01	0.12	3	Trim2	ENSMUSG00000027993	scl080890.1_96	scl080890.1_96-S	GI_14010848	scl080890.1_96	NM_030706.1	Trim2	S	5	GCTGAGTCCTTGGTGTGCGGGAATAGGCAGCACTCTGAAAGACAGAAGCA	Mus musculus tripartite motif protein 2 (Trim2) mRNA.	go_component: cytoplasm [goid 0005737] [evidence IDA] [pmid 11432975]; go_component: intracellular [goid 0005622] [evidence IEA]; go_function: zinc ion binding [goid 0008270] [evidence IEA]; go_function: protein binding [goid 0005515] [evidence IPI] [pmid 11432975]; go_process: biological_process unknown [goid 0000004] [evidence ND]	narf
430563	0.17	0.17	0.07	10	Slc5a4b	ENSMUSG00000020226	scl37803.16.1_107	scl37803.16.1_107-S	GI_13128955	scl37803.16.1_107	NM_023219.1	Slc5a4b	S	1973	CACATCTGAGAAGCCCTTGTGGAGAACCGTCATGAACATCAATGCCGTCC	Mus musculus solute carrier family 5 (neutral amino acid transporters system A) member 4b (Slc5a4b) mRNA.	go_component: cellular_component unknown [goid 0008372] [evidence ND]; go_component: membrane [goid 0016020] [evidence ISS] [pmid 12466851]; go_component: integral to membrane [goid 0016021] [evidence TAS] [pmid 12466851]; go_function: molecular_function unknown [goid 0005554] [evidence ND]; go_function: transporter activity [goid 0005215] [evidence ISS] [pmid 12466851]; go_process: biological_pr…	2010104G07Rik;pSGLT2;SAAT1;SGLT3-b
430575	-0.08	-0.08	-0.4	1	Sulf1	ENSMUSG00000016918	scl00240725.2_185	scl00240725.2_185-S	GI_26986616	scl00240725.2_185	NM_172294.1	Sulf1	S	4410	CTAGGAAGGACAAAGGAATAGACCCCCGGCAAGGACACACAGTATGGATC	Mus musculus sulfatase 1 (Sulf1) mRNA.	go_component: extracellular space [goid 0005615] [evidence ISS] [pmid 12368295]; go_component: Golgi apparatus [goid 0005794] [evidence IEA]; go_component: endoplasmic reticulum [goid 0005783] [evidence IEA]; go_function: N-acetylglucosamine-6-sulfatase activity [goid 0008449] [evidence ISS] [pmid 12368295]; go_function: arylsulfatase activity [goid 0004065] [evidence ISS] [pmid 12368295]; go_fun…	AW121680
430577	0.25	0.25	0.14	3		ENSMUSG00000002227	scl017454.1_44	scl017454.1_44-S	GI_6678919	scl017454.1_44	NM_008619	Mov10	S	3142	GCCTGCCCTTACAGTGGAGCCAGAGTGGAGAAATGAGCTCTGAGGCCACA	Mus musculus Moloney leukemia virus 10 (Mov10) mRNA.	go_function: ATP binding [goid 0005524] [evidence ISS] [pmid 12466851]; go_function: helicase activity [goid 0004386] [evidence ISS] [pmid 12466851]; go_process: development [goid 0007275] [evidence ISS] [pmid 12466851]	Mov-10
430593	0.05	0.05	0.23	1	Neu4	ENSMUSG00000034000	scl17615.4.1_258	scl17615.4.1_258-S	GI_31343378	scl17615.4.1_258	NM_173772.2	Neu4	S	1582	GCCGCCTGGAGAGGAAGGGTAGACTATATAGAGGAGGTTAGGGGTAGGTC	Mus musculus sialidase 4 (Neu4) mRNA.		9330166I04
430600	0.07	0.07	0.22	7	Zfp524	ENSMUSG00000051184	scl33121.3_245	scl33121.3_245-S	GI_13384693	scl33121.3_245	NM_025324.1	Zfp524	S	20	AGGGTGCGCTTCACCGAGGCCAATACTCTCCGGCGCCATTACAAACGCAA
430603	0.05	0.05	0.23	7	Dpy19l3	ENSMUSG00000043671	scl31465.20_298	scl31465.20_298-S	GI_31341222	scl31465.20_298	NM_178704.2	9330164H19Rik	S	3831	GGAAACATGTTCACCAGTGCTAAAGGCTTAATGAGGCTGTAGTGCCTGCT	Mus musculus RIKEN cDNA 9330164H19 gene (9330164H19Rik) mRNA.	go_component: integral to membrane [goid 0016021] [evidence IEA]	6030410G08
430609	0.36	0.36	0.17				GI_85702162-S	GI_85702162-S	GI_85702162	GI_85702162	NM_001033818.1	C130040N14Rik	S	1012	CACAGATGGAGCAGCGGGGTCACTTGCTTGAGTCAGGGGCAGCTCAGTAA	Mus musculus RIKEN cDNA C130040N14 gene (C130040N14Rik) mRNA.
430619	0.17	0.17	0.05	2	Olfr1135	ENSMUSG00000075153	scl0258654.1_250	scl0258654.1_250-S	GI_33239181	scl0258654.1_250	NM_146660.1	Olfr1135	S	799	CTCTGGATCAGGACAAAATCACCTCACTTTTTTATACCCTGGTGATCCCC	Mus musculus olfactory receptor 1135 (Olfr1135) mRNA.		MOR177-2
430626	0.31	0.31	0.07				GI_84875531-I	GI_84875531-I	GI_84875531	GI_84875531	NM_001039084.1	Mrpl1	I	954	GGAGCTCACCAGGTTTAGTGGTACTTGGGAGTTTACTTCCTTCTGGGGAG	Mus musculus mitochondrial ribosomal protein L1 (Mrpl1) transcript variant 2 mRNA.	go_component: mitochondrial large ribosomal subunit [goid 0005762] [evidence IDA]; go_function: structural constituent of ribosome [goid 0003735] [evidence IDA]; go_process: protein biosynthesis [goid 0006412] [evidence IDA]	2410002L03Rik;5830418D04Rik;AI462572
430632	0.2	0.2	0.09				IGKV4-51_V01565$J00575_Ig_kappa_variable_4-51_9	IGKV4-51_V01565$J00575_Ig_kappa_variable_4-51_9-S		IGKV4-51_V01565$J00575_Ig_kappa_variable_4-51_9			S	7	CAGATTATCAGCTTCCTGCTAATCATTGTCACAGTCATAATGTCCAGAGG
430647	0.4	0.4	-0.02	7	Acan	ENSMUSG00000030607	scl32503.17_194	scl32503.17_194-S	GI_6671522	scl32503.17_194	NM_007424.1	Agc1	S	6915	CCAAGAACAGTACAATGGTTGGTTACTTCGCCTCCAGGGAGAGCTAGGGG	Mus musculus aggrecan 1 (Agc1) mRNA.	go_component: extracellular matrix [goid 0005578] [evidence IDA] [pmid 14620382]; go_component: extracellular space [goid 0005615] [evidence TAS] [pmid 12466851]; go_function: lectin [goid 0005530] [evidence IEA]; go_function: sugar binding [goid 0005529] [evidence IEA]; go_function: hyaluronic acid binding [goid 0005540] [evidence IEA]; go_process: cell adhesion [goid 0007155] [evidence IEA]; go…	Agc;cmd;Cspg1
430670	-0.34	-0.34	0.11	19	Gnaq	ENSMUSG00000024639	scl0014682.1_7	scl0014682.1_7-S	GI_37059805	scl0014682.1_7	NM_008139.2	Gnaq	S	3145	CAGCTCACTGTATGAACACGGACATTGCTGACTGGTAATGAAGTGCTCTC	Mus musculus guanine nucleotide binding protein alpha q polypeptide (Gnaq) mRNA.	go_function: heterotrimeric G-protein GTPase activity [goid 0003927] [evidence TAS] [pmid 9687499]; go_function: signal transducer activity [goid 0004871] [evidence IEA]; go_function: GTP binding [goid 0005525] [evidence IEA]; go_function: ATP binding [goid 0005524] [evidence ISS] [pmid 12466851]; go_process: heart development [goid 0007507] [evidence IMP] [pmid 9687499]; go_process: skeletal dev…	1110005L02Rik;6230401I02Rik;Galphaq;Gq
430672	0.19	0.19	-0.08	3	Cd2	ENSMUSG00000027863	scl21758.4.1_5	scl21758.4.1_5-S	GI_7304948	scl21758.4.1_5	NM_013486.1	Cd2	S	832	AGCCGCACTCAACCCCAGCCGCAGCAGCGCAGAATTCAGTGGCGCTCCAA	Mus musculus CD2 antigen (Cd2) mRNA.	go_component: integral to membrane [goid 0016021] [evidence TAS] [pmid 12466851]; go_component: plasma membrane [goid 0005886] [evidence IEA]; go_component: extracellular space [goid 0005615] [evidence TAS] [pmid 12466851]; go_function: protein kinase activity [goid 0004672] [evidence ISS] [pmid 12466851]; go_function: ATP binding [goid 0005524] [evidence ISS] [pmid 12466851]; go_function: cell a…	LFA-2;Ly-37;Ly37
430685	0.09	0.09	0.05	4	Mup5	ENSMUSG00000058523	scl0017840.1_66	scl0017840.1_66-S	GI_13654244	scl0017840.1_66	NM_031188	Mup1	S	610	TTGACCTATCCAATGCCAATCGCTGCCTCCAGGCCCGAGAATGAAGAATG	Mus musculus major urinary protein 1 (Mup1) mRNA.	go_function: transporter activity [goid 0005215] [evidence IEA]; go_function: pheromone binding [goid 0005550] [evidence IEA]; go_process: transport [goid 0006810] [evidence IEA]; go_process: immediate hypersensitivity response [goid 0016068] [evidence IEA]	2610016E04Rik;Ltn-1;Lvtn-1;Mup-1;Mup-a;Up-1
430687	-0.17	-0.17	-0.11	1	Capn2	ENSMUSG00000026509	scl012334.3_9	scl012334.3_9-S	GI_6753253	scl012334.3_9	NM_009794.1	Capn2	S	2017	GGACAGGTCTGGAACCATGAATTCCTACGAGATGCGGAAAGCACTGGAAG	Mus musculus calpain 2 (Capn2) mRNA.	go_component: intracellular [goid 0005622] [evidence IEA]; go_function: cysteine-type endopeptidase activity [goid 0004197] [evidence IEA]; go_function: calpain activity [goid 0004198] [evidence TAS] [pmid 10825211]; go_function: calcium ion binding [goid 0005509] [evidence IEA]; go_function: cysteine-type peptidase activity [goid 0008234] [evidence IEA]; go_function: hydrolase activity [goid 001…	Capa-2;Capa2;m-calpin
430692	0.63	0.63	-0.14	14	Diap3	ENSMUSG00000022021	scl0056419.2_241	scl0056419.2_241-S	GI_9789930	scl0056419.2_241	NM_019670.1	Diap3	S	3363	CATGCGTCTACAGGGAGGATCAAGGCAGTTGAGAAGGAAGCCTGTAATGC	Mus musculus diaphanous homolog 3 (Drosophila) (Diap3) mRNA.	go_component: kinesin complex [goid 0005871] [evidence IEA]; go_function: actin binding [goid 0003779] [evidence IEA]; go_function: nucleic acid binding [goid 0003676] [evidence ISS] [pmid 12466851]; go_function: pancreatic ribonuclease activity [goid 0004522] [evidence ISS] [pmid 12466851]; go_process: cytokinesis [goid 0016288] [evidence IEA]	4930417P13Rik;Dia2;mDia2;p134MDia2
430706	0.16	0.16	0.36	7	Saa4	ENSMUSG00000040017	scl31342.5.1_38	scl31342.5.1_38-S	GI_31560801	scl31342.5.1_38	NM_011316.2	Saa4	S	1789	CGAGAAGGCACGGATGAAGACGGAGATTCTAGTCATACGGGAGCAACTGC	Mus musculus serum amyloid A 4 (Saa4) mRNA.	go_component: extracellular [goid 0005576] [evidence IEA]; go_component: extracellular space [goid 0005615] [evidence TAS] [pmid 12466851]; go_function: structural molecule activity [goid 0005198] [evidence IEA]; go_function: acute-phase response protein activity [goid 0003794] [evidence IEA]; go_function: lipid transporter activity [goid 0005319] [evidence IEA]; go_process: acute-phase response …	Saa-4;Saa-5
430707	-0.07	-0.07	0.09	7		ENSMUSG00000070035	scl0069612.1_6	scl0069612.1_6-S	GI_31981557	scl0069612.1_6	NM_133714.2	2310037I24Rik	S	631	GCCCTAGCACTTCATGCTCAAATGAAGAAGAGCAACCCAGGCCCTATGGG	Mus musculus RIKEN cDNA 2310037I24 gene (2310037I24Rik) mRNA.		B930009D17
430717	-0.49	-0.49	-0.11	11	Fasn	ENSMUSG00000025153	scl014104.1_1	scl014104.1_1-S	GI_30911098	scl014104.1_1	NM_007988.1	Fasn	S	8253	GGACTGTGTCATTTTTACACCAACCTGGTAAAAATGCTGCTCTTGATGCT	Mus musculus fatty acid synthase (Fasn) mRNA.	go_function: oxidoreductase activity [goid 0016491] [evidence IEA]; go_function: catalytic activity [goid 0003824] [evidence IEA]; go_function: alcohol dehydrogenase activity zinc-dependent [goid 0004024] [evidence IEA]; go_function: fatty-acid synthase activity [goid 0004312] [evidence IEA]; go_function: zinc ion binding [goid 0008270] [evidence IEA]; go_function: transferase activity [goid 0016…	A630082H08Rik;FAS
430731	0.19	0.19	-0.17	14	Nek4	ENSMUSG00000021918	scl46501.15.1_0	scl46501.15.1_0-S	GI_6754821	scl46501.15.1_0	NM_011849.1	Nek4	S	2433	CAGGAGCACATGGGAGACAAGTATACAACTTACTGTGTGAAAGCTCGCCA	Mus musculus NIMA (never in mitosis gene a)-related expressed kinase 4 (Nek4) mRNA.	go_component: nucleus [goid 0005634] [evidence IEA]; go_function: transferase activity [goid 0016740] [evidence IEA]; go_function: protein serine/threonine kinase activity [goid 0004674] [evidence IEA]; go_function: ATP binding [goid 0005524] [evidence IEA]; go_function: kinase activity [goid 0016301] [evidence IEA]; go_function: protein kinase activity [goid 0004672] [evidence ISS] [pmid 1246685…
430736	-0.21	-0.21	-0.54	1	Trak2	ENSMUSG00000026028	scl070827.2_21	scl070827.2_21-S	GI_40254202	scl070827.2_21	NM_172406.2	Als2cr3	S	5595	GAGCCTACCATCTGTTGAAGGCACATTTTACACAGTATTCCAAGCCCCTA	Mus musculus amyotrophic lateral sclerosis 2 (juvenile) chromosome region candidate 3 homolog(human) (Als2cr3) mRNA.		4733401O11Rik;CALS-C;GRIF-1;GRIF1;mKIAA0549;OIP98
430739	0.16	0.16	0.11	1	Nab1	ENSMUSG00000002881	scl017936.1_8	scl017936.1_8-S	GI_31543306	scl017936.1_8	NM_008667.2	Nab1	S	1935	TTGTAATTTATAGAAACAAGTCTAGGTGTTGATACCTTGTGGTCTAATAG	Mus musculus Ngfi-A binding protein 1 (Nab1) mRNA.	go_process: regulation of transcription DNA-dependent [goid 0006355] [evidence IEA]
430746	0.2	0.2	0.2	12	BC002230	ENSMUSG00000021179	scl0217827.2_0	scl0217827.2_0-S	GI_34147178	scl0217827.2_0	NM_183155.1	BC002230	S	1995	AAAGAAGCAAAGGCGTGTTCTACAAGGCCCTCCAGAGCTGTCCTTGGGCA	Mus musculus cDNA sequence BC002230 (BC002230) mRNA.	go_component: intracellular [goid 0005622] [evidence IEA]; go_process: RNA processing [goid 0006396] [evidence IEA]
430750	-0.41	-0.41	0.16	8	St3gal2	ENSMUSG00000031749	scl000601.1_1063	scl000601.1_1063-S	GI_31341604	scl000601.1_1063	NM_178048.2	Siat5	S	3303	AATATTTCCCATTCTTAATGAGTTCACATTACCAAGCAGCCTGGTTGGGG	Mus musculus sialyltransferase 5 (Siat5) mRNA.	go_component: integral to membrane [goid 0016021] [evidence IEA]; go_component: Golgi apparatus [goid 0005794] [evidence IEA]; go_component: membrane [goid 0016020] [evidence IEA]; go_function: sialyltransferase activity [goid 0008373] [evidence IEA]; go_function: transferase activity transferring glycosyl groups [goid 0016757] [evidence IEA]; go_function: transferase activity [goid 0016740] [evi…	AI429591;ST3GalII
450008	0.23	0.23	-0.01	8	Elmod2	ENSMUSG00000035151	scl34586.10_147	scl34586.10_147-S	GI_31560828	scl34586.10_147	NM_178736.3	Elmod2	S	4267	GTGGATGCTTGAGCTGCCCCTCATCCCTATTTAAGTCGTTTGAGTTCAGG
450010	-0.14	-0.14	0.01	4	Clta	ENSMUSG00000028478	scl012757.9_180	scl012757.9_180-S	GI_7949022	scl012757.9_180	NM_016760.1	Clta	S	870	GCTGTTCACGTAATTGGATTAATTATGTTGAGTTCTTTTGGACCAAACCT	Mus musculus clathrin light polypeptide (Lca) (Clta) mRNA.	go_component: coated pit [goid 0005905] [evidence IEA]; go_component: clathrin vesicle coat [goid 0030125] [evidence IEA]; go_function: calcium ion binding [goid 0005509] [evidence IEA]; go_process: intracellular protein transport [goid 0006886] [evidence IEA]
450017	-0.06	-0.06	0.08	14	Acox2	ENSMUSG00000021751	scl45913.15.1_122	scl45913.15.1_122-S	GI_16716410	scl45913.15.1_122	NM_053115.1	Acox2	S	2306	GCACGGGGTGGCGTGCGGCTTGTTCAGATCAGCGAGTAAACTGGTACATG	Mus musculus acyl-Coenzyme A oxidase 2 branched chain (Acox2) mRNA.	go_component: peroxisome [goid 0005777] [evidence IEA]; go_function: acyl-CoA dehydrogenase activity [goid 0003995] [evidence IEA]; go_function: electron transfer flavoprotein [goid 0008246] [evidence IEA]; go_function: oxidoreductase activity [goid 0016491] [evidence IEA]; go_function: acyl-CoA oxidase activity [goid 0003997] [evidence IEA]; go_process: fatty acid metabolism [goid 0006631] [evid…
450019	0.29	0.29	-0.08	9	Rab27a	ENSMUSG00000032202	scl36717.10_331	scl36717.10_331-S	GI_31560086	scl36717.10_331	NM_023635.2	Rab27a	S	2750	GTTGGCTCCACACCAGGCACGGGGCTTAATGTGTGTGATAGTTGCCCAAC	Mus musculus RAB27A member RAS oncogene family (Rab27a) mRNA.	go_component: intracellular [goid 0005622] [evidence ISS] [pmid 10859366]; go_function: small monomeric GTPase activity [goid 0003925] [evidence IEA]; go_function: GTPase activity [goid 0003924] [evidence ISS] [pmid 10859366]; go_function: RAB small monomeric GTPase activity [goid 0003928] [evidence ISS] [pmid 10859366]; go_function: GTP binding [goid 0005525] [evidence IEA]; go_function: protein…	2210402C08Rik;2410003M20Rik;4933437C11Rik;ash
450020	-0.02	-0.02	0.91	13	Lhfpl2	ENSMUSG00000045312	scl44517.9_405	scl44517.9_405-S	GI_27369843	scl44517.9_405	NM_172589.1	Lhfpl2	S	4094	GCAGAAGGGTCTTTAGGTGCTGGGAAGGAACTTGGGCACCACTTGATGTC	Mus musculus lipoma HMGIC fusion partner-like 2 (Lhfpl2) mRNA.	go_component: integral to membrane [goid 0016021] [evidence TAS] [pmid 12466851]; go_function: transferase activity [goid 0016740] [evidence ISS] [pmid 12466851]; go_process: metabolism [goid 0008152] [evidence ISS] [pmid 12466851]	6030465B15;mKIAA0206
450022	-0.09	-0.09	0.26	15	Mapk12	ENSMUSG00000022610	scl0002436.1_22	scl0002436.1_22-S	GI_31980730	scl0002436.1_22	NM_013871.2	Mapk12	S	485	GGCACTGATCTGGGCAAACTCATGAAGCATGAGACCCTGAGTGAAGACAG	Mus musculus mitogen-activated protein kinase 12 (Mapk12) mRNA.	go_function: protein kinase activity [goid 0004672] [evidence IEA]; go_function: protein serine/threonine kinase activity [goid 0004674] [evidence IEA]; go_function: MAP kinase activity [goid 0004707] [evidence IEA]; go_function: transferase activity [goid 0016740] [evidence IEA]; go_function: kinase activity [goid 0016301] [evidence IEA]; go_function: ATP binding [goid 0005524] [evidence IEA]; g…	Erk6;P38gamma;Prkm12;Sapk3
450025	0.11	0.11	0.11	8	Trmt1	ENSMUSG00000001909	scl0212528.15_6	scl0212528.15_6-S	GI_37574125	scl0212528.15_6	NM_198020.1	D8Ertd812e	S	1742	TCCCGCCAGCGAGGACTTAAGCGCTTCCAGGCCAATCCAGAAGCCAACTG	Mus musculus DNA segment Chr 8 ERATO Doi 812 expressed (D8Ertd812e) mRNA.		6720406L13Rik;6720477L24
450035	0.18	0.18	-0.06	11	Spop	ENSMUSG00000057522	scl0020747.2_286	scl0020747.2_286-S	GI_13384633	scl0020747.2_286	NM_025287.1	Spop	S	2351	GCATAGGAGCCGGTCCTGTCCCTTCTGATTAGCCCCTCTTCCAAAGGGGA	Mus musculus speckle-type POZ protein (Spop) mRNA.	go_component: nucleus [goid 0005634] [evidence ISS] [pmid 12466851]; go_function: protein binding [goid 0005515] [evidence ISS] [pmid 12466851]; go_process: mRNA processing [goid 0006397] [evidence ISS] [pmid 12466851]	TEF2
450040	0.26	0.26	-0.04	13	Spata9	ENSMUSG00000021590	scl075571.5_264	scl075571.5_264-S	GI_21735466	scl075571.5_264	NM_029343.1	1700030K01Rik	S	932	GGACCAATTTATATAAGCTGAATGTAAATTTAAGAAGGGACAGGGTAGGG	Mus musculus RIKEN cDNA 1700030K01 gene (1700030K01Rik) mRNA.		4930599C08
450044	0.24	0.24	0.05	3		ENSMUSG00000039335	scl0001955.1_9	scl0001955.1_9-S	GI_21312343	scl0001955.1_9	NM_027583.1	4921511F01Rik	S	1708	CATCTTATCCTCCGAGAAAATGTCTACCTTGGGTCAAATCTGTCTAGAAG	Mus musculus RIKEN cDNA 4921511F01 gene (4921511F01Rik) mRNA.	go_component: Golgi apparatus [goid 0005794] [evidence ISS] [pmid 12529416]; go_function: molecular_function unknown [goid 0005554] [evidence ND]; go_process: biological_process unknown [goid 0000004] [evidence ND]	4930503K02Rik;Nyd-sp12
450047	0.27	0.27	-0.2	7	B9d2	ENSMUSG00000063439	scl32922.5.1_20	scl32922.5.1_20-S	GI_26024310	scl32922.5.1_20	NM_172148.1	BC028440	S	951	GGAGGGACATGAGCAGGGCCCACTGTTTGGACTGTCGGGGGCACTTAATA	Mus musculus cDNA sequence BC028440 (BC028440) mRNA.		MGC41256
450048	-0.18	-0.18	-0.87				scl0003498.1_967	scl0003498.1_967-S	GI_27753996	scl0003498.1_967	NM_028755.2	0710001E13Rik	S	2123	GTCCCCCATGTTACTTGATCTCAGACCCACACCTGATGGTTCAGTCTGTC	Mus musculus RIKEN cDNA 0710001E13 gene (0710001E13Rik) mRNA.
450050	-0.07	-0.07	-0.15	5	Zfp644	ENSMUSG00000049606	scl052397.1_25	scl052397.1_25-S	GI_38080214	scl052397.1_25	XM_358356.1	D5Ertd689e	S	2978	GAAATAAATGTGCTGTGAGGAATGGACAGTACGGTGCAGGTGTCTTGGTC	Mus musculus DNA segment Chr 5 ERATO Doi 689 expressed (D5Ertd689e) mRNA.
450053	0.17	0.17	0.12	18	Papd1	ENSMUSG00000024234	scl067440.9_18	scl067440.9_18-S	GI_21312969	scl067440.9_18	NM_026157.1	Papd1	S	2043	AAACCCTTTCAGTTATCTTCATCTATAGGTGACGAATGCAATAAAGCTCC	Mus musculus PAP associated domain containing 1 (Papd1) mRNA.	go_function: nucleic acid binding [goid 0003676] [evidence ISS] [pmid 12466851]	0610027A18Rik
450059	-0.02	-0.02	0.08				IGKV8-31_AJ235957_Ig_kappa_variable_8-31_3	IGKV8-31_AJ235957_Ig_kappa_variable_8-31_3-S		IGKV8-31_AJ235957_Ig_kappa_variable_8-31_3			S	18	GCTGCTATGGGTATCTGGTACCTGTGGGGACATTGTGATGTCTCAGTCTC
450064	0.13	0.13	0.02	17	Efhb	ENSMUSG00000023931	scl49798.7.1_0	scl49798.7.1_0-S	GI_27369683	scl49798.7.1_0	NM_172497.1	4921525D22Rik	S	1521	GGAAAGAGGAGCGAAAATTGTATCCAAAAGAGTTGATGACTTCAAAGAGA
450066	0.16	0.16	0.9	1	Hsd11b1	ENSMUSG00000016194	scl015483.1_7	scl015483.1_7-S	GI_6680278	scl015483.1_7	NM_008288	Hsd11b1	S	1006	GGAACTCCTGAGCCCTGGTGAGTGGTCTTAGAACAGTCCTGCCTGATACT	Mus musculus hydroxysteroid 11-beta dehydrogenase 1 (Hsd11b1) mRNA.	go_component: microsome [goid 0005792] [evidence IEA]; go_function: 11-beta-hydroxysteroid dehydrogenase activity [goid 0003845] [evidence IMP] [pmid 12439781]; go_function: oxidoreductase activity [goid 0016491] [evidence IEA]; go_process: metabolism [goid 0008152] [evidence IEA]; go_process: steroid metabolism [goid 0008202] [evidence IEA]; go_process: lung development [goid 0030324] [evidence …
450068	0.28	0.28	-0.18	7	Tmem126b	ENSMUSG00000030614	scl31051.4.1_12	scl31051.4.1_12-S	GI_38088051	scl31051.4.1_12	XM_133645.4	1110001A23Rik	S	682	CCACGTGCAAGGCTTGTGCCTGATGATTAACCAAAGACTCCATGGACTCC	Mus musculus RIKEN cDNA 1110001A23 gene (1110001A23Rik) mRNA.
450070	0.21	0.21	0.29	3	Zbtb7b	ENSMUSG00000028042	scl022724.2_70	scl022724.2_70-S	GI_6677624	scl022724.2_70	NM_009565.1	Zfp67	S	8	CGGGGAGCACATAAAACAAGTGGTATCGGGGTCGGGGGTGCTGAACCTTG	Mus musculus zinc finger protein 67 (Zfp67) mRNA.	go_component: nucleus [goid 0005634] [evidence IEA]; go_component: extracellular space [goid 0005615] [evidence TAS] [pmid 12466851]; go_function: DNA binding [goid 0003677] [evidence IEA]; go_function: nucleic acid binding [goid 0003676] [evidence IEA]	c-Krox
450072	-0.16	-0.16	-0.06	14	Lrrc18	ENSMUSG00000041673	scl46469.7_314	scl46469.7_314-S	GI_31560183	scl46469.7_314	NM_026253.2	4930442L21Rik	S	2075	GATTGCACATGAGGATTACGGTGGCACTCACATGAATCTGGGCACAAGGC	Mus musculus RIKEN cDNA 4930442L21 gene (4930442L21Rik) mRNA.
450075	-0.2	-0.2	-0.08				scl25147.5_521	scl25147.5_521-S	GI_31541861	scl25147.5_521	NM_027250	2010305A19Rik	S	2750	CTGGAGGATACTGGTATCCTCAAAAAGTGGACCCATACTTTTGGTCTTAG	Mus musculus RIKEN cDNA 2010305A19 gene (2010305A19Rik) mRNA.
450079	0.06	0.06	0.85	8	Nrp1	ENSMUSG00000025810	scl018186.2_129	scl018186.2_129-S	GI_6679133	scl018186.2_129	NM_008737.1	Nrp	S	3516	ACTAGGCGTTATTCAGTGGGCCCTTTTGATGGACATGTGACCTGTAGCCC			NP-1
450082	0.22	0.22	0.15	17	Slc22a1	ENSMUSG00000023829	scl50306.11.1_132	scl50306.11.1_132-S	GI_31982009	scl50306.11.1_132	NM_009202.2	Slc22a1	S	1915	GAAGCCTTTGCCTTCCCAGACACTTCTATATATTCACCAGGTTCCAAATG	Mus musculus solute carrier family 22 (organic cation transporter) member 1 (Slc22a1) mRNA.	go_component: integral to plasma membrane [goid 0005887] [evidence ISS] [pmid 12176030]; go_component: integral to membrane [goid 0016021] [evidence TAS] [pmid 12466851]; go_component: membrane [goid 0016020] [evidence ISS] [pmid 12466851]; go_function: organic cation transporter activity [goid 0015101] [evidence IDA] [pmid 12176030]; go_function: transporter activity [goid 0005215] [evidence ISS…	Lx1;MGC14019;Oct1;Orct;Orct1
450086	0.42	0.42	-0.05				scl00320913.2_268	scl00320913.2_268-S	GI_31343257	scl00320913.2_268	NM_177291.2	A630098A13Rik	S	1044	GAGTCAGTAACACAGTGGAGATAAATGAGGCTTCTCAGGGAATTGGGGGG	Mus musculus RIKEN cDNA A630098A13 gene (A630098A13Rik) mRNA.
450088	0.12	0.12	-0.16	8	Spire2	ENSMUSG00000010154	scl33206.16.1_107	scl33206.16.1_107-S	GI_31982562	scl33206.16.1_107	NM_172287.2	Spire2	S	2124	GGATGTCCTCAATGCCACTCCACGACGAAGCCGTCAGACCCAGTCCCTCT
450092	0.03	0.03	0.34	12	Laptm4a	ENSMUSG00000020585	scl43398.10.1_4	scl43398.10.1_4-S	GI_6678955	scl43398.10.1_4	NM_008640.1	Laptm4a	S	1389	GAAATGGCTGTGAAGATTCCTGAGAAAGAGCCACCACCTCCTTACCTGCC	Mus musculus lysosomal-associated protein transmembrane 4A (Laptm4a) mRNA.	go_component: integral to membrane [goid 0016021] [evidence TAS] [pmid 12466851]; go_process: transport [goid 0006810] [evidence IEA]	LAPTM4;mKIAA0108;MTP;Mtrp
450093	0.26	0.26	-0.05				scl38526.3.1_60	scl38526.3.1_60-S	GI_28503864	scl38526.3.1_60	XM_290098.1	2310039L15Rik	S	439	ACGTCTTGGGATGGGGGTCCAAACCCCTTTCAGCCACTGTCTGCAGTGTC	Mus musculus RIKEN cDNA 2310039L15 gene (2310039L15Rik) mRNA.
450095	0.14	0.14	0.02	10	Atp8b3	ENSMUSG00000003341	scl067331.3_0	scl067331.3_0-S	GI_46391100	scl067331.3_0	NM_026094.3	Atp8b3	S	34	ACAACATCGGCGGCCCTGGACGCCGCTGGCGGCCCGCCCTAGGCAGCCAG	Mus musculus ATPase Class I type 8B member 3 (Atp8b3) mRNA.	go_component: integral to membrane [goid 0016021] [evidence TAS] [pmid 12466851]	1700042F02Rik;1700056N23Rik;SAPLT
450100	0.31	0.31	0.32	19	Pdlim1	ENSMUSG00000055044	scl0054132.2_227	scl0054132.2_227-S	GI_8393149	scl0054132.2_227	NM_016861.1	Pdlim1	S	1275	CCCTGTCCCTTCACCCACACCTCAATGCACCTTCTTCACTTGGAGTCTTC	Mus musculus PDZ and LIM domain 1 (elfin) (Pdlim1) mRNA.	go_component: cytoskeleton [goid 0005856] [evidence IEA]; go_component: transcription factor complex [goid 0005667] [evidence IDA] [pmid 12464179]; go_function: transcription co-activator activity [goid 0003713] [evidence IDA] [pmid 12464179]; go_function: protein binding [goid 0005515] [evidence IPI] [pmid 12464179]; go_process: intracellular signaling cascade [goid 0007242] [evidence IEA]; go_p…	Clim1
450102	0.34	0.34	0.04	7	Dnajb13	ENSMUSG00000030708	scl30983.9.1_23	scl30983.9.1_23-S	GI_29648321	scl30983.9.1_23	NM_153527.2	1700014P03Rik	S	1050	GGCCTTGCCTGCTCCTATCCACTCAACTCCCACAGCCTATGAAGATGGGG	Mus musculus RIKEN cDNA 1700014P03 gene (1700014P03Rik) mRNA.	go_function: chaperone activity [goid 0003754] [evidence IEA]; go_process: protein folding [goid 0006457] [evidence IEA]	Tsarg
450110	0.47	0.47	-0.18	17	Srpk1	ENSMUSG00000004865	scl50113.16.1_150	scl50113.16.1_150-S	GI_31982725	scl50113.16.1_150	NM_016795.2	Srpk1	S	2311	TCTTTATTCACTGACTCTGAGAGTCACACTTTCTCGTGCACATCCGCCGC	Mus musculus serine/arginine-rich protein specific kinase 1 (Srpk1) mRNA.	go_function: ATP binding [goid 0005524] [evidence IEA]; go_function: protein serine/threonine kinase activity [goid 0004674] [evidence IEA]; go_function: kinase activity [goid 0016301] [evidence IEA]; go_function: transferase activity [goid 0016740] [evidence IEA]; go_function: protein kinase activity [goid 0004672] [evidence ISS] [pmid 12466851]; go_function: protein-tyrosine kinase activity [go…
450112	0.28	0.28	-0.14	16	Tmem39a	ENSMUSG00000002845	scl49146.12.1_4	scl49146.12.1_4-S	GI_27754068	scl49146.12.1_4	NM_026407.2	2610033C09Rik	S	1731	GCTCCTCCGGGACAGAATAGTCTTAGGCAGGGCATACTCCTACCCCCTCA	Mus musculus RIKEN cDNA 2610033C09 gene (2610033C09Rik) mRNA.
450113	-0.12	-0.12	0.07	17	Haao	ENSMUSG00000000673	scl0001706.1_11	scl0001706.1_11-S	GI_15277546	scl0001706.1_11	BC012872	Haao	S	454	CTTCGAGAAATGGTTCCACTGTAAGGACCTTGGCACGCAGTTAGCACCCA	Mus musculus 3-hydroxyanthranilate 3 4-dioxygenase (Haao) mRNA.
450114	0.2	0.2	-0.14	9	Adpgk	ENSMUSG00000025236	scl072141.4_29	scl072141.4_29-S	GI_21312405	scl072141.4_29	NM_028121.1	Adpgk	S	796	TGGTGGTCCTTTCTGGATTGCACATGATGGAGGGACAAAGCAAGGAGCTC
450121	-0.02	-0.02	0.37				scl41206.9_150	scl41206.9_150-S	GI_38091506	scl41206.9_150	XM_126120.5	Aldoc	S	2305	GCTCTGTGTGGCCTGACCTTATAATCAAAGCAGCTAACTCAGCAATTTCC
450128	0.11	0.11	0.1	19	Cntf	ENSMUSG00000079415	scl000516.1_135	scl000516.1_135-S	GI_25952140	scl000516.1_135	NM_170786.1	Cntf	S	154	CTGTGGGAGTCACATTTCTTATTTGGACTAGTGAAGACAGAAGCAAACCA	Mus musculus ciliary neurotrophic factor (Cntf) transcript variant 2 mRNA.	go_component: cytoplasm [goid 0005737] [evidence IEA]; go_function: DNA binding [goid 0003677] [evidence IEA]; go_function: growth factor activity [goid 0008083] [evidence IEA]; go_process: growth [goid 0040007] [evidence IEA]; go_process: regulation of retinal programmed cell death [goid 0046668] [evidence IDA] [pmid 11747369]	MGC41235
450129	0.25	0.25	-0.16	6	Plcz1	ENSMUSG00000030230	scl28257.15.1_58	scl28257.15.1_58-S	GI_22550101	scl28257.15.1_58	NM_054066.2	Plcz1	S	2122	GTACTTCAGAGAGTGACGCATGTAACTGACGCGTTAGCTACACATCACAG	Mus musculus phospholipase C zeta 1 (Plcz1) mRNA.	go_function: phospholipase C activity [goid 0004629] [evidence IDA] [pmid 12117804]; go_process: egg activation [goid 0007343] [evidence IDA] [pmid 12117804]; go_process: calcium ion transport [goid 0006816] [evidence IDA] [pmid 12117804]	1700041H07Rik;PLCzeta
450131	0.18	0.18	-0.14	4		ENSMUSG00000048747	scl00319865.1_215	scl00319865.1_215-S	GI_31342618	scl00319865.1_215	NM_177023.2	E130114P18Rik	S	1122	GTGGGTGCTCTTAGAGTTGATGTATAAAAATAAACATTGAACACTTGGAC	Mus musculus RIKEN cDNA E130114P18 gene (E130114P18Rik) mRNA.
450133	-0.13	-0.13	0.42	4	Toe1	ENSMUSG00000028688	scl068276.1_0	scl068276.1_0-S	GI_21311838	scl068276.1_0	NM_026654.1	4930584N22Rik	S	1875	CTCAGAGGCCTGGGTACAAATAAGGCTAACTAGCACCTGCAACATCAACT	Mus musculus RIKEN cDNA 4930584N22 gene (4930584N22Rik) mRNA.		4933424D16Rik
450136	0.09	0.09	-0.2				scl00268902.1_109	scl00268902.1_109-S	GI_31342155	scl00268902.1_109	NM_175549.2	Robo2	S	2670	CATTATGGGAACTGTAGGAGACCCCTAAACCTGTCAAGAGTTGTGGTACA	Mus musculus roundabout homolog 2 (Drosophila) (Robo2) mRNA.	go_component: extracellular space [goid 0005615] [evidence TAS] [pmid 12466851]	9430089E08;9430089E08Rik
450139	0.26	0.26	-0.01	9	Ccdc67	ENSMUSG00000039977	scl36199.13.1_81	scl36199.13.1_81-S	GI_33186856	scl36199.13.1_81	NM_181816.1	4933401K09Rik	S	1710	GCTGCAGAGACACACCGAGTTCACGCTTAACAAATACACCAAACTCAAGC	Mus musculus RIKEN cDNA 4933401K09 gene (4933401K09Rik) mRNA.		4933401K09
450142	0.15	0.15	-0.02	9	Cul5	ENSMUSG00000032030	scl0075717.2_246	scl0075717.2_246-S	GI_28076980	scl0075717.2_246	NM_027807.1	Cul5	S	3560	TGTGGGTATACGTACATTATTGATTGCATAATCAGAATCTTGAAGCAAAA	Mus musculus cullin 5 (Cul5) mRNA.	go_process: cell cycle [goid 0007049] [evidence IEA]	4921514I20Rik;8430423K24Rik;C030032G03Rik;C330021I08Rik
450148	0.2	0.2	0.12	16	Pou1f1	ENSMUSG00000004842	scl0018736.2_67	scl0018736.2_67-S	GI_40254621	scl0018736.2_67	NM_008849.2	Pit1	S	1412	GCGTTCACTTTCATCCAAAACACTACCAGGAAAGTCCCTCACAACACCCC	Mus musculus pituitary specific transcription factor 1 (Pit1) mRNA.	go_component: transcription factor complex [goid 0005667] [evidence IEA]; go_component: nucleus [goid 0005634] [evidence IDA] [pmid 12651892]; go_function: DNA binding [goid 0003677] [evidence IEA]; go_function: transcription factor activity [goid 0003700] [evidence IEA]; go_function: translation regulator activity [goid 0045182] [evidence IEA]; go_process: regulation of transcription DNA-depende…	dw;dwarf;GHF-1;Hmp1;Pit-1;Pou1f1
450152	-0.02	-0.02	0.22	2	F730014I05Rik	ENSMUSG00000039849	scl00228866.1_190	scl00228866.1_190-S	GI_31981893	scl00228866.1_190	NM_146129.2	F730014I05Rik	S	2555	TCTGCCAGGGATCCCCCTCCCTGCTCTCACCCTTTCCGATTCACCAAGTC	Mus musculus RIKEN cDNA F730014I05 gene (F730014I05Rik) mRNA.		MGC25976
450154	0.17	0.17	-0.2	17	Ppm1b	ENSMUSG00000061130	scl0001695.1_1621	scl0001695.1_1621-S	GI_33859599	scl0001695.1_1621	NM_011151.1	Ppm1b	S	3163	GTCCGGGATGGTCTTCTGATGTCTCCTACAATGCGGTGAGCAGAACCGAC	Mus musculus protein phosphatase 1B magnesium dependent beta isoform (Ppm1b) mRNA.	go_component: protein serine/threonine phosphatase complex [goid 0008287] [evidence IEA]; go_function: magnesium ion binding [goid 0000287] [evidence IEA]; go_function: catalytic activity [goid 0003824] [evidence IEA]; go_function: protein serine/threonine phosphatase activity [goid 0004722] [evidence IEA]; go_function: hydrolase activity [goid 0016787] [evidence IEA]; go_function: manganese ion …	PP2CB
450156	0.07	0.07	-0.14				scl42736.10.1_35	scl42736.10.1_35-S	GI_38073755	scl42736.10.1_35	XM_127120.2	Tdrd9	S	4353	CGAGGAGACAAGATCCAGAGCGTGTTTGTATGCTATCCTGTCACAGTGGT
450161	0.11	0.11	-0.21	11	Crhr1	ENSMUSG00000018634	scl0001561.1_35	scl0001561.1_35-S	GI_6681012	scl0001561.1_35	NM_007762.1	Crhr1	S	1005	CACCTACATGTTGTTCTTCGTCAACCCTGGGGAGGACGAGGTCTCCAGGG	Mus musculus corticotropin releasing hormone receptor 1 (Crhr1) mRNA.	go_component: membrane [goid 0016020] [evidence IEA]; go_component: integral to membrane [goid 0016021] [evidence TAS] [pmid 12466851]; go_component: extracellular space [goid 0005615] [evidence TAS] [pmid 12466851]; go_function: receptor activity [goid 0004872] [evidence IEA]; go_function: G-protein coupled receptor activity [goid 0004930] [evidence IEA]; go_process: G-protein coupled receptor p…	CRFR1;Crhr
450167	0.07	0.07	0.19	3	Clrn1	ENSMUSG00000043850	scl0001998.1_344	scl0001998.1_344-S	GI_24415401	scl0001998.1_344	NM_153386.1	Ush3a	S	19	GCCTTTTCCACGGAGAAGGCGTAAGGCAATGTGGGTTAGGAGCAAGGCCT	Mus musculus Usher syndrome 3A homolog (human) (Ush3a) mRNA.	go_component: integral to membrane [goid 0016021] [evidence TAS] [pmid 12466851]	A130002D11Rik;USH3
450168	0.12	0.12	-0.13				scl50601.2_15	scl50601.2_15-S	GI_31560243	scl50601.2_15	NM_025566.2	2600017J23Rik	S	1741	GCCTGCAGCCTCTACTATCTGAGTGTGCCTGTGGTCATGTGAGACACCGT	Mus musculus RIKEN cDNA 2600017J23 gene (2600017J23Rik) mRNA.
450170	-0.51	-0.51	-0.42	3	Zmat3	ENSMUSG00000027663	scl022401.2_30	scl022401.2_30-S	GI_6678584	scl022401.2_30	NM_009517.1	Wig1	S	2	CAGGAAGCCGAGAGAATGTGAACCTTTCACGTGATCAGTGTGGCAAACCG	Mus musculus wild-type p53-induced gene 1 (Wig1) mRNA.	go_function: DNA binding [goid 0003677] [evidence IEA]; go_process: negative regulation of cell growth [goid 0030308] [evidence TAS] [pmid 12135743]
450176	-0.02	-0.02	-0.02	15	Zfp385a	ENSMUSG00000000552	scl46659.10_50	scl46659.10_50-S	GI_7305176	scl46659.10_50	NM_013866.1	Zfp385	S	20	CCCACCCCCGCCTCGCCTTCCGCAAAACTGTGAGCAAAAAGCAATAGAAG	Mus musculus zinc finger protein 385 (Zfp385) mRNA.	go_component: cellular_component unknown [goid 0008372] [evidence ND]; go_component: nucleus [goid 0005634] [evidence ISS] [pmid 12466851]; go_function: DNA binding [goid 0003677] [evidence IEA]; go_function: molecular_function unknown [goid 0005554] [evidence ND]; go_function: RNA binding [goid 0003723] [evidence ISS] [pmid 12466851]; go_process: biological_process unknown [goid 0000004] [eviden…	Hzf
450180	0.08	0.08	-0.03	7	Csrp3	ENSMUSG00000030470	scl31320.8.1_2	scl31320.8.1_2-S	GI_42476047	scl31320.8.1_2	NM_013808.3	Csrp3	S	611	GCCCCACAGGCATTGGGTTTGGAGGGCTTACACAGCAAGTGGAAAAGAAG	Mus musculus cysteine and glycine-rich protein 3 (Csrp3) mRNA.	go_component: nucleus [goid 0005634] [evidence IEA]; go_process: myogenesis [goid 0007519] [evidence IEA]	CRP3;MLP;MMLP
450193	-0.13	-0.13	-0.34	14	Psme1	ENSMUSG00000022216	scl0019186.1_187	scl0019186.1_187-S	GI_6755211	scl0019186.1_187	NM_011189.1	Psme1	S	583	AAGGCTTCCACACGCAGATCTCCAAGTACTTCTCCGAGAGGGGTGACGCC	Mus musculus proteasome (prosome macropain) 28 subunit alpha (Psme1) mRNA.	go_component: proteasome activator complex [goid 0008537] [evidence IEA]; go_component: cytosol [goid 0005829] [evidence IEA]; go_function: proteasome activator activity [goid 0008538] [evidence IEA]; go_process: immune response [goid 0006955] [evidence IEA]	PA28a
450215	0.03	0.03	0.18	14	Dlg5	ENSMUSG00000021782	scl071228.1_292	scl071228.1_292-S	GI_38075698	scl071228.1_292	XM_127605.4	Dlg5	S	7285	GCGAGGAGGCAGGTATGGATCTGACAGGTGGGACATGCTGGACTAAAATG	Mus musculus discs large homolog 5 (Drosophila) (Dlg5) mRNA.
450273	-0.14	-0.14	-0.33	15	Sepp1	ENSMUSG00000064373	scl48140.10_39	scl48140.10_39-S	GI_33667096	scl48140.10_39	NM_009155.2	Sepp1	S	1902	CCTATGAACCTGACCTCTTTTATGGCTAATACGACTAAGCAAGAATGGAG	Mus musculus selenoprotein P plasma 1 (Sepp1) mRNA.	go_component: extracellular [goid 0005576] [evidence TAS] [pmid 9288402]; go_component: extracellular space [goid 0005615] [evidence TAS] [pmid 12466851]; go_function: selenium binding [goid 0008430] [evidence IEA]; go_function: molecular_function unknown [goid 0005554] [evidence ND]; go_process: biological_process unknown [goid 0000004] [evidence ND]	D15Ucla1;Se-P;selp
450278	0	0	-0.68	9	Crabp1	ENSMUSG00000032291	scl36938.4.5_104	scl36938.4.5_104-S	GI_7304974	scl36938.4.5_104	NM_013496.1	Crabp1	S	617	ATATTAGGCAACCCCATTTTCCCCATGACATTGTTGTAGTGTCCTCCCCT	Mus musculus cellular retinoic acid binding protein I (Crabp1) mRNA.	go_function: retinoid binding [goid 0005501] [evidence TAS] [pmid 11022035]; go_function: binding [goid 0005488] [evidence ISS] [pmid 12466851]; go_function: lipid binding [goid 0008289] [evidence ISS] [pmid 12466851]; go_function: transporter activity [goid 0005215] [evidence ISS] [pmid 12466851]; go_process: transport [goid 0006810] [evidence ISS] [pmid 12466851]	Crabp-1;Rbp-5
450280	-0.09	-0.09	-0.16	11	Zfp672	ENSMUSG00000049755	scl0319475.1_238	scl0319475.1_238-S	GI_31343418	scl0319475.1_238	NM_178761.2	4930488P06Rik	S	3047	GCTGGTGATATTGTTACTTGCTTGGGTTTGTGACACCAAGAACCCCTTTG	Mus musculus RIKEN cDNA 4930488P06 gene (4930488P06Rik) mRNA.	go_component: nucleus [goid 0005634] [evidence IEA]
450286	0.19	0.19	0.06	7	C79127	ENSMUSG00000030402	scl31689.3.1_50	scl31689.3.1_50-S	GI_31343282	scl31689.3.1_50	NM_177691.2	C79127	S	1302	CTCAGGGGACCATATGCACATCTCAGGGGAAATCTGTGCTTCCCTACGAG	Mus musculus expressed sequence C79127 (C79127) mRNA.		A930002H20
450291	0.3	0.3	-0.1				GI_88014562-A	GI_88014562-A	GI_88014562	GI_88014562	NM_013568.4	Kcna6	A	3037	GGAGCTGCATTGGGCCTGCTAAGGTAACTCGGTCGTTCCTACTTGGACCA	Mus musculus potassium voltage-gated channel shaker-related subfamily member 6 (Kcna6) mRNA.	go_component: integral to plasma membrane [goid 0005887] [evidence IEA]; go_function: ion channel activity [goid 0005216] [evidence IEA]; go_function: potassium ion binding [goid 0030955] [evidence IEA]; go_function: potassium channel activity [goid 0005267] [evidence IEA]; go_process: transport [goid 0006810] [evidence IEA]; go_process: potassium ion transport [goid 0006813] [evidence IEA]	Kv1.6;MK1.6
450292	0.05	0.05	-0.1	2	Cugbp1	ENSMUSG00000005506	scl0003188.1_59	scl0003188.1_59-S	GI_38570083	scl0003188.1_59	NM_198683.1	Cugbp1	S	100	ATTCGGCCTCAGCAGCGAGGCAGCGGCGGCTGCGGAGGAGCAAGGCAGCA	Mus musculus CUG triplet repeat RNA binding protein 1 (Cugbp1) transcript variant 2 mRNA.	go_component: cytoplasm [goid 0005737] [evidence TAS] [pmid 11158314]; go_component: nucleus [goid 0005634] [evidence TAS] [pmid 11158314]; go_function: nucleic acid binding [goid 0003676] [evidence IEA]; go_function: RNA binding [goid 0003723] [evidence IEA]; go_function: pre-mRNA splicing factor activity [goid 0008248] [evidence IDA] [pmid 11158314]; go_process: mRNA splice site selection [goid…	Brunol2;CUG-BP;CUGBP;D2Wsu101e;HNAB50;NAB50
450301	0.21	0.21	-0.65	1	Dnajb10	ENSMUSG00000026203	scl056812.9_277	scl056812.9_277-S	GI_31341804	scl056812.9_277	NM_178055.2	Dnajb10	S	1743	GGAGCAGGCTATGGCCGGCCTCTGTTAACACTGAGCCTTTGAGACCCATC	Mus musculus DnaJ (Hsp40) homolog subfamily B member 10 (Dnajb10) mRNA.	go_function: chaperone activity [goid 0003754] [evidence IEA]	2700059H22Rik;Hsj1;mDj8
450309	0.06	0.06	-0.33	2		ENSMUSG00000027384	scl0003363.1_1	scl0003363.1_1-S	GI_21312295	scl0003363.1_1	NM_027093.1	2310003L22Rik	S	930	TTCTTGGAACAGAAAAGCCCTGCTGCACCGAGACACAATGCTGGCAGCTG	Mus musculus RIKEN cDNA 2310003L22 gene (2310003L22Rik) mRNA.
450315	0.38	0.38	0.05	X	C77370	ENSMUSG00000046449	scl0245555.1_16-S	scl0245555.1_16-S	GI_38086483	scl0245555.1_16	XM_205178.2	C77370	S	1669	CCCCAGTGTCTTTACTACGTGTCCCAAGCGGGAATCTAAGAGTGGAATCC	Mus musculus expressed sequence C77370 (C77370) mRNA.
450324	0.35	0.35	0.08	11	Olfr464	ENSMUSG00000060787	scl39752.1.1_196	scl39752.1.1_196-S	GI_33239007	scl39752.1.1_196	NM_146412.1	Olfr464	S	739	TGTCTATGATCTTCATTCCCTGCATCTATATCTACTCCAGACCCTTCACC	Mus musculus olfactory receptor 464 (Olfr464) mRNA.		MOR240-2
450332	0.08	0.08	0.06	1		ENSMUSG00000026427	scl016865.11_15	scl016865.11_15-S	GI_33859573	scl016865.11_15	NM_010709.1	Lgtn	S	1328	CCGAAAGATCATCACGGACTATGCCAAGAGAAACAGACTGGTGGATGCAG	Mus musculus ligatin (Lgtn) mRNA.	go_component: membrane [goid 0016020] [evidence IEA]; go_function: translation initiation factor activity [goid 0003743] [evidence IEA]; go_function: RNA binding [goid 0003723] [evidence IEA]; go_process: translational initiation [goid 0006413] [evidence IEA]	D1Ertd5e
450333	0.28	0.28	-0.37	2	Trp53bp1	ENSMUSG00000043909	scl0027223.1_124	scl0027223.1_124-S	GI_34852026	scl0027223.1_124	NM_013735.2	Trp53bp1	S	12	GTGATCCAGTGCCTCATTGTTGGGGAGAGAATTGGATTCAAGCAGCATCC	Mus musculus transformation related protein 53 binding protein 1 (Trp53bp1) mRNA.	go_component: nucleus [goid 0005634] [evidence IEA]; go_component: kinetochore [goid 0000776] [evidence IDA] [pmid 11801725]; go_function: transcription factor binding [goid 0008134] [evidence TAS] [pmid 8910340]; go_function: protein binding [goid 0005515] [evidence IPI] [pmid 8910340]; go_function: translation regulator activity [goid 0045182] [evidence IEA]; go_function: damaged DNA binding [g…	53BP1;m53BP1
450338	0.3	0.3	0.15	6	Aqp1	ENSMUSG00000004655	scl0001100.1_114	scl0001100.1_114-S	GI_6680709	scl0001100.1_114	NM_007472.1	Aqp1	S	1677	GCTCACACTATCTTACCTAGCTCTAGTGGGTCTGCCCGTGTAACATGGCC	Mus musculus aquaporin 1 (Aqp1) mRNA.	go_component: mitochondrial outer membrane [goid 0005741] [evidence IEA]; go_component: integral to plasma membrane [goid 0005887] [evidence TAS] [pmid 11066060]; go_component: membrane [goid 0016020] [evidence IEA]; go_component: integral to membrane [goid 0016021] [evidence TAS] [pmid 12466851]; go_component: extracellular space [goid 0005615] [evidence TAS] [pmid 12466851]; go_function: transp…
450347	-0.08	-0.08	0.15	7	Adam8	ENSMUSG00000025473	scl00043.1_4	scl00043.1_4-S	GI_6680641	scl00043.1_4	NM_007403.1	Adam8	S	2395	GACACCACCAGTCAAGCCCGGGACTGGAGGGACGGTGCCTGGAGCAACTC	Mus musculus a disintegrin and metalloprotease domain 8 (Adam8) mRNA.	go_component: integral to membrane [goid 0016021] [evidence IEA]; go_function: metalloendopeptidase activity [goid 0004222] [evidence IEA]; go_function: metallopeptidase activity [goid 0008237] [evidence IEA]; go_function: hydrolase activity [goid 0016787] [evidence IEA]; go_function: peptidase activity [goid 0008233] [evidence IEA]; go_function: zinc ion binding [goid 0008270] [evidence IEA]; go…	CD156;E430039A18Rik;MS2
450348	0.07	0.07	0.22	10	Vezt	ENSMUSG00000036099	scl0215008.1_4	scl0215008.1_4-S	GI_31542086	scl0215008.1_4	NM_172538.2	AI854408	S	2802	GTCATGTTAATACATTGTTCGTACTTTATTTTGTTTATACCACTCGTAAA	Mus musculus expressed sequence AI854408 (AI854408) mRNA.		6330418D12
450364	0.26	0.26	-0.06	15	Adcy6	ENSMUSG00000022994	scl46765.15.1_66	scl46765.15.1_66-S	GI_6671512	scl46765.15.1_66	NM_007405.1	Adcy6	S	3043	CAATTTCTCGGAGTTCTACGTGGAGCTCGAGGCAAACAACGAGGGCGTGG	Mus musculus adenylate cyclase 6 (Adcy6) mRNA.	go_component: integral to membrane [goid 0016021] [evidence TAS] [pmid 12466851]; go_component: plasma membrane [goid 0005886] [evidence TAS] [pmid 1379717]; go_function: lyase activity [goid 0016829] [evidence IEA]; go_function: adenylate cyclase activity [goid 0004016] [evidence TAS] [pmid 1379717]; go_function: guanylate cyclase activity [goid 0004383] [evidence IEA]; go_function: magnesium io…
450373	-0.07	-0.07	-0.08	16	Tmem44	ENSMUSG00000022537	scl0001863.1_0	scl0001863.1_0-S	GI_31542044	scl0001863.1_0	NM_172614.2	9330161C17Rik	S	312	CTGGGGCCTACCTAGCAGCTGTCGATTTCATGAACTTCATGTTCACTCTC	Mus musculus RIKEN cDNA 9330161C17 gene (9330161C17Rik) mRNA.		1700007N03Rik;B230220N21
450377	-0.6	-0.6	0.25	1	Cyb5r1	ENSMUSG00000026456	scl17454.7_371	scl17454.7_371-S	GI_21312523	scl17454.7_371	NM_028057.1	Nqo3a2	S	1356	CCACTACTTAGATGAGTACAGGTTGAGTGCGCTTATAGACACAGTCCTAC
450398	0.2	0.2	-0.1	5	Pcdh7	ENSMUSG00000029108	scl0054216.2_72	scl0054216.2_72-S	GI_9055301	scl0054216.2_72	NM_018764.1	Pcdh7	S	5211	CCCCCCATTACAATTTTCTCCAAGTTCCTAAGTACTGGATAAGAGTTCCA	Mus musculus protocadherin 7 (Pcdh7) mRNA.	go_component: membrane [goid 0016020] [evidence ISS] [pmid 12466851]; go_component: plasma membrane [goid 0005886] [evidence ISS] [pmid 12466851]; go_component: extracellular space [goid 0005615] [evidence TAS] [pmid 12466851]; go_component: integral to membrane [goid 0016021] [evidence TAS] [pmid 12466851]; go_component: integral to plasma membrane [goid 0005887] [evidence ISS] [pmid 10565544]; …
450402	-0.23	-0.23	0.67				scl0234385.1_330	scl0234385.1_330-S	GI_40556287	scl0234385.1_330	NM_199308.1	Mast3	S	2965	GCATGAGTAGCCCTCTACCCATCTTGGAGCTGGCATCAAATAAAGTCCCA
450403	0.76	0.76	-0.22	14	Ndrg2	ENSMUSG00000004558	scl45598.20_218	scl45598.20_218-S	GI_7305304	scl45598.20_218	NM_013864	Ndrg2	S	1836	CTGTCAGCGTGCACCTAAAGTGGGACTAAGGGAAAGAGCTTAGGTCCGAC
450411	0.11	0.11	0.33	3	Postn	ENSMUSG00000027750	scl0001963.1_13	scl0001963.1_13-S	GI_7657428	scl0001963.1_13	NM_015784.1	Postn	S	2322	GGCGATGGTCACTTATTTGAAGATGAGGAGATTAAAAGACTGCTTCAGGG	Mus musculus periostin osteoblast specific factor (Postn) mRNA.	go_component: extracellular matrix [goid 0005578] [evidence IEA]; go_component: extracellular space [goid 0005615] [evidence TAS] [pmid 12466851]; go_function: cell adhesion molecule activity [goid 0005194] [evidence IEA]; go_process: cell adhesion [goid 0007155] [evidence IEA]	OSF-2;Osf2;Periostin;PN
450427	0.14	0.14	-0.06				scl43670.1.22_44	scl43670.1.22_44-S	GI_38075018	scl43670.1.22_44	XM_283172.2	A530089L17	S	845	GCTAGGAGAGAGAGGAGCAATCAGCCTCCAAACTGACCAAACGTTGGCGG	Mus musculus hypothetical protein A530089L17 (A530089L17) mRNA.
450433	0.11	0.11	0.14	6	Rab7	ENSMUSG00000079477	scl019349.7_39	scl019349.7_39-S	GI_6679598	scl019349.7_39	NM_009005.1	Rab7	S	49	CGGTGTTTGGGGCCGGGCAGCTCCGAGGAGCCTGCTGGAGCCGGAATCGG	Mus musculus RAB7 member RAS oncogene family (Rab7) mRNA.	go_component: late endosome [goid 0005770] [evidence IDA] [pmid 11172003]; go_component: Golgi apparatus [goid 0005794] [evidence IDA] [pmid 11042173]; go_function: protein transporter activity [goid 0008565] [evidence IEA]; go_function: RAB small monomeric GTPase activity [goid 0003928] [evidence IEA]; go_function: small monomeric GTPase activity [goid 0003925] [evidence IEA]; go_function: GTP b…
450435	0.15	0.15	-0.11				scl23470.4_177	scl23470.4_177-S	GI_29789396	scl23470.4_177	NM_172705.1	Phf13	S	2055	GCTGTGATAGAAACAGTCTTGCCCCCAGGCTATTGTGTGGCTCTGATGGG	Mus musculus PHD finger protein 13 (Phf13) mRNA.	go_function: DNA binding [goid 0003677] [evidence IEA]; go_process: regulation of transcription DNA-dependent [goid 0006355] [evidence IEA]
450438	0	0	0.55	15	Cbx6	ENSMUSG00000022421	scl46952.14.1_6	scl46952.14.1_6-S	GI_36054012	scl46952.14.1_6	NM_030689.2	Nptxr	S	1413	ATTGCACAGTTCAACCTGTGGGACCACGCTCTGACACCGGCCCAGGTGCT	Mus musculus neuronal pentraxin receptor (Nptxr) mRNA.	go_component: integral to membrane [goid 0016021] [evidence IEA]; go_component: extracellular space [goid 0005615] [evidence TAS] [pmid 12466851]; go_component: nucleus [goid 0005634] [evidence IEA]; go_component: chromatin [goid 0000785] [evidence IEA]; go_function: receptor activity [goid 0004872] [evidence IEA]; go_function: chromatin binding [goid 0003682] [evidence IEA]; go_process: chromati…	1200009K17Rik;1700036C17Rik;5730406O18Rik;Cbx6;D15Bwg0580e;Npcd;NPR
450440	-0.05	-0.05	0.06	5	C530008M17Rik	ENSMUSG00000036377	scl0320827.6_21	scl0320827.6_21-S	GI_38080047	scl0320827.6_21	XM_287460.2	C530008M17Rik	S	4960	CCTGCACTAAATACCAATCGAGTGTTATTCTGCCTATTTCTGTGTTGTGC	Mus musculus RIKEN cDNA C530008M17 gene (C530008M17Rik) mRNA.
450441	0.17	0.17	-0.05				scl00319455.1_189	scl00319455.1_189-S	GI_31342380	scl00319455.1_189	NM_176916.2	B230365F16Rik	S	3071	CCAAAGGAGTGTAGGTGCCCTAAGACCAGGGACATTGAATCCCTCAGCAC	Mus musculus RIKEN cDNA B230365F16 gene (B230365F16Rik) mRNA.
450446	0.13	0.13	-0.07	5	Pus7	ENSMUSG00000057541	scl078697.16_0	scl078697.16_0-S	GI_31341568	scl078697.16_0	NM_178403.2	C330017I15Rik	S	3	TGGTGGGATAACCCGTCCCTGTGCGTCTCCACGCGGTGCAGCCTGTGCTG	Mus musculus RIKEN cDNA C330017I15 gene (C330017I15Rik) mRNA.
450450	-0.32	-0.32	0.01	X	Rbbp7	ENSMUSG00000031353	scl00245688.1_91	scl00245688.1_91-S	GI_31982058	scl00245688.1_91	NM_009031.2	Rbbp7	S	104	AACTCAGGCTTTTCCGAGCGAGGACTGCGTGACGTGCCTGGGAGAGGCAA	Mus musculus retinoblastoma binding protein 7 (Rbbp7) mRNA.	go_component: nucleus [goid 0005634] [evidence IDA] [pmid 12376095]; go_function: transcriptional repressor activity [goid 0016564] [evidence IDA] [pmid 12376095]; go_process: negative regulation of transcription from Pol II promoter [goid 0000122] [evidence IDA] [pmid 12376095]	mRbAp46
450451	-0.11	-0.11	0.06	2	Olfr1030	ENSMUSG00000044923	scl4931.1.1_41	scl4931.1.1_41-S	GI_22129472	scl4931.1.1_41	NM_146588.1	Olfr1030	S	613	TGTTTGTAGTAGCAGGATTTAACCTCTCCAACTCCCTGTTCATAATCCTC	Mus musculus olfactory receptor 1030 (Olfr1030) mRNA.		MOR196-2
450458	0.28	0.28	0.12	11	Selm	ENSMUSG00000075702	scl41904.3_0	scl41904.3_0-S	GI_23956245	scl41904.3_0	NM_053267.1	Sepm	S	597	GCCAGTCTCCAAAGCAACGGAAATGGGGTGTGTGGGGGGAATCTCAATCC	Mus musculus selenoprotein M (Sepm) mRNA.	go_component: endoplasmic reticulum [goid 0005783] [evidence IDA] [pmid 11839807]; go_component: Golgi apparatus [goid 0005794] [evidence IDA] [pmid 11839807]; go_function: molecular_function unknown [goid 0005554] [evidence ND] [pmid 11839807]; go_function: selenium binding [goid 0008430] [evidence IEA]; go_process: biological_process unknown [goid 0000004] [evidence ND] [pmid 11839807]	1500040L08Rik;A230103K18;SelM
450463	0.08	0.08	-0.08	1		ENSMUSG00000028354	scl17185.20.1_57	scl17185.20.1_57-S	GI_9506700	scl17185.20.1_57	NM_019445.1	Fmn2	S	5221	GATGAGCCCTAGCCTATGGTTTCTCTCTTGTTGCAACAAAAATATTTTCC	Mus musculus formin 2 (Fmn2) mRNA.	go_component: nucleus [goid 0005634] [evidence IEA]; go_component: kinesin complex [goid 0005871] [evidence IEA]; go_function: actin binding [goid 0003779] [evidence IEA]; go_process: cytokinesis [goid 0016288] [evidence IEA]; go_process: development [goid 0007275] [evidence IEA]
450465	-0.25	-0.25	-0.06	5	Kdelr2	ENSMUSG00000079111	scl27015.4.1_35	scl27015.4.1_35-S	GI_13385317	scl27015.4.1_35	NM_025841.1	Kdelr2	S	383	AAGGCCACCTATGATGGAAATCACGATACCTTCCGAGTGGAGTTCCTGGT	Mus musculus KDEL (Lys-Asp-Glu-Leu) endoplasmic reticulum protein retention receptor 2 (Kdelr2) mRNA.	go_component: endoplasmic reticulum [goid 0005783] [evidence ISS] [pmid 12466851]; go_component: integral to membrane [goid 0016021] [evidence TAS] [pmid 12466851]; go_component: Golgi apparatus [goid 0005794] [evidence ISS] [pmid 12466851]; go_function: receptor activity [goid 0004872] [evidence IEA]; go_function: protein transporter activity [goid 0008565] [evidence ISS] [pmid 12466851]; go_fun…	1110007A14Rik
450484	-0.35	-0.35	-0.46	1	Mark1	ENSMUSG00000026620	scl00226778.2_143	scl00226778.2_143-S	GI_21704013	scl00226778.2_143	NM_145515.1	Mark1	S	3061	GCGCCTCGAGGAAGAGTTGAGTCTTTACCAAGCTTACTTGGCCCTCTGGT	Mus musculus MAP/microtubule affinity-regulating kinase 1 (Mark1) mRNA.	go_function: ATP binding [goid 0005524] [evidence IEA]; go_function: protein serine/threonine kinase activity [goid 0004674] [evidence IEA]; go_function: kinase activity [goid 0016301] [evidence IEA]; go_function: transferase activity [goid 0016740] [evidence IEA]	AW491150;B930025N23Rik;Emk3
450487	0.35	0.35	0.04	14	Rnf17	ENSMUSG00000000365	scl000321.1_79	scl000321.1_79-S	GI_38076313	scl000321.1_79	XM_354818.1	LOC380905	S	739	GTCCTTATTGTAGATCTGCAGAAACCACCAACAAATAAAATCAGCAGTGA	Mus musculus similar to Tudor domain containing protein 4 (LOC380905) mRNA.
450494	0.18	0.18	-0.04	4	Zmym1	ENSMUSG00000043872	scl0068310.2_45	scl0068310.2_45-S	GI_40254492	scl0068310.2_45	NM_026670.2	Zmym1	S	5	GACCTAGGCTCTTTGTTTATTCAGCATGGTCTCCACAATAATATTCCTTG	Mus musculus zinc finger MYM domain containing 1 (Zmym1) mRNA.		5830412B09Rik
450500	0.21	0.21	0.51	14	2310021P13Rik	ENSMUSG00000021819	scl46589.23.1_15	scl46589.23.1_15-S	GI_38075694	scl46589.23.1_15	XM_127591.4	2310021P13Rik	S	5441	GAACCTCAAACGCAGCAAACAGACCAAGGAGTTGTGGCAGCGGGTCTCTC
450504	0.01	0.01	0.02	4	Nfx1	ENSMUSG00000028423	scl0002772.1_35	scl0002772.1_35-S	GI_24475690	scl0002772.1_35	NM_023739.2	Nfx1	S	3267	AAAGGGAGACACAGACACGGCCGCCACCACCAATTCCTCATCACCGACAC	Mus musculus nuclear transcription factor X-box binding 1 (Nfx1) mRNA.		1300017N15Rik;3000003M19Rik;NFX.1
450519	0.28	0.28	0.08	3	2510027J23Rik	ENSMUSG00000028133	scl073170.1_63	scl073170.1_63-S	GI_39930448	scl073170.1_63	NM_028456	Rwdd3	S	1091	TTTTTATAGAGACAATTTGTTTAGAACTCTGCAATTTTCAGGCTAATTTT	Mus musculus RWD domain containing 3 (Rwdd3) mRNA.		3110037C01Rik
450520	0.02	0.02	-0.17	2	Patl2	ENSMUSG00000027233	scl18750.7.1_9	scl18750.7.1_9-S	GI_21312905	scl18750.7.1_9	NM_026251.1	4930424G05Rik	S	1577	GTGCTGTCTGTGAGGAAAGGGAAAGTTTTGGTGGCTCGGCTGCTCCCCTT	Mus musculus RIKEN cDNA 4930424G05 gene (4930424G05Rik) mRNA.
450524	0.06	0.06	0.01				IGHV5S18_AF290972_Ig_heavy_variable_5S18_125	IGHV5S18_AF290972_Ig_heavy_variable_5S18_125-S		IGHV5S18_AF290972_Ig_heavy_variable_5S18_125			S	14	CAGGCTCCAGAGAAGGGGCTGGAGTGGGTCGCATACATTAGTAGTGGCAG
450537	-0.01	-0.01	0.07	4	Txndc4	ENSMUSG00000028343	scl24344.15.1_2	scl24344.15.1_2-S	GI_19072791	scl24344.15.1_2	NM_029572.1	Txndc4	S	20	GGATCGAGATGAGCTGTAAAAACTCAAGAATACTGCAAGCCTTTCCACAC	Mus musculus thioredoxin domain containing 4 (endoplasmic reticulum) (Txndc4) mRNA.	go_component: endoplasmic reticulum lumen [goid 0005788] [evidence ISS] [pmid 11847130]; go_component: extracellular space [goid 0005615] [evidence TAS] [pmid 12466851]; go_component: endoplasmic reticulum [goid 0005783] [evidence IEA]; go_function: molecular_function unknown [goid 0005554] [evidence ND] [pmid 11847130]; go_function: electron transporter activity [goid 0005489] [evidence ISS] [pm…	1110001E24Rik;Erp44
450538	-0.05	-0.05	-0.38	2	Tm9sf4	ENSMUSG00000068040	scl20100.20_8	scl20100.20_8-S	GI_31542094	scl20100.20_8	NM_133847.2	Tm9sf4	S	11	AGTAGCAAGAGACCAAACTCACCTTGGGTGTAGGGGTCAGTAGCAGCCAC
450541	-0.17	-0.17	-0.26	8	Ccl25	ENSMUSG00000023235	scl020300.5_12	scl020300.5_12-S	GI_6677880	scl020300.5_12	NM_009138.1	Ccl25	S	426	TATGAAGTCCAAGGTGGAGAACCCCAACAGTACAAGCGTGAGGAGTGCCA	Mus musculus chemokine (C-C motif) ligand 25 (Ccl25) mRNA.	go_component: extracellular [goid 0005576] [evidence IEA]; go_component: extracellular space [goid 0005615] [evidence TAS] [pmid 12466851]; go_function: protein binding [goid 0005515] [evidence IPI] [pmid 10623805]; go_function: cytokine activity [goid 0005125] [evidence IEA]; go_function: chemokine activity [goid 0008009] [evidence IDA] [pmid 10623805]; go_process: chemotaxis [goid 0006935] [evi…	CKb15;Scya25;TECK
450546	0.22	0.22	-0.03	8	Jund	ENSMUSG00000071076	scl33714.1_27	scl33714.1_27-S	GI_41352710	scl33714.1_27	NM_010592.3	Jund1	S	1292	CCAGTCCTGCGCGTGGCTGCCCCTTTGTACCTCCGAGTAGGGGCTCTAAG	Mus musculus Jun proto-oncogene related gene d1 (Jund1) mRNA.	go_component: intracellular [goid 0005622] [evidence IEA]; go_component: nucleus [goid 0005634] [evidence IEA]; go_function: DNA binding [goid 0003677] [evidence IEA]; go_function: transcription factor activity [goid 0003700] [evidence IEA]; go_process: regulation of cell cycle [goid 0000074] [evidence IEA]; go_process: regulation of transcription DNA-dependent [goid 0006355] [evidence IEA]; go_p…	Jund;MGC6245
450551	-0.13	-0.13	-0.05	11	1700093K21Rik	ENSMUSG00000020286	scl40443.6.1_30	scl40443.6.1_30-S	GI_40254497	scl40443.6.1_30	NM_026105.2	1700093K21Rik	S	808	TGGATCGACTGAGGGTACTGGGTCGTGTCAAGGCGGCAGGAGGATGGGAA	Mus musculus RIKEN cDNA 1700093K21 gene (1700093K21Rik) mRNA.	go_component: integral to membrane [goid 0016021] [evidence TAS] [pmid 12466851]
450594	0.01	0.01	0.09	1	Tsga10	ENSMUSG00000060771	scl000985.1_28	scl000985.1_28-S	GI_46402206	scl000985.1_28	NM_207228	Tsga10	S	3	GGGGCTCCAGTTTCTGAAGCTGGAAGAAACCAGAATACTTTCCAACTAGA	Mus musculus testis specific 10 (Tsga10) mRNA.		4933432N21;4933432N21Rik;Gm217
450600	0.12	0.12	0.28	7	U2af2	ENSMUSG00000030435	scl0022185.2_118	scl0022185.2_118-S	GI_19526823	scl0022185.2_118	NM_133671.1	U2af2	S	20	ATTTTATGGCCAAACTATTTTGAATTTTGTTGTCTGGCCCTCAGTGCCCT	Mus musculus U2 small nuclear ribonucleoprotein auxiliary factor (U2AF) 2 (U2af2) mRNA.	go_component: nucleus [goid 0005634] [evidence IEA]; go_component: spliceosome complex [goid 0005681] [evidence IEA]; go_component: viral nucleocapsid [goid 0019013] [evidence IEA]; go_component: ribonucleoprotein complex [goid 0030529] [evidence IEA]; go_function: RNA binding [goid 0003723] [evidence IEA]; go_function: nucleic acid binding [goid 0003676] [evidence IEA]; go_process: mRNA splicing…	65kDa
450601	0.31	0.31	-0.18	10		ENSMUSG00000055862	scl071564.46_320	scl071564.46_320-S	GI_21313647	scl071564.46_320	NM_027829	9030607L17Rik	S	1735	GTGTAAGATAGTGGGGAACCCCCCAGGGCAGGGCCCTCTGAGATATTTTG	Mus musculus RIKEN cDNA 9030607L17 gene (9030607L17Rik) mRNA.
450605	-0.1	-0.1	0.05				scl0208117.1_319	scl0208117.1_319-S	GI_31340691	scl0208117.1_319	NM_177583.2	4632417K02	S	4497	TTGAGGATTAGTTAGAATGGAGATTTCCTGATGACCACCCTCAGATGTGA	Mus musculus hypothetical protein 4632417K02 (4632417K02) mRNA.
450609	-0.04	-0.04	0.68	2	Slc2a6	ENSMUSG00000036067	scl19511.8_175	scl19511.8_175-S	GI_27369953	scl19511.8_175	NM_172659.1	Slc2a6	S	2044	CCAGTCCAAACCTTGGATACCTCTAGTCTGCCAACTGTTCACTGTTTTTC	Mus musculus solute carrier family 2 (facilitated glucose transporter) member 6 (Slc2a6) mRNA.	go_component: membrane [goid 0016020] [evidence ISS] [pmid 12466851]; go_function: transporter activity [goid 0005215] [evidence ISS] [pmid 12466851]; go_function: sugar porter activity [goid 0005351] [evidence ISS] [pmid 12466851]; go_process: carbohydrate transport [goid 0008643] [evidence ISS] [pmid 12466851]; go_process: transport [goid 0006810] [evidence ISS] [pmid 12466851]	A330096C23;F630103L12Rik;Glut6;Glut9
450619	-0.25	-0.25	0.26	10	Arl1	ENSMUSG00000060904	scl0104303.6_291	scl0104303.6_291-S	GI_13385339	scl0104303.6_291	NM_025859.1	Arl1	S	1646	GATAAGGGATACGGTCCACACTATCCCAAATGGCTGTTTGATGAATTCAC	Mus musculus ADP-ribosylation factor-like 1 (Arl1) mRNA.	go_function: GTPase activity [goid 0003924] [evidence ISS] [pmid 12466851]; go_function: GTP binding [goid 0005525] [evidence IEA]; go_function: ATP binding [goid 0005524] [evidence ISS] [pmid 12466851]; go_function: transporter activity [goid 0005215] [evidence ISS] [pmid 12466851]; go_process: small GTPase mediated signal transduction [goid 0007264] [evidence ISS] [pmid 12466851]; go_process: i…	2310008D22Rik
450632	-0.07	-0.07	-0.62	1	Kif1a	ENSMUSG00000014602	scl016560.2_49	scl016560.2_49-S	GI_6680557	scl016560.2_49	NM_008440.1	Kif1a	S	5113	ACATGCACGACTGGCTGTATGCCTTCAACCCGCTCCTGGCTGGGACCATC	Mus musculus kinesin family member 1A (Kif1a) mRNA.	go_component: microtubule associated complex [goid 0005875] [evidence IEA]; go_component: kinesin complex [goid 0005871] [evidence IEA]; go_function: motor activity [goid 0003774] [evidence IEA]; go_function: microtubule motor activity [goid 0003777] [evidence IEA]; go_function: ATP binding [goid 0005524] [evidence IEA]; go_process: microtubule-based process [goid 0007017] [evidence IEA]	ATSV;Kns1
450647	0.38	0.38	-0.03	1	Ugt1a2	ENSMUSG00000054545	scl00394433.1_10	scl00394433.1_10-S	GI_32526870	scl00394433.1_10	NM_013701.1	Ugt1a2	S	16	GTACTCGACTACCCCAGGCCCATCATGCCTAACATGGTCTTCATTGGGGG
450670	0.07	0.07	0.22	2	2610205E22Rik	ENSMUSG00000026857	scl21083.9.1_2-S	scl21083.9.1_2-S	GI_24528554	scl21083.9.1_2	NM_170592.1	2610205E22Rik	S	624	CCAATGGCATCATCGTCATCAAGGACAACATGGCCCAGGAGGGTGTGATC	Mus musculus RIKEN cDNA 2610205E22 gene (2610205E22Rik) mRNA.		MGC25577
450671	0.1	0.1	0.87	15	Prickle1	ENSMUSG00000036158	scl0106042.1_246	scl0106042.1_246-S	GI_20903282	scl0106042.1_246	XM_147935.1	Prickle1	S	835	CTGGGTTCAGCCGGAGAGTCATGCTGGATTTGAACTAATGAGCGGGTAGT	Mus musculus prickle like 1 (Drosophila) (Prickle1) mRNA.
450672	0.28	0.28	0.18	14	Tmem46	ENSMUSG00000044461	scl46229.3_225	scl46229.3_225-S	GI_31343535	scl46229.3_225	NM_145463.3	9430059P22Rik	S	2610	CGCTGTCACTGGGACATGAGGTGGCACTTAAACCTCAAACGTGAACCACT	Mus musculus RIKEN cDNA 9430059P22 gene (9430059P22Rik) mRNA.
450685	-0.09	-0.09	0.88	7	Tubgcp2	ENSMUSG00000025474	scl30523.17.39_21	scl30523.17.39_21-S	GI_19526967	scl30523.17.39_21	NM_133755.1	Tubgcp2	S	3	CTTCTTGATTTGCTGGCCCGACTAAGTGTCTACAGCACCAGTGACTGCGA	Mus musculus tubulin gamma complex associated protein 2 (Tubgcp2) mRNA.	go_process: microtubule-based process [goid 0007017] [evidence IEA]	1700022B05Rik
450692	-0.14	-0.14	-0.06	1	Lamc2	ENSMUSG00000026479	scl0016782.1_264	scl0016782.1_264-S	GI_19115955	scl0016782.1_264	NM_008485.2	Lamc2	S	5022	AATTGCTGAAGGAACCAGAGGCATTGGGACCTCAGTTTGGAAGACTACTG	Mus musculus laminin gamma 2 (Lamc2) mRNA.	go_component: extracellular matrix [goid 0005578] [evidence IEA]; go_component: basement membrane [goid 0005604] [evidence IDA] [pmid 11733994]; go_component: basal lamina [goid 0005605] [evidence IEA]; go_component: kinesin complex [goid 0005871] [evidence IEA]; go_component: extracellular space [goid 0005615] [evidence TAS] [pmid 12466851]; go_component: membrane [goid 0016020] [evidence ISS] […
450706	0.31	0.31	0.14	6	Klra18	ENSMUSG00000079852	scl0027423.1_73	scl0027423.1_73-S	GI_7549770	scl0027423.1_73	NM_013793.2	Klra15	S	756	TGTGGGAAGAGATTGGACAAATTCCCTCATTGACTCTCTGACAAGTGTTA	Mus musculus killer cell lectin-like receptor subfamily A member 15 (Klra15) mRNA.	go_component: plasma membrane [goid 0005886] [evidence TAS] [pmid 11290784]; go_function: receptor activity [goid 0004872] [evidence IEA]	Ly49O
450711	-0.34	-0.34	0.46	16	Il1rap	ENSMUSG00000022514	scl0001813.1_42	scl0001813.1_42-S	GI_6680420	scl0001813.1_42	NM_008364.1	Il1rap	S	1243	GGTAGTGGTTCTCATTGTGGTTTACCATGTTTACTGGCTGGAGATGGTCC	Mus musculus interleukin 1 receptor accessory protein (Il1rap) mRNA.	go_component: membrane [goid 0016020] [evidence IEA]; go_component: integral to membrane [goid 0016021] [evidence IEA]; go_function: receptor activity [goid 0004872] [evidence IEA]; go_function: interleukin-1 Type I activating receptor activity [goid 0004909] [evidence IEA]; go_function: interleukin-1 receptor activity [goid 0004908] [evidence IEA]; go_function: transmembrane receptor activity [g…	AI255955;IL-1RAcP
450717	0.24	0.24	-0.02	15	Slc39a4	ENSMUSG00000063354	scl47037.12.1_89	scl47037.12.1_89-S	GI_27754010	scl47037.12.1_89	NM_028064.2	Slc39a4	S	2049	GTACGAAGACAACATCACCTTCTGACAGCTCTATCCCATCCCAGTCCTTG	Mus musculus solute carrier family 39 (zinc transporter) member 4 (Slc39a4) mRNA.		1600025H15Rik;ZIP4
450725	0.19	0.19	0.24	18	Pcdhb3	ENSMUSG00000045498	scl52072.1.185_54	scl52072.1.185_54-S	GI_18087776	scl52072.1.185_54	NM_053128.1	Pcdhb3	S	2861	GTGCACAGAAGTTGTGCCCTGTTCTGTTGTGAGCACCATGTATACAAAAG	Mus musculus protocadherin beta 3 (Pcdhb3) mRNA.	go_component: membrane [goid 0016020] [evidence ISS] [pmid 12466851]; go_component: extracellular space [goid 0005615] [evidence TAS] [pmid 12466851]; go_component: integral to membrane [goid 0016021] [evidence TAS] [pmid 12466851]; go_function: calcium ion binding [goid 0005509] [evidence IEA]; go_function: cell adhesion molecule activity [goid 0005194] [evidence IEA]; go_process: cell adhesion …	PcdhbC
450731	0.12	0.12	-0.31	12	Amn	ENSMUSG00000021278	scl42754.12.1_99	scl42754.12.1_99-S	GI_28077082	scl42754.12.1_99	NM_033603.2	Amn	S	1403	CTAGGCTTCTAACCTGTGGACTGTTCACCCCCTCGGAGACCGTGACTTCT	Mus musculus amnionless (Amn) mRNA.	go_component: extracellular space [goid 0005615] [evidence TAS] [pmid 12466851]; go_component: integral to membrane [goid 0016021] [evidence IEA]; go_process: development [goid 0007275] [evidence IEA]	5033428N14Rik
450735	0.56	0.56	0.08				scl0022317.1_300	scl0022317.1_300-S	GI_31543936	scl0022317.1_300	NM_009496.2	Vamp1	S	6	GAGGAAGGTGGTGTCCTATGTTGGCTCTAGGCCAGAAGGGCTGATGTGTG	Mus musculus vesicle-associated membrane protein 1 (Vamp1) mRNA.	go_component: integral to membrane [goid 0016021] [evidence TAS] [pmid 12466851]; go_component: kinesin complex [goid 0005871] [evidence IEA]; go_component: synaptosome [goid 0019717] [evidence IEA]; go_component: synaptic junction [goid 0045202] [evidence IEA]	Syb-1;Syb1;VAMP-1
450736	0.29	0.29	0.06	11	Alox8	ENSMUSG00000020891	scl40042.12.1_56	scl40042.12.1_56-S	GI_40556269	scl40042.12.1_56	NM_009661.2	Alox15b	S	2961	GCCACCCCTAAAGTGAATTGTGAACCAGGTCCCCTTTGCAGAGAGTTAGA	Mus musculus arachidonate 15-lipoxygenase second type (Alox15b) mRNA.	go_function: iron ion binding [goid 0005506] [evidence IEA]; go_function: lipoxygenase activity [goid 0016165] [evidence IEA]; go_function: oxidoreductase activity [goid 0016491] [evidence IEA]; go_function: oxidoreductase activity acting on single donors with incorporation of molecular oxygen incorporation of two atoms of oxygen [goid 0016702] [evidence IEA]; go_process: electron transport [goid…	8-LOX;Alox8
450739	0.14	0.14	-0.05	17	Pou5f1	ENSMUSG00000024406	scl0001667.1_341	scl0001667.1_341-S	GI_7305398	scl0001667.1_341	NM_013633.1	Pou5f1	S	360	AACCTCCTCTGAGCCCTGTGCCGACCGCCCCAATGCCGTGAAGTTGGAGA	Mus musculus POU domain class 5 transcription factor 1 (Pou5f1) mRNA.	go_component: nucleus [goid 0005634] [evidence IC] [pmid 12665572]; go_component: transcription factor complex [goid 0005667] [evidence IEA]; go_function: DNA binding [goid 0003677] [evidence IDA] [pmid 12665572]; go_function: transcription factor activity [goid 0003700] [evidence IDA] [pmid 12665572]; go_process: regulation of transcription DNA-dependent [goid 0006355] [evidence IDA] [pmid 12665…	Oct-3;Oct-3/4;Oct-4;Oct3;Oct3/4;Oct4;Otf-3;Otf-4;Otf3;Otf3-rs7;Otf3g;Otf4
450750	0.49	0.49	0.08				scl0004204.1_338	scl0004204.1_338-S	GI_6677790	scl0004204.1_338	NM_009087.1	Rpo1-3	S	509	AAAAGGAGCCCACATTCTAGTCCCTCGTGCAGGGTACAAGCAGGACCACC	Mus musculus RNA polymerase 1-3 (Rpo1-3) mRNA.	go_component: DNA-directed RNA polymerase I complex [goid 0005736] [evidence IEA]; go_component: nucleus [goid 0005634] [evidence IEA]; go_function: DNA-directed RNA polymerase I activity [goid 0003900] [evidence IEA]; go_function: DNA binding [goid 0003677] [evidence IEA]; go_function: DNA-directed RNA polymerase activity [goid 0003899] [evidence IEA]; go_function: transferase activity [goid 001…	1110003G10;1110003G10Rik;16kDa;mRPA16
460014	0.19	0.19	-0.39	8	Cdh15	ENSMUSG00000031962	scl33218.13.1_6	scl33218.13.1_6-S	GI_6680897	scl33218.13.1_6	NM_007662.1	Cdh15	S	2979	GCATGGCCCATCCTTGGCTCCATGGCAGATAAACTCAAGGAGGTCATCTC	Mus musculus cadherin 15 (Cdh15) mRNA.	go_component: integral to membrane [goid 0016021] [evidence TAS] [pmid 12466851]; go_component: membrane [goid 0016020] [evidence IEA]; go_component: extracellular space [goid 0005615] [evidence TAS] [pmid 12466851]; go_function: calcium ion binding [goid 0005509] [evidence IEA]; go_function: calcium-dependent cell adhesion molecule activity [goid 0008014] [evidence IEA]; go_function: cell adhesi…	Cdh14;Mcad
460019	-0.16	-0.16	0.16	2	Olfr361	ENSMUSG00000075378	scl4521.1.1_121	scl4521.1.1_121-S	GI_22129562	scl4521.1.1_121	NM_146368.1	Olfr361	S	691	CTGCCCTGCAGAAAGCTCTGTCCACTTGTAGCTCTCATGTTCTTGTTGTG	Mus musculus olfactory receptor 361 (Olfr361) mRNA.		MOR159-3
460020	-0.31	-0.31	-0.43	15	Pfdn5	ENSMUSG00000001289	scl056612.4_0	scl056612.4_0-S	GI_9910215	scl056612.4_0	NM_020031.1	Pfdn5	S	426	CCGGGAAGCTACACGATGTGGAGCATGTGCTTATTGATGTGGGAACCGGC	Mus musculus prefoldin 5 (Pfdn5) mRNA.	go_component: prefoldin complex [goid 0016272] [evidence IEA]; go_function: chaperone activity [goid 0003754] [evidence IEA]; go_process: protein folding [goid 0006457] [evidence IEA]	1190001O17Rik;D15Ertd697e;Eig1;MM-1
460022	0.47	0.47	0.13				GI_62000667-I	GI_62000667-I	GI_62000667	GI_62000667	NM_001013811.1	LOC434197	I	2538	CTCCTGCAGTTTCTCTTCGTCTCACACACATTGCAAAGAGGGAGGGGCCC	Mus musculus similar to hypothetical protein FLJ39743 (LOC434197) mRNA.
460035	-0.18	-0.18	-0.22	4	Bag1	ENSMUSG00000028416	scl24433.7.1_53	scl24433.7.1_53-S	GI_6753159	scl24433.7.1_53	NM_009736.1	Bag1	S	1195	GGGCAACTAGCCAAATGTCAATTTCCCTGCTCCTCCGTCGGTTCTCAATG	Mus musculus Bcl2-associated athanogene 1 (Bag1) mRNA.	go_component: nucleus [goid 0005634] [evidence IDA]; go_component: cytosol [goid 0005829] [evidence IDA]; go_function: chaperone activity [goid 0003754] [evidence IEA]; go_function: apoptosis regulator activity [goid 0016329] [evidence ISS] [pmid 12819136]; go_function: protein binding [goid 0005515] [evidence IEA]; go_process: apoptosis [goid 0006915] [evidence ISS] [pmid 12819136]; go_process: …	Rap46
460037	0.22	0.22	0.3	3	6330549D23Rik	ENSMUSG00000045327	scl21803.5.293_232	scl21803.5.293_232-S	GI_46559431	scl21803.5.293_232	NM_175469.1	6330549D23Rik	S	2682	GCTTTGTGGAAGTTACTGACAGATGCTGGGTTGAGATAAAGACCAAACTC	Mus musculus RIKEN cDNA 6330549D23 gene (6330549D23Rik) mRNA.
460040	0.23	0.23	-0.22	11	Stat3	ENSMUSG00000004040	scl0020848.1_188	scl0020848.1_188-S	GI_24475592	scl0020848.1_188	NM_011486.2	Stat3	S	2754	CGGGGTTGGTTGTTAGACAAGTGCCTCCTGGTGCCCATGGCATCCTGTTG	Mus musculus signal transducer and activator of transcription 3 (Stat3) mRNA.	go_component: cytoplasm [goid 0005737] [evidence IDA] [pmid 12746441]; go_component: nucleus [goid 0005634] [evidence IDA] [pmid 12634107]; go_function: transcriptional activator activity [goid 0016563] [evidence IDA] [pmid 11579100]; go_function: DNA binding [goid 0003677] [evidence IDA] [pmid 12746441]; go_function: transcription factor activity [goid 0003700] [evidence IEA]; go_function: signa…	1110034C02Rik;Aprf
460041	0.08	0.08	-0.11	11	A630050E13Rik	ENSMUSG00000044966	scl41821.3.1_17	scl41821.3.1_17-S	GI_31342516	scl41821.3.1_17	NM_176982.2	A630050E13Rik	S	1720	CTTTGAAATCTGATAATGTCTTTCTTAGCCTTTTAAGTATTTAACATTTA	Mus musculus RIKEN cDNA A630050E13 gene (A630050E13Rik) mRNA.
460047	-0.19	-0.19	-0.07	6	Lancl2	ENSMUSG00000062190	scl0071835.2_207	scl0071835.2_207-S	GI_19526935	scl0071835.2_207	NM_133737.1	Lancl2	S	2327	GCTCAGGAAGGCACAATTGACACCTCCTCCCTCTGTGTGTCTTGTGGTCA	Mus musculus LanC (bacterial lantibiotic synthetase component C)-like 2 (Lancl2) mRNA.	go_function: ATP binding [goid 0005524] [evidence ISS] [pmid 12466851]	1700003F10Rik
460048	-0.32	-0.32	0.68	5	Vps37b	ENSMUSG00000066278	scl26046.6_19	scl26046.6_19-S	GI_31342785	scl26046.6_19	NM_177876.2	BC026744	S	2437	GACCTTGCCAGGCCATAGCTGGCACTGGGGCTGTAAAGCTGTAGAACTCT	Mus musculus cDNA sequence BC026744 (BC026744) mRNA.		2300007F24Rik;FLJ12750;MGC25614
460050	0.26	0.26	0.06	7	Bcl7c	ENSMUSG00000030814	scl0012055.2_161	scl0012055.2_161-S	GI_34328165	scl0012055.2_161	NM_009746	Bcl7c	S	760	AGCTGAGGCCCCCGAAGCTTACCCTGTCTTTGAGCCAGTGCCATCTGTCC	Mus musculus B-cell CLL/lymphoma 7C (Bcl7c) mRNA.		C230096E12Rik
460053	-0.05	-0.05	0.09	9	Dag1	ENSMUSG00000039952	scl35355.5_339	scl35355.5_339-S	GI_33859531	scl35355.5_339	NM_010017.1	Dag1	S	4320	GCTGGGGAGGAGTGCCAGCAATAGTTCATAGTAAAAGTCTGTGGGCTCTC	Mus musculus dystroglycan 1 (Dag1) mRNA.	go_component: cytoskeleton [goid 0005856] [evidence IEA]; go_component: dystroglycan complex [goid 0016011] [evidence IDA] [pmid 11798066]; go_component: integral to membrane [goid 0016021] [evidence TAS] [pmid 12466851]; go_component: extracellular space [goid 0005615] [evidence TAS] [pmid 12466851]; go_function: protein binding [goid 0005515] [evidence IPI] [pmid 11798066]; go_process: morphoge…	D9Wsu13e;DG
460064	0.01	0.01	0.03	5	0610040J01Rik	ENSMUSG00000060512	scl27787.7_486	scl27787.7_486-S	GI_31981328	scl27787.7_486	NM_029554.2	0610040J01Rik	S	1880	GGGAGGCTGGCCAAAATACTTCTCAAAACTGTCGTCATGTTCTAGGTTCG	Mus musculus RIKEN cDNA 0610040J01 gene (0610040J01Rik) mRNA.
460068	-0.09	-0.09	0.41	6	Lsm8	ENSMUSG00000044155	scl30348.4.1_28	scl30348.4.1_28-S	GI_19527155	scl30348.4.1_28	NM_133939.1	Lsm8	S	391	CCTCAGTGTGTAGTGAGATGTGTGTAAATCCTGTACAGAAGCGTCTGTCC	Mus musculus LSM8 homolog U6 small nuclear RNA associated (S. cerevisiae) (Lsm8) mRNA.	go_component: nucleus [goid 0005634] [evidence ISS] [pmid 12466851]; go_component: small nucleolar ribonucleoprotein complex [goid 0005732] [evidence ISS] [pmid 12466851]; go_function: pre-mRNA splicing factor activity [goid 0008248] [evidence ISS] [pmid 12466851]; go_function: U6 snRNA binding [goid 0017070] [evidence ISS] [pmid 12466851]; go_function: RNA binding [goid 0003723] [evidence ISS] […	2010003I05Rik
460072	0.01	0.01	0.83	15	Zfpm2	ENSMUSG00000022306	scl47940.8_382	scl47940.8_382-S	GI_34328207	scl47940.8_382	NM_011766.2	Zfpm2	S	20	TCTTTCTTGTATAGTACTTGTATTTTCTTTCGCCGATGCAGCCCTGTCTC	Mus musculus zinc finger protein multitype 2 (Zfpm2) mRNA.	go_component: nucleus [goid 0005634] [evidence IDA] [pmid 12606418]; go_component: cytoplasm [goid 0005737] [evidence IDA] [pmid 12213678]; go_function: transcription co-repressor activity [goid 0003714] [evidence IDA] [pmid 12606418]; go_function: nucleic acid binding [goid 0003676] [evidence IEA]; go_function: DNA binding [goid 0003677] [evidence IEA]; go_process: negative regulation of transcr…	B330005D23Rik;FOG-2;FOG2
460079	-0.22	-0.22	0.08	1	Hdac4	ENSMUSG00000026313	scl16472.29.1_1	scl16472.29.1_1-S	GI_46402200	scl16472.29.1_1	NM_207225.1	4932408F19Rik	S	3533	TGTGGCAGATCACATGGAACACAGGACAGCGCGCAACACACGGGCACACA	Mus musculus RIKEN cDNA 4932408F19 gene (4932408F19Rik) mRNA.		4932408F19
460082	0.06	0.06	0.12	7	V1re12	ENSMUSG00000046130	scl0171265.1_311	scl0171265.1_311-S	GI_21717778	scl0171265.1_311	NM_134231.1	V1re12	S	2	CATGAGAAGTTACTCCCTCATGTCTAGATTCAACTTGGCCCATTTAAGAA	Mus musculus vomeronasal 1 receptor E12 (V1re12) mRNA.	go_component: integral to plasma membrane [goid 0005887] [evidence ISS] [pmid 11802169]; go_function: pheromone receptor activity [goid 0016503] [evidence ISS] [pmid 11802169]; go_function: receptor activity [goid 0004872] [evidence IEA]; go_function: pheromone binding [goid 0005550] [evidence ISS] [pmid 11802169]; go_process: response to pheromone [goid 0019236] [evidence ISS] [pmid 11802169]
460086	-0.29	-0.29	0.23	2	Sulf2	ENSMUSG00000006800	scl072043.2_38	scl072043.2_38-S	GI_38075129	scl072043.2_38	XM_358343.1	Sulf2	S	1682	CACCACATACATGACCGCTCACACGTAACCAACACAGGGAATTGTAGGGG
460088	-0.01	-0.01	-0.08	16	Klhl22	ENSMUSG00000022750	scl0224023.4_53	scl0224023.4_53-S	GI_31981789	scl0224023.4_53	NM_145479	2610318I18Rik	S	1673	GTACTTAATTGGAGGGGACAATAATGTCCAAGGATTTCGAGCTGAGTCCC	Mus musculus RIKEN cDNA 2610318I18 gene (2610318I18Rik) mRNA.	go_function: protein binding [goid 0005515] [evidence ISS] [pmid 12466851]
460091	-0.45	-0.45	-0.52	1		ENSMUSG00000025964	scl023792.26_1	scl023792.26_1-S	GI_6752967	scl023792.26_1	NM_011780.1	Adam23	S	2690	GCCTCAGATCTGAGAATTGGGATGGGGTACAAGACAAAGGTCCCTTTTGG	Mus musculus a disintegrin and metalloprotease domain 23 (Adam23) mRNA.	go_component: plasma membrane [goid 0005886] [evidence IEA]; go_component: integral to membrane [goid 0016021] [evidence TAS] [pmid 12466851]; go_function: metallopeptidase activity [goid 0008237] [evidence IEA]; go_function: metalloendopeptidase activity [goid 0004222] [evidence ISS] [pmid 12466851]; go_process: proteolysis and peptidolysis [goid 0006508] [evidence ISS] [pmid 12466851]	MDC3
460092	0.49	0.49	-0.04	6	Rps4y2	ENSMUSG00000063171	scl066184.1_108	scl066184.1_108-S	GI_21313581	scl066184.1_108	NM_025405.1	1110033J19Rik	S	113	TGGACAAACTGACCGGTGTGTTCGCGCCCCGTCCGTCTGCCGGCCCGCAC	Mus musculus RIKEN cDNA 1110033J19 gene (1110033J19Rik) mRNA.	go_component: cytosolic small ribosomal subunit (sensu Eukarya) [goid 0005843] [evidence ISS] [pmid 12466851]; go_function: RNA binding [goid 0003723] [evidence ISS] [pmid 12466851]; go_process: regulation of cell cycle [goid 0000074] [evidence ISS] [pmid 12466851]; go_process: development [goid 0007275] [evidence ISS] [pmid 12466851]; go_process: cell proliferation [goid 0008283] [evidence ISS] …
460093	-0.02	-0.02	0.06	3	Spry1	ENSMUSG00000037211	scl0002090.1_48	scl0002090.1_48-S	GI_6755649	scl0002090.1_48	NM_011896.1	Spry1	S	25	TCTGCGGGCTAAGGAGCGGCTGCGAGCGGCGTGCATGTGCCGGGAGGGCC	Mus musculus sprouty homolog 1 (Drosophila) (Spry1) mRNA.	go_component: membrane [goid 0016020] [evidence IEA]; go_process: development [goid 0007275] [evidence IEA]	sprouty1
460095	-0.28	-0.28	0.09	19	Cuedc2	ENSMUSG00000036748	scl067116.1_6	scl067116.1_6-S	GI_13195619	scl067116.1_6	NM_024192.1	Cuedc2	S	898	TCGACAACCAAGTAGTGAGCACCAAGGGAGAGCGATTCAAAGATGTCCGG	Mus musculus CUE domain containing 2 (Cuedc2) mRNA.	go_component: extracellular space [goid 0005615] [evidence TAS] [pmid 12466851]	3010002G01Rik
460100	0	0	-0.74	16	Clic6	ENSMUSG00000022949	scl0209195.6_234	scl0209195.6_234-S	GI_27369632	scl0209195.6_234	NM_172469.1	Clic6	S	3581	CCACATCACTCTGCACCTCTGTAGGAGTCACCTTGTTAAGCTCTTGTGAC	Mus musculus chloride intracellular channel 6 (Clic6) mRNA.	go_component: membrane [goid 0016020] [evidence ISS] [pmid 12466851]; go_function: voltage-gated chloride channel activity [goid 0005247] [evidence ISS] [pmid 12466851]; go_process: chloride transport [goid 0006821] [evidence ISS] [pmid 12466851]	5730466J16;5730466J16Rik;CLIC1L;Neuronatin
460102	-0.31	-0.31	0.02	X	Ard1	ENSMUSG00000031388	scl0002876.1_12	scl0002876.1_12-S	GI_9845235	scl0002876.1_12	NM_019870.1	Ard1	S	193	GCAGCACTGCAACCTTCTCTGCCTGCCGGAGAACTACCAGATGAAGTACT	Mus musculus N-acetyltransferase ARD1 homolog (S. cerevisiae) (Ard1) mRNA.	go_component: cellular_component unknown [goid 0008372] [evidence ND]; go_component: nucleus [goid 0005634] [evidence ISS] [pmid 12466851]; go_component: cytoplasm [goid 0005737] [evidence IDA] [pmid 12888564]; go_function: molecular_function unknown [goid 0005554] [evidence ND]; go_function: acyltransferase activity [goid 0008415] [evidence ISS] [pmid 12466851]; go_function: N-acetyltransferase …	2310039H09Rik;Te2
460110	-0.48	-0.48	0.1	6	Retsat	ENSMUSG00000056666	scl0001019.1_73	scl0001019.1_73-S	GI_31981045	scl0001019.1_73	NM_026159	0610039N19Rik	S	792	GCGTGGTGTTGACTATGAGACCCTCAAAAATGCCTTCGTGGAAGCCTCTA	Mus musculus RIKEN cDNA 0610039N19 gene (0610039N19Rik) mRNA.		MMT-7
460112	-0.24	-0.24	-0.22	3	Acadm	ENSMUSG00000062908	scl21370.9_11	scl21370.9_11-S	GI_6680617	scl21370.9_11	NM_007382	Acadm	S	1092	GAGACATTGCCAATCAGCTAGCCACTGACGCCGTGCAGATTTTCGGAGGC	Mus musculus acetyl-Coenzyme A dehydrogenase medium chain (Acadm) mRNA.	go_component: mitochondrion [goid 0005739] [evidence IEA]; go_function: electron transfer flavoprotein [goid 0008246] [evidence IEA]; go_function: acyl-CoA dehydrogenase activity [goid 0003995] [evidence IEA]; go_function: oxidoreductase activity [goid 0016491] [evidence IEA]; go_process: electron transport [goid 0006118] [evidence IEA]; go_process: fatty acid metabolism [goid 0006631] [evidence …	MCAD
460114	0.23	0.23	0.08	5	P2rx7	ENSMUSG00000029468	scl0027362.2_285	scl0027362.2_285-S	GI_31560494	scl0027362.2_285	NM_013760.2	Dnajb9	S	2578	CTGTAGTAATACTCGTTCACTGTGCAGGGCTCACAGCACTTACAGTAGGG	Mus musculus DnaJ (Hsp40) homolog subfamily B member 9 (Dnajb9) mRNA.	go_component: nucleus [goid 0005634] [evidence IEA]; go_component: extracellular space [goid 0005615] [evidence TAS] [pmid 12466851]; go_function: chaperone activity [goid 0003754] [evidence IEA]; go_process: protein folding [goid 0006457] [evidence IEA]	ERdj4;Mdg1;mDj7
460132	0.05	0.05	-0.22	11	Slc43a2	ENSMUSG00000038178	scl41261.18_193	scl41261.18_193-S	GI_27734185	scl41261.18_193	NM_173388.1	BC042513	S	3801	GTCTGTGAAAAGGTCTAGTGGGGTACGCTGAGTTAAAGTCAGACCTGCCA	Mus musculus cDNA sequence BC042513 (BC042513) mRNA.		7630402D21Rik;MGC28931
460133	-0.35	-0.35	-0.37	5	Hvcn1	ENSMUSG00000064267	scl0074096.2_52	scl0074096.2_52-S	GI_21311862	scl0074096.2_52	NM_028752.1	0610039P13Rik	S	2292	CCACGCTGGTACAGCAGAGCTGGTCCAACCACAGTTCAGTGCTCACAAAT	Mus musculus RIKEN cDNA 0610039P13 gene (0610039P13Rik) mRNA.		AI450555
460138	0.89	0.89	0	12	Mboat2	ENSMUSG00000020646	scl43347.15_53	scl43347.15_53-S	GI_31981087	scl43347.15_53	NM_026037.2	2810049G06Rik	S	2255	CGAAGGGTTTTCTTAAGGTATCTTAGAGGACTGTGTGCATGGTGGGACTG
460139	0.17	0.17	0.08	9	Rbm15b	ENSMUSG00000045365	scl35383.2.97_43	scl35383.2.97_43-S	GI_40254293	scl35383.2.97_43	NM_175402.3	1810017N16Rik	S	1683	CTACTTGAAACAGAAGCAGGCTGCAGGGGTGATCAGCTTGCCGGTGGGTG	Mus musculus RIKEN cDNA 1810017N16 gene (1810017N16Rik) mRNA.	go_function: nucleic acid binding [goid 0003676] [evidence ISS] [pmid 12466851]
460142	-0.29	-0.29	0.04	8	Fbxo25	ENSMUSG00000038365	scl34044.10_124	scl34044.10_124-S	GI_13385251	scl34044.10_124	NM_025785.1	Fbxo25	S	1815	CCCAGTGAGGCTGAAGTTCTCTTGTAGAAATTCCTTTCCTGGGTAAAGTG	Mus musculus F-box only protein 25 (Fbxo25) mRNA.	go_component: cellular_component unknown [goid 0008372] [evidence ND]; go_function: molecular_function unknown [goid 0005554] [evidence ND]; go_process: biological_process unknown [goid 0000004] [evidence ND]	9130015I06Rik;Fbx25
460156	0.06	0.06	0.08	X	Prame	ENSMUSG00000031411	scl53822.10.1_312	scl53822.10.1_312-S	GI_20985518	scl53822.10.1_312	XM_136073.1	4930534P07Rik	S	2183	CTTTTCTCGAGCTTCAAGAATCTGATGTAAGAATTCGTACGTTATAGACG	Mus musculus RIKEN cDNA 4930534P07 gene (4930534P07Rik) mRNA.
460162	0.43	0.43	0	16	Wdr53	ENSMUSG00000022787	scl49242.3.1_172	scl49242.3.1_172-S	GI_38079742	scl49242.3.1_172	XM_148033.2	1500002B03Rik	S	904	AAAGAGGGCAGCGTGCCCCACGCAGGGTGGAAACTCCAGAGCCCCAGGAG	Mus musculus RIKEN cDNA 1500002B03 gene (1500002B03Rik) mRNA.
460164	0.14	0.14	0.11	19	Banf1	ENSMUSG00000024844	scl0023825.1_1	scl0023825.1_1-S	GI_31981404	scl0023825.1_1	NM_011793.2	Banf1	S	16	TTGAGGTCTGGGCGGGAGCGGCCGAGTGGCGCGAGGAGCCGTTACCAGAG	Mus musculus barrier to autointegration factor 1 (Banf1) mRNA.	go_component: cellular_component unknown [goid 0008372] [evidence ND]; go_component: nucleus [goid 0005634] [evidence IEA]; go_function: DNA binding [goid 0003677] [evidence IDA] [pmid 11591818]; go_process: provirus integration [goid 0019047] [evidence TAS] [pmid 11591818]; go_process: DNA integration [goid 0015074] [evidence IDA] [pmid 9465049]	BAF;Bcrp1
460167	0.21	0.21	-0.16	19	EG329070	ENSMUSG00000078104	scl0329070.1_94	scl0329070.1_94-S	GI_31342895	scl0329070.1_94	NM_177833.2	C230050L11	S	2602	GGGGATTGTGAGAGAATCTTTGGGATGTGGCAAGGACAGGGGAGGTGGGG	Mus musculus hypothetical protein C230050L11 (C230050L11) mRNA.
460168	-0.21	-0.21	0.04	4	Rusc2	ENSMUSG00000035969	scl25518.12_3	scl25518.12_3-S	GI_38078277	scl25518.12_3	XM_131380.3	Rusc2	S	5091	TTGGGGCCAGAGTCCTAAGCCCCCCATGCTGTAAATAGTCTGGTCGTCAG
460170	-0.31	-0.31	-0.16	13	Sgtb	ENSMUSG00000042743	scl44443.11_211	scl44443.11_211-S	GI_21450230	scl44443.11_211	NM_144838.1	Sgtb	S	2131	GGCGTGTGCTTAGTAGGAAGAAATGACACGAGCTATCGATGGGAGGACTC	Mus musculus small glutamine-rich tetratricopeptide repeat (TPR)-containing beta (Sgtb) mRNA.		C630001O05Rik;MGC27660
460176	0.18	0.18	0.03	11	1110012N22Rik	ENSMUSG00000025141	scl39226.2.178_25	scl39226.2.178_25-S	GI_38092611	scl39226.2.178_25	XM_126634.3	1110012N22Rik	S	854	CAGGAAGCCCTTCAACCCATCAACTGAGTGTCCTTCAGGTCTTACAGCAG	Mus musculus RIKEN cDNA 1110012N22 gene (1110012N22Rik) mRNA.
460180	0.21	0.21	0.14	13	E2f3	ENSMUSG00000016477	scl013557.1_119	scl013557.1_119-S	GI_38074345	scl013557.1_119	XM_127250.4	E2f3	S	2336	CCGGCCGCCTGGCCCGTTGGAAACAGCGCCCTCCCTTAACAGCAGTTCAA	Mus musculus E2F transcription factor 3 (E2f3) mRNA.
460184	-0.01	-0.01	0.22	11	Abi3	ENSMUSG00000018381	scl0237928.3_309	scl0237928.3_309-S	GI_23346532	scl0237928.3_309	NM_153104.1	Phospho1	S	1020	GCCCACGTGGTGCCCTGGGAAACAGCCGCCGATGTGCGCCAACATCTGCA	Mus musculus phosphatase orphan 1 (Phospho1) mRNA.	go_component: cellular_component unknown [goid 0008372] [evidence ND]; go_function: molecular_function unknown [goid 0005554] [evidence ND]; go_process: biological_process unknown [goid 0000004] [evidence ND]
460204	0.16	0.16	0.11	X	Magea9	ENSMUSG00000046301	scl54859.3.8_330	scl54859.3.8_330-S	GI_32469504	scl54859.3.8_330	NM_181855.1	Magea9	S	675	GCTGGAAATGCCAAGAAGCTTTTTTCACTGAAACTTTTGTACGGGAAGGG	Mus musculus melanoma antigen family A 9 (Magea9) mRNA.	go_component: cellular_component unknown [goid 0008372] [evidence ND]; go_function: molecular_function unknown [goid 0005554] [evidence ND]; go_process: biological_process unknown [goid 0000004] [evidence ND]	Mage-a9
460253	-0.52	-0.52	-0.27	3		ENSMUSG00000028013	scl22593.9.1_1	scl22593.9.1_1-S	GI_22203752	scl22593.9.1_1	NM_146141	1110013G13Rik	S	697	TACCTGGAAGCCACTCTCAATTGGTTTAGACTCTATAAGGTACCGGATGG	Mus musculus RIKEN cDNA 1110013G13 gene (1110013G13Rik) mRNA.	go_component: extracellular space [goid 0005615] [evidence TAS] [pmid 12466851]; go_function: pyrophosphatase activity [goid 0016462] [evidence ISS] [pmid 12466851]; go_function: protein prenyltransferase activity [goid 0008318] [evidence ISS] [pmid 12466851]; go_process: metabolism [goid 0008152] [evidence ISS] [pmid 12466851]; go_process: protein prenylation [goid 0018342] [evidence ISS] [pmid …	MGC6539;Sid6306
460270	-0.17	-0.17	0.18	1	Bzw1	ENSMUSG00000051223	scl0066882.1_105	scl0066882.1_105-S	GI_27229011	scl0066882.1_105	NM_025824.2	Bzw1	S	2543	GTGGACATTGCCCATTTTGAAGGTGCCATTCTTAGAAGCCAAGAATTTGG	Mus musculus basic leucine zipper and W2 domains 1 (Bzw1) mRNA.	go_function: ATP binding [goid 0005524] [evidence ISS] [pmid 12466851]; go_function: translation initiation factor activity [goid 0003743] [evidence ISS] [pmid 12466851]; go_process: regulation of translational initiation [goid 0006446] [evidence ISS] [pmid 12466851]	1200015E15Rik;MGC6434;mKIAA0005
460273	-0.23	-0.23	-0.18				GI_23956057	GI_23956057-S	GI_23956057	GI_23956057	NM_011123.1	Plp	S	2833	TGGGCCAATATATAAGGTAAACAAGCAGGATGCACAAGAGTGAGGAGAGC	Mus musculus proteolipid protein (myelin) (Plp) mRNA.	go_component: integral to membrane [goid 0016021] [evidence TAS] [pmid 12466851]; go_function: structural molecule activity [goid 0005198] [evidence ISS] [pmid 12466851]; go_process: myelination [goid 0042552] [evidence TAS]; go_process: nerve ensheathment [goid 0008366] [evidence IMP] [pmid 12466851]; go_process: synaptic transmission [goid 0007268] [evidence ISS] [pmid 12466851]	DM20;jimpy;jp;msd;rsh
460279	0.19	0.19	0.03	18	2810012G03Rik	ENSMUSG00000034300	scl52121.1_24	scl52121.1_24-S	GI_40254288	scl52121.1_24	NM_175104.3	2810012G03Rik	S	182	GGAAGGTGGGGGGATGCTTGCAGAAAGGTGGCTGTGTCGGAAGGGAAAGG	Mus musculus RIKEN cDNA 2810012G03 gene (2810012G03Rik) mRNA.
460286	0.03	0.03	-0.14	2	Mettl5	ENSMUSG00000051730	scl000038.1_31_REVCOMP	scl000038.1_31_REVCOMP-S	GI_6678142	scl000038.1_31_REVCOMP	NM_009278.1	Ssb	S	1402	AGTGTTTTTATTCCTTAGTTAGATTTTAAGCTGCTTTTTGTCTTCAGAAG	Mus musculus Sjogren syndrome antigen B (Ssb) mRNA.	go_component: nucleus [goid 0005634] [evidence IDA] [pmid 11817591]; go_function: RNA binding [goid 0003723] [evidence IEA]; go_function: nucleic acid binding [goid 0003676] [evidence IEA]	SS-B
460288	-0.1	-0.1	-0.03				scl0016065.1_275	scl0016065.1_275-S	GI_38073848	scl0016065.1_275	XM_354717	Igh-VS107	S	20	GCAAGAGATTACTACGGTAGTAGCTACTGGTACTTCGATGTCTGGGGCGC	Mus musculus immunoglobulin heavy chain (S107 family) (Igh-VS107) mRNA.
460301	0.15	0.15	-0.13	10	Helb	ENSMUSG00000020228	scl0117599.1_293	scl0117599.1_293-S	GI_17978261	scl0117599.1_293	NM_080446.1	Helb	S	4354	CTGATGGTAATGCTTTTGTTATTTCGGGTGCCCTGGGACTGATCTGCAGC	Mus musculus helicase (DNA) B (Helb) mRNA.	go_component: cellular_component unknown [goid 0008372] [evidence ND]; go_function: ATP dependent DNA helicase activity [goid 0004003] [evidence IDA] [pmid 11557815]; go_function: helicase activity [goid 0004386] [evidence IEA]; go_function: ATP binding [goid 0005524] [evidence ISS] [pmid 12466851]; go_process: DNA dependent DNA replication [goid 0006261] [evidence IDA] [pmid 11557815]; go_proces…	D10Ertd664e
460309	0.07	0.07	-0.22				scl093704.1_172	scl093704.1_172-S	GI_18087742	scl093704.1_172	NM_033579.1	Pcdhgb7	S	2316	CCAGCCGCACAAGATATTCTCAACAAAGATAGCTCCTCGGCACTGTTGGC	Mus musculus protocadherin gamma subfamily B 7 (Pcdhgb7) mRNA.	go_function: calcium ion binding [goid 0005509] [evidence IEA]; go_function: cell adhesion molecule activity [goid 0005194] [evidence IEA]; go_process: cell adhesion [goid 0007155] [evidence IEA]
460324	0.01	0.01	-0.01	5	Jtv1	ENSMUSG00000029610	scl25798.3_114	scl25798.3_114-S	GI_22122694	scl25798.3_114	NM_146165.1	Jtv1	S	488	TTGTCAAGTGCTTCGGGGAGCAGGCTAGGAAGCAGTCCCGCCACGAGTAT	Mus musculus JTV1 gene (Jtv1) mRNA.		MGC30261;MGC36346;MGC36522;MGC37389
460332	0.14	0.14	-0.12				scl36940.12_255	scl36940.12_255-S	GI_31560055	scl36940.12_255	NM_029573.2	Idh3a	S	2215	AATGTACCCTGGTCCCAAGGGGATTTCTTAACAACAGATGTCCCTGTCTG	Mus musculus isocitrate dehydrogenase 3 (NAD+) alpha (Idh3a) mRNA.	go_component: cellular_component unknown [goid 0008372] [evidence ND]; go_component: mitochondrion [goid 0005739] [evidence ISS] [pmid 12466851]; go_function: molecular_function unknown [goid 0005554] [evidence ND]; go_function: isocitrate dehydrogenase (NAD) activity [goid 0004449] [evidence ISS] [pmid 12466851]; go_function: oxidoreductase activity [goid 0016491] [evidence ISS] [pmid 12466851];…	1110003P10Rik;1500012E04Rik
460333	0.09	0.09	0.34	9	Raver1	ENSMUSG00000010205	scl071766.1_31	scl071766.1_31-S	GI_46048275	scl071766.1_31	NM_027911.2	1300006N24Rik	S	2258	GGGTCGACACCAGAGATGCTCCAAGGGCCTGCACCAAGTTGCTTTTGGGT	Mus musculus RIKEN cDNA 1300006N24 gene (1300006N24Rik) mRNA.		B230118G17Rik;Raver1
460347	-0.07	-0.07	0.06				GI_83649712-A	GI_83649712-A	GI_83649712	GI_83649712	NM_001037754.1	Baiap2	A	1183	GCACTATGGGGAGAGTGAGAAGACCAAGATGCGGGGCTGGTTCCCCTTCT	Mus musculus brain-specific angiogenesis inhibitor 1-associated protein 2 (Baiap2) transcript variant 3 mRNA.	go_function: protein binding [goid 0005515] [evidence IPI]; go_process: Rho protein signal transduction [goid 0007266] [evidence TAS]	IRSp53;R75030
460348	-0.03	-0.03	-0.21				scl48493.1_0	scl48493.1_0-S	GI_20892462	scl48493.1_0	XM_148372.1	Ndufb4	S	833	AAAATATTTTGGCAAGTGTGCTTTTAGACAGTTTCTTCTGTAAAAGCTGT	Mus musculus NADH dehydrogenase (ubiquinone) 1 beta subcomplex 4 (Ndufb4) mRNA.	go_component: mitochondrion [goid 0005739] [evidence IEA]; go_function: oxidoreductase activity [goid 0016491] [evidence IEA]	0610006N12Rik;1300010H20Rik
460364	0.06	0.06	0.3	10	Hkdc1	ENSMUSG00000020080	scl37900.17.1_109-S	scl37900.17.1_109-S	GI_21703835	scl37900.17.1_109	NM_145419.1	BC016235	S	3364	CCAGGTACTGTTTATCATTCATGTGACACAGTAGGTGTCGCTGTTTTCTG	Mus musculus cDNA sequence BC016235 (BC016235) mRNA.	go_function: kinase activity [goid 0016301] [evidence IEA]	MGC28816
460369	0.23	0.23	0.54				scl40226.1.1_221	scl40226.1.1_221-S	GI_31342423	scl40226.1.1_221	NM_176938.2	B430217B02Rik	S	739	AGGCTCCTGCTCATACTCCCAAGGGATCCCTGAACCAGACCTGGGTGAGG	Mus musculus RIKEN cDNA B430217B02 gene (B430217B02Rik) mRNA.
460372	-0.24	-0.24	-0.22	7	Mapk1ip1	ENSMUSG00000041775	scl30536.3_403	scl30536.3_403-S	GI_24158485	scl30536.3_403	NM_027115.1	2310009E07Rik	S	1019	GCCTCCATAGAATGAATGAAATCCCGGGTGGCTCCCCTTCCGATTCGTCC	Mus musculus RIKEN cDNA 2310009E07 gene (2310009E07Rik) mRNA.	go_process: meiosis [goid 0007126] [evidence IEA]; go_process: development [goid 0007275] [evidence IEA]	MISS
460373	-0.16	-0.16	-0.06	12	1110057K04Rik	ENSMUSG00000037669	scl43410.8_467	scl43410.8_467-S	GI_31541805	scl43410.8_467	NM_172401.2	1110057K04Rik	S	2513	GGTCACTGGTGGGAATCAATGCATAAGAACAAGTCCTGGCAAGTCAGACC	Mus musculus RIKEN cDNA 1110057K04 gene (1110057K04Rik) mRNA.	go_function: catalytic activity [goid 0003824] [evidence ISS] [pmid 12466851]; go_process: lipid metabolism [goid 0006629] [evidence ISS] [pmid 12466851]
460390	-0.08	-0.08	0.01	16	Hgd	ENSMUSG00000022821	scl49165.14.1_109	scl49165.14.1_109-S	GI_20892456	scl49165.14.1_109	XM_147229.1	Hgd	S	1413	CCAGGAGCCCGACAGAGCCTAAGTGAGACTGGAGCCCTCTACTGTAATTG	Mus musculus homogentisate 1 2-dioxygenase (Hgd) mRNA.	go_function: oxidoreductase activity [goid 0016491] [evidence IEA]; go_function: homogentisate 1 2-dioxygenase activity [goid 0004411] [evidence IEA]; go_function: oxidoreductase activity acting on single donors with incorporation of molecular oxygen incorporation of two atoms of oxygen [goid 0016702] [evidence IEA]; go_process: phenylalanine catabolism [goid 0006559] [evidence IEA]; go_process: …	aku
460398	0.03	0.03	0.02	4	Ubap2	ENSMUSG00000028433	scl24427.29_125	scl24427.29_125-S	GI_28076914	scl24427.29_125	NM_026872.1	Ubap2	S	13	CAGTGAAAGCCTGTCTGCAATCAAAGGCTCCCCCATCCCAGTTGTCCTGA	Mus musculus ubiquitin-associated protein 2 (Ubap2) mRNA.		1190005K07Rik;mKIAA1491
460400	-0.69	-0.69	0.11	7	Giyd2	ENSMUSG00000059772	scl30676.4_510	scl30676.4_510-S	GI_21313075	scl30676.4_510	NM_029420.1	2410170E21Rik	S	1791	CCAGGCATCCCTTGGAAAGCTACCAAACTTTTCGACTGGACTCTACCCCC	Mus musculus RIKEN cDNA 2410170E21 gene (2410170E21Rik) mRNA.		4833422P03Rik
460402	0.23	0.23	0.13	7	A530021J07Rik	ENSMUSG00000053528	scl32444.5.614_14	scl32444.5.614_14-S	GI_31342733	scl32444.5.614_14	NM_177895.2	A530021J07	S	1265	GAGGACGGTGGGACGCATGCTCATTTTCCTGTGCTGTTCTTAGGATGGAA	Mus musculus hypothetical protein A530021J07 (A530021J07) mRNA.
460408	-0.41	-0.41	-0.26	17		ENSMUSG00000024109	scl0001711.1_8	scl0001711.1_8-S	GI_30794485	scl0001711.1_8	NM_020252.1	Nrxn1	S	2499	CATGTTCAAATCAAGGCGTTTGCTTGCAGCAATGGGATGGCTTCAGCTGT	Mus musculus neurexin I (Nrxn1) mRNA.	go_component: membrane fraction [goid 0005624] [evidence TAS] [pmid 9430716]; go_component: integral to membrane [goid 0016021] [evidence IEA]; go_function: cell adhesion molecule activity [goid 0005194] [evidence IEA]; go_process: cell adhesion [goid 0007155] [evidence IEA]; go_process: neurotransmitter secretion [goid 0007269] [evidence TAS] [pmid 9430716]	1700062G21Rik;9330127H16Rik;A230068P09Rik;mKIAA0578
460411	0.31	0.31	-0.06	2	Baz2b	ENSMUSG00000026987	scl0227940.3_46-S	scl0227940.3_46-S		scl0227940.3_46		5830435C13Rik	S	8	TCTGAGTCCCAGCCTCCTGCTTTTCTTGGCACTTCTTCTTCCACACTCAC	Mus musculus RIKEN cDNA 5830435C13 gene (5830435C13Rik) mRNA.
460427	0.01	0.01	-0.17	16	2900011O08Rik	ENSMUSG00000044117	scl0001810.1_10	scl0001810.1_10-S	GI_31981699	scl0001810.1_10	NM_144518.2	2900011O08Rik	S	572	GCTGATTTCCTGAGAATCAAGTTAAAACCTCTAGACAAAGTAACCAAGAC	Mus musculus RIKEN cDNA 2900011O08 gene (2900011O08Rik) mRNA.
460433	-0.47	-0.47	0.01	1	Klhdc9	ENSMUSG00000045259	scl000976.1_79	scl000976.1_79-S	GI_38074101	scl000976.1_79	XM_287054.2	1190002J23Rik	S	841	TTGCTCTTTGGGGGCTGCAACTCAGTTGGACCGGAGGTAGCAGGGCAATG	Mus musculus RIKEN cDNA 1190002J23 gene (1190002J23Rik) mRNA.
460438	0.03	0.03	0.44	17		ENSMUSG00000019487	scl50577.16.1_1	scl50577.16.1_1-S	GI_19527353	scl50577.16.1_1	NM_134125.1	Trip10	S	16	AAACAGGGAGCTGAGGGCTACGTGCCCACCTCTTACCTCCGAGTCACACT	Mus musculus thyroid hormone receptor interactor 10 (Trip10) mRNA.	go_component: microtubule [goid 0005874] [evidence TAS] [pmid 12192036]; go_function: receptor activity [goid 0004872] [evidence IEA]; go_function: protein binding [goid 0005515] [evidence ISS] [pmid 12466851]; go_process: actin filament organization [goid 0007015] [evidence ISS] [pmid 12466851]; go_process: signal transduction [goid 0007165] [evidence ISS] [pmid 12466851]	AI646975;Cip4
460440	0.24	0.24	-0.04	13	A930021C24Rik	ENSMUSG00000042655	scl43546.3.1_1	scl43546.3.1_1-S	GI_28526918	scl43546.3.1_1	XM_127537.2	A930021C24Rik	S	471	TTGCCTGTTAGTTAAAATCCCTGTTTTGAAAGTTTATCTGAGAGAGGGAG	Mus musculus RIKEN cDNA A930021C24 gene (A930021C24Rik) mRNA.
460446	0.12	0.12	-0.12	15		ENSMUSG00000022483	scl46777.9.3_0	scl46777.9.3_0-S	GI_13624304	scl46777.9.3_0	NM_031163.1	Col2a1	S	396	AACTTCGCGGCTCAGATGGCTGGAGGGTATGACGAGAAGGCTGGTGGTGC	Mus musculus procollagen type II alpha 1 (Col2a1) mRNA.	go_component: extracellular matrix [goid 0005578] [evidence IEA]; go_component: collagen [goid 0005581] [evidence IEA]; go_component: microfibril [goid 0001527] [evidence IEA]; go_component: extracellular space [goid 0005615] [evidence IDA] [pmid 12799063]; go_component: cytoplasm [goid 0005737] [evidence IDA] [pmid 12799063]; go_function: extracellular matrix structural constituent [goid 0005201…	Col2a;Col2a-1;Del1;Dmm
460450	-0.19	-0.19	0.69				scl24183.14_264	scl24183.14_264-S	GI_31982160	scl24183.14_264	NM_008687.2	Nfib	S	2406	GCTCTATGGAAGAAATGCCTCTATGTGGGTAAAGGGTTACCTCTGCATGC	Mus musculus nuclear factor I/B (Nfib) mRNA.	go_component: intracellular [goid 0005622] [evidence IEA]; go_component: nucleus [goid 0005634] [evidence IEA]; go_function: DNA binding [goid 0003677] [evidence IEA]; go_function: transcription factor activity [goid 0003700] [evidence IEA]; go_function: translation regulator activity [goid 0045182] [evidence IEA]; go_process: DNA replication [goid 0006260] [evidence IEA]; go_process: regulation …	6720429L07Rik
460458	0.22	0.22	0.03	3	Sema6c	ENSMUSG00000038777	scl0001958.1_49	scl0001958.1_49-S	GI_6755463	scl0001958.1_49	NM_011351.1	Sema6c	S	637	GGACCTCAGCCTCCACTCCGTTCTGCAAAGTATGACTCCAAGTGGCTTCG	Mus musculus sema domain transmembrane domain (TM) and cytoplasmic domain (semaphorin) 6C (Sema6c) mRNA.	go_component: integral to membrane [goid 0016021] [evidence TAS] [pmid 12466851]; go_component: extracellular space [goid 0005615] [evidence TAS] [pmid 12466851]; go_process: development [goid 0007275] [evidence IEA]; go_process: neurogenesis [goid 0007399] [evidence IEA]	mKIAA1869;Semay
460463	-0.05	-0.05	0.05	12	Ttc9	ENSMUSG00000042734	scl43017.3_123	scl43017.3_123-S	GI_38050474	scl43017.3_123	XM_126933.4	Ttc9	S	18	CCTTTTCAAAGCACTTTCATGTATTTTTCGTGTGACTTAGTGAGACACTA
460471	-0.2	-0.2	-0.09	14	Slc25a37	ENSMUSG00000034248	scl45372.3_35	scl45372.3_35-S	GI_33465826	scl45372.3_35	NM_030054.2	Mscp	S	5565	CCCTCCAGTGTCACCCCCAAGGCTATATCTCCAACATACTGCTATGCCAT	Mus musculus mitochondrial solute carrier protein (Mscp) mRNA.	go_component: mitochondrial inner membrane [goid 0005743] [evidence ISS] [pmid 12466851]; go_function: binding [goid 0005488] [evidence ISS] [pmid 12466851]; go_process: transport [goid 0006810] [evidence ISS] [pmid 12466851]	1700020E22Rik;4930513O14Rik;4930526G11Rik;C330015G08Rik
460477	0.44	0.44	-0.02	6	Smyd1	ENSMUSG00000055027	scl0012180.2_196-S	scl0012180.2_196-S	GI_10257424	scl0012180.2_196	NM_009762.1	Smyd1	S	1864	GCTGGTCTCATCTACAGTTATGAATATTTAGGTTTTGCAGACTGGGGTGG	Mus musculus SET and MYND domain containing 1 (Smyd1) mRNA.	go_component: nucleus [goid 0005634] [evidence IDA] [pmid 11923873]; go_component: cytoplasm [goid 0005737] [evidence IDA] [pmid 11923873]; go_function: DNA binding [goid 0003677] [evidence IEA]; go_function: transcription co-repressor activity [goid 0003714] [evidence IDA] [pmid 11923873]; go_function: protein binding [goid 0005515] [evidence IPI] [pmid 11923873]; go_process: chromatin remodelin…	4632404M21Rik;Bop;Zmynd18
460487	0.24	0.24	0.18	4	Sdcbp	ENSMUSG00000028249	scl0002629.1_76	scl0002629.1_76-S	GI_7949149	scl0002629.1_76	NM_016807.1	Sdcbp	S	389	CCGTGAAGTTATTTTGTGTAAGGATCAAGATGGAAAAATTGGGCTCAGAC	Mus musculus syndecan binding protein (Sdcbp) mRNA.	go_component: membrane [goid 0016020] [evidence IEA]; go_function: oxidoreductase activity [goid 0016491] [evidence ISS] [pmid 12466851]; go_function: protein binding [goid 0005515] [evidence IEA]; go_process: intracellular signaling cascade [goid 0007242] [evidence IEA]; go_process: metabolism [goid 0008152] [evidence ISS] [pmid 12466851]	Sycl
460519	-0.22	-0.22	0.12	14	Pabpn1	ENSMUSG00000022198	scl054196.5_3	scl054196.5_3-S	GI_9506944	scl054196.5_3	NM_019402.1	Pabpn1	S	649	CGGACAAAGAGTCAGTGAGGACGTCCCTGGCCTTAGATGAGTCCCTGTTC	Mus musculus poly(A) binding protein nuclear 1 (Pabpn1) mRNA.	go_function: poly(A) binding [goid 0008143] [evidence TAS] [pmid 10862355]; go_function: nucleic acid binding [goid 0003676] [evidence ISS] [pmid 12466851]; go_process: mRNA polyadenylation [goid 0006378] [evidence TAS] [pmid 10862355]	mPABII;PAB2;Pabp3
460520	0.06	0.06	-0.8	10	Ahi1	ENSMUSG00000019986	scl39099.27_528	scl39099.27_528-S	GI_22779929	scl39099.27_528	NM_026203.1	Ahi1	S	4518	TAAAGGAGATTTCCAGCGCATACAGGGTGGCACTGAAAACTGCTGAAGCC	Mus musculus Abelson helper integration site (Ahi1) mRNA.	go_component: cellular_component unknown [goid 0008372] [evidence ND]; go_function: molecular_function unknown [goid 0005554] [evidence ND]; go_process: provirus integration [goid 0019047] [evidence IC] [pmid 2845118]	1700015F03Rik;Ahi-1;D10Bwg0629e
460524	0.23	0.23	-0.58	7	Ccnd1	ENSMUSG00000070348	scl0012443.2_180	scl0012443.2_180-S	GI_6680867	scl0012443.2_180	NM_007631.1	Ccnd1	S	3523	GCCATAGACTGGTGGTGGGTCCACGGAATCTGCCCTGTGACATGAAAGGC	Mus musculus cyclin D1 (Ccnd1) mRNA.	go_component: nucleus [goid 0005634] [evidence IDA] [pmid 12502791]; go_component: cytosol [goid 0005829] [evidence IDA] [pmid 12502791]; go_function: cyclin-dependent protein kinase intrinsic regulator activity [goid 0016538] [evidence IDA] [pmid 12502791]; go_function: kinase activity [goid 0016301] [evidence IDA] [pmid 12124778]; go_process: regulation of cell cycle [goid 0000074] [evidence ID…	bcl-1;Cyl-1;PRAD1
460528	-0.04	-0.04	-0.13	13	Iars	ENSMUSG00000037851	scl00105148.1_7	scl00105148.1_7-S	GI_29789382	scl00105148.1_7	NM_172015.1	Iars	S	1600	CTGCGGGAAAGCACCATTGCGGCGCGTCTCTGAGGTGTTTGACTGCTGGT	Mus musculus isoleucine-tRNA synthetase (Iars) mRNA.		AI327140;E430001P04Rik;ILRS
460538	-0.21	-0.21	0.3	11	A830091I15Rik	ENSMUSG00000050132	scl39884.10_298	scl39884.10_298-S	GI_40254246	scl39884.10_298	NM_172795.2	A830091I15Rik	S	3644	GGCATATAGAATGTCCCATGTCCCTCCCTCCACTGGACAAGAAAGGCAAG	Mus musculus RIKEN cDNA A830091I15 gene (A830091I15Rik) mRNA.	go_component: membrane [goid 0016020] [evidence ISS] [pmid 12466851]; go_function: transmembrane receptor activity [goid 0004888] [evidence ISS] [pmid 12466851]	A830091I15;C78606
460541	-0.01	-0.01	-0.1	19	Mrpl49	ENSMUSG00000007338	scl000455.1_29	scl000455.1_29-S	GI_13385751	scl000455.1_29	NM_026246.1	Mrpl49	S	125	GCTTTGTGGAGTCTGTGGATGAATACCAATTTGTGGAGCGCCTGCTCCCC	Mus musculus mitochondrial ribosomal protein L49 (Mrpl49) mRNA.	go_component: mitochondrion [goid 0005739] [evidence IEA]; go_function: structural constituent of ribosome [goid 0003735] [evidence IEA]; go_function: translation initiation factor activity [goid 0003743] [evidence IEA]; go_process: translational initiation [goid 0006413] [evidence IEA]	4833419D18Rik;Nof1
460551	-0.25	-0.25	-0.22	16	B4galt4	ENSMUSG00000022793	scl49145.9_59	scl49145.9_59-S	GI_9789888	scl49145.9_59	NM_019804.1	B4galt4	S	1999	GTAGGGTATGAATGAGCAGTTTATAAGCCACGTGATGACTGATAATGTCT	Mus musculus UDP-Gal:betaGlcNAc beta 1 4-galactosyltransferase polypeptide 4 (B4galt4) mRNA.	go_component: extracellular space [goid 0005615] [evidence TAS] [pmid 12466851]; go_function: transferase activity [goid 0016740] [evidence IEA]; go_function: transferase activity transferring glycosyl groups [goid 0016757] [evidence IEA]	9130402O08Rik;B4galt-IV;beta4GalT-IV
460563	-0.09	-0.09	-0.06	1	Ndg1	ENSMUSG00000067750	scl0368204.3_330	scl0368204.3_330-S	GI_34304010	scl0368204.3_330	NM_183322.1	Ndg1	S	1652	GTAACTTCTTGAAGATTAATCTGTTACTATTTGTTCTAATAAAGATACAG
460576	-0.22	-0.22	-0.31	X	Itm2a	ENSMUSG00000031239	scl0002945.1_58	scl0002945.1_58-S	GI_6680499	scl0002945.1_58	NM_008409.1	Itm2a	S	317	CCTAGGCCTCTCATTCATCTTGGCAGGACTGATTGTTGGTGGAGCCTGCA	Mus musculus integral membrane protein 2A (Itm2a) mRNA.	go_component: integral to membrane [goid 0016021] [evidence TAS] [pmid 12466851]	E25;Itm2
460577	-0.13	-0.13	-0.02	4	Tex10	ENSMUSG00000028345	scl0002826.1_25	scl0002826.1_25-S	GI_26986634	scl0002826.1_25	NM_172304.1	Tex10	S	1954	GCACAGCTGGCTGTATATTTGGAGTGATGTGTAAGCTCCTGGATCATACA	Mus musculus testis expressed gene 10 (Tex10) mRNA.		clone 18330;MGC11792
460593	0.28	0.28	-0.01	10	Trpm2	ENSMUSG00000009292	scl37779.36.1_230	scl37779.36.1_230-S	GI_31083375	scl37779.36.1_230	NM_138301.1	Trpm2	S	19	CTTTTGACAAGCAACAAAGGGGTCTCTGGGAATGGAGAGGTAGCCCAGTG	Mus musculus transient receptor potential cation channel subfamily M member 2 (Trpm2) mRNA.	go_component: cellular_component unknown [goid 0008372] [evidence ND]; go_component: integral to membrane [goid 0016021] [evidence IEA]; go_function: molecular_function unknown [goid 0005554] [evidence ND]; go_function: receptor activity [goid 0004872] [evidence IEA]; go_function: ion channel activity [goid 0005216] [evidence IEA]; go_process: biological_process unknown [goid 0000004] [evidence N…	9830168K16Rik;LTRPC2;Trp7;TRPC7;Trrp7
460600	-0.01	-0.01	0.08				scl33808.9_93	scl33808.9_93-S	GI_31542800	scl33808.9_93	NM_015791.2	Fbxo8	S	2850	TATTCAAGCCCTTTTTACAATAATTTTCTTTTCAAAATGAGAACATCTAT	Mus musculus F-box only protein 8 (Fbxo8) mRNA.	go_component: ubiquitin ligase complex [goid 0000151] [evidence IPI] [pmid 10531037]; go_function: molecular_function unknown [goid 0005554] [evidence ND]; go_function: guanyl-nucleotide release factor activity [goid 0019839] [evidence IEA]; go_function: guanyl-nucleotide exchange factor activity [goid 0005085] [evidence IEA]; go_function: ARF guanyl-nucleotide exchange factor activity [goid 0005…	Fbx8
460601	-0.24	-0.24	0.02	6	Tprkb	ENSMUSG00000054226	scl0069786.1_6	scl0069786.1_6-S	GI_31341154	scl0069786.1_6	NM_176842.2	1810034M08Rik	S	1736	GCGCCAAGTCTGCAAAGCCAGGTGCTCTCATAGTGCAGTTCTGGGGTTGT	Mus musculus RIKEN cDNA 1810034M08 gene (1810034M08Rik) mRNA.	go_component: cellular_component unknown [goid 0008372] [evidence ND]; go_function: protein kinase binding [goid 0019901] [evidence ISS] [pmid 12659830]; go_process: biological_process unknown [goid 0000004] [evidence ND]	0610033G21Rik;Cgi-121;mDRWMS1
460603	0.22	0.22	0.05	17	Spast	ENSMUSG00000024068	scl0001739.1_25	scl0001739.1_25-S	GI_39930368	scl0001739.1_25	NM_016962.1	Spg4	S	664	GACGGACGTCTATAACGAGAGTACTAACCTGACATGCCGCAATGGACATC	Mus musculus spastic paraplegia 4 homolog (human) (Spg4) mRNA.	go_component: nucleus [goid 0005634] [evidence IDA] [pmid 12490534]; go_function: ATPase activity [goid 0016887] [evidence ISS] [pmid 12466851]; go_function: nucleotide binding [goid 0000166] [evidence IEA]; go_function: ATP binding [goid 0005524] [evidence IEA]; go_function: adenosinetriphosphatase activity [goid 0004002] [evidence ISS]	mKIAA1083;Spast;spastin
460605	-0.1	-0.1	-0.14	X	Dach2	ENSMUSG00000025592	scl0093837.1_176	scl0093837.1_176-S	GI_15809023	scl0093837.1_176	NM_033605.1	Dach2	S	2324	ATTGACCATATTTGATGATTTTTTATGCTCATTTCTGCTTGGCTTTTGTC	Mus musculus dachshund 2 (Drosophila) (Dach2) mRNA.	go_component: nucleus [goid 0005634] [evidence ISS] [pmid 12466851]; go_process: cell growth and/or maintenance [goid 0008151] [evidence ISS] [pmid 12466851]
460615	0.41	0.41	0.1	2	Zhx3	ENSMUSG00000035877	scl00320799.2_270-S	scl00320799.2_270-S	GI_40254320	scl00320799.2_270	NM_177263.3	Zhx3	S	17	GGTGCTGGGCATCACTGGACAGATTCCTGTGAGGGTGTTTTTAAAGTTCC	Mus musculus zinc fingers and homeoboxes 3 (Zhx3) mRNA.	go_component: nucleus [goid 0005634] [evidence ISS] [pmid 12466851]; go_function: transcription factor activity [goid 0003700] [evidence ISS] [pmid 12466851]; go_function: DNA binding [goid 0003677] [evidence IEA]; go_process: regulation of transcription DNA-dependent [goid 0006355] [evidence ISS] [pmid 12466851]	1810059C13Rik;4932418O04Rik;9530010N21Rik;mKIAA0395;Tix1
460632	0.07	0.07	-0.23	7	Olfr541	ENSMUSG00000057997	scl0258964.1_57	scl0258964.1_57-S	GI_22129002	scl0258964.1_57	NM_146962.1	Olfr541	S	608	GGCAGATGCCTTTTATGGAGGCATCAACTTCGTGCTAACACTGTTGTCCT	Mus musculus olfactory receptor 541 (Olfr541) mRNA.		MOR253-3
460647	0.08	0.08	-0.13	4	C730036D15Rik	ENSMUSG00000060317	scl00209186.1_22	scl00209186.1_22-S	GI_31981759	scl00209186.1_22	NM_145368.2	C730036D15Rik	S	900	TGGGCCCACCACCATCACAATCTTCCCACTAAGATACCAGGATCTGGTGA	Mus musculus RIKEN cDNA C730036D15 gene (C730036D15Rik) mRNA.	go_function: transferase activity [goid 0016740] [evidence IEA]; go_function: acyltransferase activity [goid 0008415] [evidence IEA]; go_process: protein targeting [goid 0006605] [evidence ISS] [pmid 12466851]
460670	0.07	0.07	-0.07	3	Gmps	ENSMUSG00000027823	scl23133.14.29_13	scl23133.14.29_13-S	GI_38077738	scl23133.14.29_13	XM_130877.3	Gmps	S	1868	CCTCCTACAGATGTTACTCCAACTTTTTTGACAACAGGAGTGCTCAGTAC	Mus musculus guanine monphosphate synthetase (Gmps) mRNA.
460672	-0.11	-0.11	0.21	4	Akr7a5	ENSMUSG00000028743	scl24777.7.1_203	scl24777.7.1_203-S	GI_27659727	scl24777.7.1_203	NM_025337.2	Akr7a5	S	1175	TGGCCACTCCTTGCCCAGTGCTGACCTAGTGTGTGCTTTTCGGCTGGTCT	Mus musculus aldo-keto reductase family 7 member A5 (aflatoxin aldehyde reductase) (Akr7a5) mRNA.	go_component: Golgi apparatus [goid 0005794] [evidence IEA]; go_function: aldehyde reductase activity [goid 0004032] [evidence ISS] [pmid 12466851]; go_function: ATP binding [goid 0005524] [evidence ISS] [pmid 12466851]; go_function: electron transporter activity [goid 0005489] [evidence ISS] [pmid 12466851]; go_function: oxidoreductase activity [goid 0016491] [evidence ISS] [pmid 12466851]; go_f…	0610025K21Rik;Afar;Afar1
460706	-0.26	-0.26	-0.24	4	Sdc3	ENSMUSG00000025743	scl24887.7_12	scl24887.7_12-S	GI_42476309	scl24887.7_12	NM_011520.2	Sdc3	S	4571	AAGATACCAAGGCCTGGTCCATCCTTACCATGGGCGCTCGTACACCCCTG	Mus musculus syndecan 3 (Sdc3) mRNA.	go_component: integral to membrane [goid 0016021] [evidence TAS] [pmid 12466851]; go_component: membrane [goid 0016020] [evidence IEA]; go_function: cytoskeletal protein binding [goid 0008092] [evidence IEA]	MGC65603;MGC69616;mKIAA0468;syn-3;Synd3
460707	0.29	0.29	-0.6	17		ENSMUSG00000048915	scl0013640.1_290	scl0013640.1_290-S	GI_46560569	scl0013640.1_290	NM_207654.1	Efna5	S	3369	CTCATGGCCCTCTCTGCCATTGTCTTTCATTTCCCACTGTGCAATTAGAC	Mus musculus ephrin A5 (Efna5) transcript variant 2 mRNA.	go_component: membrane [goid 0016020] [evidence IEA]; go_component: extracellular space [goid 0005615] [evidence TAS] [pmid 12466851]; go_process: development [goid 0007275] [evidence IEA]; go_process: neurogenesis [goid 0007399] [evidence IEA]	AL-1;EFL-5;Ephrin-A5;Epl7;LERK-7;RAGS
460717	-0.25	-0.25	-0.22	3	Sec24b	ENSMUSG00000001052	scl099683.1_9	scl099683.1_9-S	GI_38077067	scl099683.1_9	XM_131192.5	Sec24b	S	4326	AGATGCCGAAGGGCAGCGGCACTGTGGTACTCGCTTGTATGAATTACTTC
460722	-0.08	-0.08	0.01	6		ENSMUSG00000040242	scl067529.1_0	scl067529.1_0-S	GI_13385723	scl067529.1_0	NM_026218.1	Fgfr1op2	S	20	GGTTCTGGTCCGCCCGGGATGGGGCCGAGACGAGTGGGTTTCCCGTACGT	Mus musculus FGFR1 oncogene partner 2 (Fgfr1op2) mRNA.		1500031J01Rik
460725	-0.18	-0.18	0.46	16	38596	ENSMUSG00000072214	scl018951.1_6	scl018951.1_6-S	GI_38080100	scl018951.1_6	XM_359275.1	38596	S	1954	CCTTACTCCCTAATCATGCTCTGTTCAGGATCGGAGGCGGCGGGGTTTGG	Mus musculus septin 5 (Sept5) mRNA.
460731	-0.1	-0.1	-0.44	1	Osgepl1	ENSMUSG00000026096	scl072085.4_41	scl072085.4_41-S	GI_31560080	scl072085.4_41	NM_028091.2	Osgepl1	S	1081	GCGGTACAGCATGCAACAGCGTGCCACCTTGCGAAAAGAACACATCGCGC	Mus musculus O-sialoglycoprotein endopeptidase-like 1 (Osgepl1) mRNA.	go_function: O-sialoglycoprotein endopeptidase activity [goid 0008450] [evidence ISS] [pmid 12466851]; go_process: proteolysis and peptidolysis [goid 0006508] [evidence ISS] [pmid 12466851]	2610001M19Rik;MGC13061
460735	-0.2	-0.2	0.08	2	D2Wsu81e	ENSMUSG00000039660	scl19476.9.1_2	scl19476.9.1_2-S	GI_27369947	scl19476.9.1_2	NM_172660.1	D2Wsu81e	S	1564	ACGAAGAGCAATCCCGAGGCCCGCTCGATGCTCTCGATGGGCACCAGGAA	Mus musculus DNA segment Chr 2 Wayne State University 81 expressed (D2Wsu81e) mRNA.		9930028P05
460736	-0.16	-0.16	0.01	9	Nedd4	ENSMUSG00000032216	scl36724.29_71	scl36724.29_71-S	GI_24475595	scl36724.29_71	NM_010890.2	Nedd4	S	5071	GATGATTCAGTGACATCACAGAACCTGGTGTCCCCCTCCCTACCCCAGGT	Mus musculus neural precursor cell expressed developmentally down-regulted gene 4 (Nedd4) mRNA.	go_component: ubiquitin ligase complex [goid 0000151] [evidence IPI] [pmid 11042109]; go_component: intracellular [goid 0005622] [evidence IEA]; go_component: cytosol [goid 0005829] [evidence IDA] [pmid 9182527]; go_function: ubiquitin-protein ligase activity [goid 0004842] [evidence IDA] [pmid 11042109]; go_function: protein binding [goid 0005515] [evidence IPI] [pmid 9182527]; go_function: liga…	E430025J12Rik;mKIAA0093;Nedd4-1;Nedd4a
460739	-0.12	-0.12	-0.15	2		ENSMUSG00000039463	scl0003229.1_1	scl0003229.1_1-S	GI_46909603	scl0003229.1_1	NM_148929.2	Slc9a8	S	244	CACCTGCTGATTCGGTACCGCCTGCACTTTCTGCCTGAGAGCGTGGCTGT	Mus musculus solute carrier family 9 (sodium/hydrogen exchanger) member 8 (Slc9a8) transcript variant 1 mRNA.		1200006P13Rik;6430709P13Rik;NHE8
[truncated: 12,738 more rows]
