# Supplementary material for: Gene expression profiling in C57BL/6J and A/J mouse inbred strains reveals gene networks specific for brain regions independent of genetic background
Source: BMC Genomics. 2010 Jan 11;11:20. doi: 10.1186/1471-2164-11-20 (PMC2823687; doi:10.1186/1471-2164-11-20)
Supplement: Additional file 5 — Additional polymorphisms in probe sequences. Sequencing was performed for the probes not containing a known SNP. Probes in the Magenta module showing the highest differential expression between C57BL/6J and A/J were selected. The first and second columns contain the Illumina probe ID and gene symbol of the corresponding target gene. The third column shows the probe sequence for these probes. The forward and reverse primers used are shown in column 4 and 5. The last column indicates whether a SNP (or indel) was found in the probe sequence, which is also indicated in the probe sequence. [file 1471-2164-11-20-S5.XLS]

## Sheet: Sheet1
Illumina probe ID	Gene Symbol	Probe sequence	Fwd primer	Rev primer	SNP
2810403	Csrp1	CCTCCAACCCAGACTCAGACCCTTCTTTCTTCACCCTACCTTTCTCTAGT	CAGTGGTCCAGATCTTGGAGTGGC	CCCCTCAGTTCCGGGGAGCA	n/a
4780161	Gdi3	CCCCCGGACCAAGCTGCAATGCAGTATTA/GATCTGACAGAGCCTCAATGTC	GCAGGGCCAATAGAAGAGAGCC	AGCCAGGAAATGACACCCATCCA	1
1780338	Enpp5	CATTAGTATTGTTCCCTGTGGATGA/GGTCTAGTCCTGACTCC/TGTGATGAGG	GCTTTTCCAGCAGCAGGTCGC	TGCCACTTCTTGCCACCAGAAACA	2
630142	Psmd8	GGGACTCTTCTATCCAGCTGTGGATGCGTTTTGGTGTTGGGCCAGGGACT	ACAGAGGGCTCAAATGGTAGCCCATA	GGCCCGAGTCTCCCCAGTGT	del
3520471	Glrx1	CATGGATCTGTAGATCACTTCTCTGGTCTCCA/GGTGAGG/AAGGATTCATTAC	CCCAAGCAGCTGTGTGTTGATCCG	TACCCTGCGTTGACTGCCCA	2
2680075	Chchd4	GCTTGCTGGAGTACATGGGGCTGCTGCCTCGTTCCCGACAGCTAATTGTC	GGCCCCAAACCAGGGCTCTT	TGAGACTTCTCAGCAACCAAAAGTTGT	0
3170053	Srp9	GCAACGTACGCAGTGTTTACTCAGTGTGGCTCCC/TGCCTCAGACTGAATTA	TGGCATCCACTTGCTGAGCGG	TCTTCTTCACTTCCGTCGTGAGCG	1
3140524	Sc4mol	GCTATCACGAAGTGAGTGTATCACCTGGTGAGCGAGTGACTGAAA(G)CCTGC	GGACAGTGGAAGTGGGGCTCCT	GGAGGCTGAAGTTGACGTTGCC	in
5720687	Bat5	CTTTTGTGACTCTCTTCATGTTGCTGTTTATAGTCTGGCCC/AGT/GGGGGACA	GCCTTTCTCAGGCCCGGAAGC	TCTCCCCGCCCAAGCCACTA	2
2120390	Manbal	GCCTTTGACTTCAACCAGTCCTCCCCACATCTCGTATTCCCTGACCAGTG	TGGTGCCTGCAGGGGAAGGTA	CACACTGTCCCACTTCTTGGGGAC	n/a
5900576	Ndufb10	TCTGGCAAAGCAGAAGCAGAGG/AATGCTGGAAGAAAGGAAGGCTGCGAGGC	TGGCTAGCCCAGAGGTTTCAGT	TGTTAGGCAGCTGGGGATCAGT	1
7510148	Thumpd1	GTCCCTACTGGCTATTTGCCAGTTGTACAGTGCTGTGTGCTCTTGGGATC	GCTGATCGTCAGCACGGGGA	TGGTGCCTTCTTGTGGCTTGC	n/a
60204	Msr2	GCGCAAGTG/AAGGATCACATACATGTGCCTGGGCTTCCATCTGGTAGAATG	TCTGACTGTGTGACTTTGGCTGACT	AAAGCCCGAGTCCCTTGCCC	1
3060093	Uap1	GGGCCACATAGGGAG/ACCGTTGTT/CTTGGTAGATCAAT/CTGTGAACCTGT/CGGG	GAACTCCAGTCATCTGGGTCTGGG	GGCAGACACCTGCTCCTTTTCTGA	4
2690142	Rpgrip1	TGTGGGTGTGGCCTTCTTCCCGCTTCTCTTCTTGTCAAGATATTCTAGGC	ACAGAGGCGGCGAAGTGGGA	TGTGGTGCAGTGCTCAAACACAAA	n/a
