# Supplementary material for: Gene expression profiling in C57BL/6J and A/J mouse inbred strains reveals gene networks specific for brain regions independent of genetic background
Source: BMC Genomics. 2010 Jan 11;11:20. doi: 10.1186/1471-2164-11-20 (PMC2823687; doi:10.1186/1471-2164-11-20)
Supplement: Additional file 6 — Ingenuity Pathway Analysis for the modules of interest. Ingenuity pathway results for genes in the Red (table 1), Pink (table 2) and Magenta (table 3) modules. [file 1471-2164-11-20-S6.XLS]

## Sheet: Table1_Ingenuity_Red
© 2000-2009 Ingenuity Systems, Inc. All rights reserved.
Category	Function	Function Annotation	P-value	Molecules	# Molecules
Neurological Disease	neurological disorder	neurological disorder	7.63e-07	ADCY5, AHI1, CACNA2D2, CAMK2A, CARTPT, CCK, CHN2, CRLF1, CRYM, CYP26B1, DDC, DKK3, ELMO1, FGF13, GABRG1, GAD1, GAP43, GPD1, GPR83, GPR88, HSPA2, HTR1D, ICAM5, JUN, KCNAB2, MEIS2, MMD, MYH7, NBL1, NGEF, OLFM1, OTOF, P2RY1, PTK2B, PTPN5, RGS9, RXRG, SEMA3A, SEMA3F, SLC17A7, SLC32A1, SNCA, TAC1, TACR1, TGFB2, TNNT1, WFS1	47
Neurological Disease	neurological disorder	neurological disorder of neurons	0.00603	CAMK2A, JUN, SNCA, TGFB2	4
Neurological Disease	neurological disorder	neurological disorder of mammalia	0.0114	ADCY5, AHI1, CACNA2D2, CAMK2A, CARTPT, CHN2, DDC, GAD1, GAP43, SEMA3F, SNCA, TAC1, TACR1, WFS1	14
Neurological Disease	neurological disorder	neurological disorder of rats	0.0168	CARTPT, GAD1, GAP43	3
Neurological Disease	neurological disorder	neurological disorder of rodents	0.0212	ADCY5, CACNA2D2, CAMK2A, CARTPT, GAD1, GAP43, SEMA3F, SNCA, TAC1, TACR1	10
Neurological Disease	Huntington's disease	Huntington's disease	1.49e-06	ADCY5, CRYM, CYP26B1, DKK3, ELMO1, FGF13, GPD1, GPR83, GPR88, ICAM5, KCNAB2, MEIS2, MYH7, NGEF, PTK2B, PTPN5, RXRG, SLC17A7, SLC32A1, TAC1, TNNT1	21
Neurological Disease	schizophrenia	schizophrenia	1.19e-05	AHI1, CCK, CHN2, CRYM, GABRG1, GAD1, GAP43, HSPA2, HTR1D, MMD, OLFM1, RXRG, SEMA3A, SLC17A7, TAC1	15
Neurological Disease	hyperalgesia	hyperalgesia of rodents	0.00105	CAMK2A, GAD1, TAC1, TACR1	4
Neurological Disease	hyperalgesia	hyperalgesia of mice	0.00317	CAMK2A, TAC1, TACR1	3
Neurological Disease	apoptosis	apoptosis of neurons	0.00619	BOK, CACNA2D2, HAP1, JUN, SNCA, TAC1, TGFB2, WFS1	8
Neurological Disease	nonsyndromic hearing impairment	nonsyndromic hearing impairment	0.00624	OTOF, WFS1	2
Neurological Disease	seizures	seizures	0.0105	CACNA2D2, GABRG1, GAP43, SEMA3F, TAC1	5
Neurological Disease	seizures	seizures of rodents	0.0108	CACNA2D2, GAP43, SEMA3F, TAC1	4
Neurological Disease	Parkinson disease 4, autosomal dominant, Lewy body	Parkinson disease 4, autosomal dominant, Lewy body	0.011	SNCA	1
Neurological Disease	atrophy	atrophy of cerebellum	0.011	SNCA	1
Neurological Disease	atrophy	atrophy of olivary nucleus	0.011	SNCA	1
Neurological Disease	atrophy	atrophy of pontine nucleus	0.011	SNCA	1
Neurological Disease	bradykinesia	bradykinesia of mice	0.011	ADCY5	1
Neurological Disease	degeneration	degeneration of cholinergic fibers	0.011	JUN	1
Neurological Disease	degeneration	degeneration of myelin figure	0.022	SNCA	1
Neurological Disease	degeneration	degeneration of striatonigral neurons	0.022	SNCA	1
Neurological Disease	neurodegeneration	neurodegeneration of sympathetic neuron	0.011	JUN	1
Neurological Disease	neurodegeneration	neurodegeneration of neurons	0.025	JUN, SNCA, TGFB2	3
Neurological Disease	collapse	collapse of growth cone	0.015	NGEF, SEMA3A, SEMA5A	3
Neurological Disease	anaplastic astrocytoma	anaplastic astrocytoma	0.0202	ELMO1, TGFB2	2
Neurological Disease	bradyopsia	bradyopsia	0.022	RGS9	1
Neurological Disease	destruction	destruction of neurons	0.022	TAC1	1
Neurological Disease	heat hyperalgesia	heat hyperalgesia of rats	0.022	GAD1	1
Neurological Disease	neurodegenerative disorder	neurodegenerative disorder of mice	0.022	SNCA	1
Neurological Disease	wolfram syndrome	wolfram syndrome	0.022	WFS1	1
Neurological Disease	epilepsy	epilepsy	0.0239	CACNA2D2, GABRG1, SLC32A1, TAC1	4
Neurological Disease	cell death	cell death of neurons	0.026	BOK, CACNA2D2, HAP1, JUN, SEMA3A, SNCA, TAC1, TGFB2, WFS1	9
Neurological Disease	astrocytoma	astrocytoma	0.0323	ELMO1, ENC1, TGFB2	3
Neurological Disease	chemorepulsion	chemorepulsion of brain cancer cell lines	0.0328	SEMA3A	1
Genetic Disorder	Huntington's disease	Huntington's disease	1.49e-06	ADCY5, CRYM, CYP26B1, DKK3, ELMO1, FGF13, GPD1, GPR83, GPR88, ICAM5, KCNAB2, MEIS2, MYH7, NGEF, PTK2B, PTPN5, RXRG, SLC17A7, SLC32A1, TAC1, TNNT1	21
Genetic Disorder	schizophrenia	schizophrenia	1.19e-05	AHI1, CCK, CHN2, CRYM, GABRG1, GAD1, GAP43, HSPA2, HTR1D, MMD, OLFM1, RXRG, SEMA3A, SLC17A7, TAC1	15
Genetic Disorder	genetic disorder	genetic disorder	4.87e-05	ACCN2, ACVR1, ADCY5, AHI1, CACNA2D2, CARTPT, CCK, CEBPB, CHN2, CHRD, CRLF1, CRYM, CYLD, CYP26B1, DDC, DKK3, DLK1, ELMO1, ENC1, FAAH, FGF10, FGF13, FHL1, FHL2, GAA, GABRG1, GAD1, GAP43, GPC1, GPD1, GPR83, GPR88, GPX3, GUCY1A3, HSD11B1, HSPA2, HTR1D, ICAM5, IL16, JUN, KCNAB2, MEIS1, MEIS2, MMD, MYH7, NBL1, NELF, NGEF, NTS, OLFM1, OTOF, P2RY1, PKP2, PROX1, PTK2B, PTPN5, PVRL3, RGS9, RXRG, SEMA3A, SL…	70
Genetic Disorder	nonsyndromic hearing impairment	nonsyndromic hearing impairment	0.00624	OTOF, WFS1	2
Genetic Disorder	Parkinson disease 4, autosomal dominant, Lewy body	Parkinson disease 4, autosomal dominant, Lewy body	0.011	SNCA	1
Genetic Disorder	acute myeloid leukemia	initiation of acute myeloid leukemia of mice	0.011	MEIS1	1
Genetic Disorder	cylindromatosis, familial	cylindromatosis, familial	0.011	CYLD	1
Genetic Disorder	glycogen storage disease, type II	glycogen storage disease, type II	0.011	GAA	1
Genetic Disorder	nemaline myopathy, Amish type	nemaline myopathy, Amish type	0.011	TNNT1	1
Genetic Disorder	obesity	obesity	0.0171	CARTPT, CEBPB, DLK1, HSD11B1, HTR1D, PROX1	6
Genetic Disorder	obesity	obesity of mice	0.0272	CARTPT, CEBPB, DLK1, PROX1	4
Genetic Disorder	bradyopsia	bradyopsia	0.022	RGS9	1
Genetic Disorder	distal myopathy	distal myopathy	0.022	MYH7	1
Genetic Disorder	ventricular tachycardia	ventricular tachycardia of heart	0.022	TAC1	1
Genetic Disorder	wolfram syndrome	wolfram syndrome	0.022	WFS1	1
Genetic Disorder	osteopetrosis	osteopetrosis of mice	0.0242	JUN, PTK2B	2
Behavior	behavior	behavior	3.26e-06	ACCN2, ADCY5, CAMK2A, CARTPT, CCK, CHRD, DKK3, FAAH, GAA, GAD1, GPSM1, JUN, NEUROD2, NTS, RGS9, RXRG, SNCA, TAC1, TACR1	19
Behavior	behavior	behavior of rodents	5.02e-06	CAMK2A, CARTPT, CCK, CHRD, DKK3, FAAH, GAD1, GPSM1, RGS9, SNCA, TAC1, TACR1	12
Behavior	behavior	behavior of mice	4.68e-05	CAMK2A, CARTPT, CCK, CHRD, DKK3, FAAH, RGS9, SNCA, TAC1, TACR1	10
Behavior	behavior	behavior of rats	0.0019	CARTPT, CCK, GAD1, GPSM1	4
Behavior	psychological process	psychological process of mice	7.67e-05	CAMK2A, CARTPT, CCK, CHRD, DKK3, FAAH, NEUROD2, RGS9, SNCA, TAC1, TACR1	11
Behavior	psychological process	psychological process of rats	0.000369	CARTPT, CCK, GAD1, GPSM1, JUN	5
Behavior	conditioning	conditioning of rodents	0.00057	CAMK2A, CARTPT, NEUROD2, TACR1	4
Behavior	conditioning	conditioning of mice	0.00517	CAMK2A, NEUROD2, TACR1	3
Behavior	contextual conditioning	contextual conditioning of mice	0.00176	CAMK2A, NEUROD2	2
Behavior	locomotion	locomotion of rodents	0.00259	ADCY5, CARTPT, CCK, FAAH, RXRG, SNCA	6
Behavior	locomotion	locomotion	0.0118	ADCY5, CARTPT, CCK, FAAH, GAA, RXRG, SNCA	7
Behavior	mechanical allodynia behavior	mechanical allodynia behavior of rodents	0.00414	CAMK2A, GAD1	2
Behavior	mechanical allodynia behavior	mechanical allodynia behavior of rats	0.022	GAD1	1
Behavior	pain behavior	pain behavior of organism	0.00838	FAAH, TAC1, TACR1	3
Behavior	drug seeking behavior	drug seeking behavior of rats	0.011	GPSM1	1
Behavior	learning	learning	0.0128	ACCN2, CHRD, JUN, NEUROD2, SNCA	5
Behavior	learning	learning of rodents	0.0159	CHRD, JUN, SNCA	3
Behavior	place preference	place preference of rodents	0.0148	CARTPT, TACR1	2
Behavior	place preference	place preference of rats	0.022	CARTPT	1
Behavior	self stimulation behavior	self stimulation behavior of rats	0.022	CCK	1
Psychological Disorders	schizophrenia	schizophrenia	1.19e-05	AHI1, CCK, CHN2, CRYM, GABRG1, GAD1, GAP43, HSPA2, HTR1D, MMD, OLFM1, RXRG, SEMA3A, SLC17A7, TAC1	15
Psychological Disorders	anxiety	anxiety	0.00539	CARTPT, GABRG1, SLC32A1, TAC1, TACR1	5
Psychological Disorders	hypophagia	hypophagia of rats	0.011	CCK	1
Psychological Disorders	psychological disorder	psychological disorder of rats	0.0148	CCK, TAC1	2
Nervous System Development and Function	neurogenesis	neurogenesis	4.38e-05	CPNE6, DLX6, ENC1, FGF13, HAP1, ISL1, KLK8, NELF, NEUROD2, NRN1, OLFM1, SEMA3A, SEMA3F, SEMA5A, TGFB2, WFS1	16
Nervous System Development and Function	neurogenesis	neurogenesis of embryo	0.022	NEUROD2	1
Nervous System Development and Function	neurogenesis	neurogenesis of germ cell tumor cell lines	0.022	NEUROD2	1
Nervous System Development and Function	outgrowth	outgrowth of neurites	5.88e-05	ANP32A, ELMO2, GAP43, HAP1, ICAM5, JUN, NCK2, NELF, PTK2B, SEMA3A, SEMA3F, SEMA5A	12
Nervous System Development and Function	outgrowth	outgrowth of axons	0.0125	NELF, SEMA3A, SEMA3F	3
Nervous System Development and Function	retraction	retraction of axon branches	0.000121	SEMA3A, SEMA3F	2
Nervous System Development and Function	chemorepulsion	chemorepulsion of hippocampal neurons	0.000361	SEMA3A, SEMA3F	2
Nervous System Development and Function	chemorepulsion	chemorepulsion of axons	0.00245	SEMA3A, SEMA3F	2
Nervous System Development and Function	chemorepulsion	chemorepulsion of sympathetic neuron	0.011	SEMA3A	1
Nervous System Development and Function	chemorepulsion	chemorepulsion of sympathetic neurites	0.022	SEMA3A	1
Nervous System Development and Function	depolarization	depolarization of neurons	0.000438	CCK, NTS, TAC1	3
Nervous System Development and Function	depolarization	depolarization of dorsal horn cells	0.022	TAC1	1
Nervous System Development and Function	stimulation	stimulation of neurons	0.000438	CCK, NTS, TAC1	3
Nervous System Development and Function	neurological process	neurological process of rats	0.000472	JUN, NTS, SEMA3A, SNCA, TAC1	5
Nervous System Development and Function	neurological process	neurological process of cells	0.00226	CAMK2A, GABRG1, GAP43, NEUROD2, PTK2B, PTPN5, SLC17A7, SNCA	8
Nervous System Development and Function	neurological process	neurological process of hippocampal cells	0.00666	CAMK2A, PTPN5, SNCA	3
Nervous System Development and Function	neurological process	neurological process of neurons	0.0168	CAMK2A, GAP43, PTPN5, SLC17A7, SNCA	5
Nervous System Development and Function	neurological process	neurological process of eukaryotic cells	0.0171	CAMK2A, GAP43, NEUROD2, PTPN5, SLC17A7, SNCA	6
Nervous System Development and Function	neurological process	neurological process of hippocampal neurons	0.0202	CAMK2A, SNCA	2
Nervous System Development and Function	neurological process	neurological process of cone pathway	0.022	SLC17A7	1
Nervous System Development and Function	neurotransmission	neurotransmission of cells	0.00057	GABRG1, PTK2B, SLC17A7, SNCA	4
Nervous System Development and Function	neurotransmission	neurotransmission	0.00109	CARTPT, CPNE6, GABRG1, GAD1, HAP1, HTR1D, PTK2B, SLC17A7, SLC5A7, SNCA	10
Nervous System Development and Function	pathfinding	pathfinding of axons	0.000716	GAP43, SEMA5A	2
Nervous System Development and Function	pathfinding	pathfinding of retinal axons	0.011	SEMA5A	1
Nervous System Development and Function	activation	activation of neurons	0.000953	CARTPT, CCK, NTS, TAC1	4
Nervous System Development and Function	activation	activation of parvocellular neurons	0.011	CCK	1
Nervous System Development and Function	activation	activation of NTS neurons	0.0328	CCK	1
Nervous System Development and Function	activation	activation of dopaminergic neurons	0.0328	CARTPT	1
Nervous System Development and Function	migration	migration of oligodendrocyte precursor cells	0.00325	SEMA3A, SEMA3F	2
Nervous System Development and Function	migration	migration of lutenizing hormone-releasing hormone neurons	0.022	GAD1	1
Nervous System Development and Function	nociception	nociception of rats	0.00325	SEMA3A, TAC1	2
Nervous System Development and Function	nociception	nociception	0.00666	SEMA3A, TAC1, TACR1	3
Nervous System Development and Function	sprouting	sprouting of neurons	0.00325	GAP43, JUN	2
Nervous System Development and Function	long-term potentiation	long-term potentiation	0.00496	CAMK2A, CHRD, PTK2B, PTPN5, SNCA	5
Nervous System Development and Function	long-term potentiation	long-term potentiation of cerebral cortex	0.011	CAMK2A	1
Nervous System Development and Function	long-term potentiation	long-term potentiation of cells	0.0133	PTK2B, PTPN5, SNCA	3
Nervous System Development and Function	long-term potentiation	long-term potentiation of hippocampal cells	0.0202	PTPN5, SNCA	2
Nervous System Development and Function	synaptic transmission	synaptic transmission of cells	0.00564	GABRG1, PTK2B, SNCA	3
Nervous System Development and Function	synaptic transmission	synaptic transmission	0.00869	CPNE6, GABRG1, GAD1, HAP1, HTR1D, PTK2B, SLC5A7, SNCA	8
Nervous System Development and Function	fasciculation	fasciculation of axons	0.00624	GAP43, SEMA3A	2
Nervous System Development and Function	analgesia	analgesia	0.00838	CARTPT, NTS, TAC1	3
Nervous System Development and Function	analgesia	analgesia of spinal cord	0.022	TAC1	1
Nervous System Development and Function	pain behavior	pain behavior of organism	0.00838	FAAH, TAC1, TACR1	3
Nervous System Development and Function	binding	binding of synaptic vesicles	0.011	SNCA	1
Nervous System Development and Function	binding	binding of brain	0.022	TAC1	1
Nervous System Development and Function	branching	branching of sympathetic neurites	0.011	GAP43	1
Nervous System Development and Function	calcium-evoked dendritic exocytosis	calcium-evoked dendritic exocytosis of hippocampal neurons	0.011	CAMK2A	1
Nervous System Development and Function	development	development of layer IV	0.011	GAP43	1
Nervous System Development and Function	development	development of neurites	0.0215	CCK, ENC1, GAP43, KLK8, PTK2B, SNCA	6
Nervous System Development and Function	growth	growth of retinal axons	0.011	SEMA5A	1
Nervous System Development and Function	growth	growth of axons	0.0128	NELF, SEMA3A, SEMA3F, SEMA5A	4
Nervous System Development and Function	guidance	guidance of olfactory glomeruli	0.011	SEMA3A	1
Nervous System Development and Function	innervation	innervation of first molar	0.011	SEMA3A	1
Nervous System Development and Function	morphogenesis	morphogenesis of sympathetic trunk	0.011	SEMA3A	1
Nervous System Development and Function	quantity	quantity of cell body	0.011	SNCA	1
Nervous System Development and Function	quantity	quantity of olfactory glomeruli	0.011	SEMA3A	1
Nervous System Development and Function	replenishment	replenishment of synaptic vesicles	0.011	SNCA	1
Nervous System Development and Function	response	response of neuromuscular junctions	0.011	SLC5A7	1
Nervous System Development and Function	size	size of optic chiasm	0.011	GAP43	1
Nervous System Development and Function	distribution	distribution of sympathetic neuron	0.022	SEMA3A	1
Nervous System Development and Function	flexor reflex	flexor reflex of hindlimb	0.022	TAC1	1
Nervous System Development and Function	formation	formation of optic tract	0.022	GAP43	1
Nervous System Development and Function	mitogenesis	mitogenesis of oligodendrocyte precursor cells	0.022	SEMA3F	1
Nervous System Development and Function	morphology	morphology of dendrites	0.022	TAC1	1
Nervous System Development and Function	paired-pulse facilitation	paired-pulse facilitation of hippocampus	0.022	CHRD	1
Nervous System Development and Function	proliferation	proliferation of motor neurons	0.022	ISL1	1
Nervous System Development and Function	volume	volume of neurons	0.022	FGF13	1
Cardiovascular System Development and Function	angiogenesis	angiogenesis of cells	5.69e-05	FGF13, SEMA3A, SMOC2, TGFB2, TIMP2	5
Cardiovascular System Development and Function	angiogenesis	angiogenesis	0.000124	ACVR1, FGF10, FGF13, JUN, MEIS1, PTK2B, SEMA3A, SEMA3F, SEMA5A, SMOC2, TAC1, TGFB2, TIMP2	13
Cardiovascular System Development and Function	angiogenesis	angiogenesis of endothelial cells	0.000951	FGF13, SEMA3A, TIMP2	3
Cardiovascular System Development and Function	angiogenesis	angiogenesis of artery	0.00325	PTK2B, TIMP2	2
Cardiovascular System Development and Function	angiogenesis	angiogenesis of osteoblasts	0.011	TGFB2	1
Cardiovascular System Development and Function	angiogenesis	angiogenesis of pulmonary artery	0.011	PTK2B	1
Cardiovascular System Development and Function	angiogenesis	angiogenesis of pulmonary vein	0.011	PTK2B	1
Cardiovascular System Development and Function	angiogenesis	angiogenesis of synovial membrane	0.022	TAC1	1
Cardiovascular System Development and Function	development	development of endothelial cells	8.27e-05	FGF13, JUN, PTK2B, SEMA3A, TIMP2	5
Cardiovascular System Development and Function	development	development of artery	0.0072	ACVR1, PTK2B, TIMP2	3
Cardiovascular System Development and Function	development	development of heart	0.00865	ACVR1, GAA, ISL1, MYH7, PKP2, TGFB2, TNNT2	7
Cardiovascular System Development and Function	development	development of endothelial cell lines	0.0285	SMOC2, TIMP2	2
Cardiovascular System Development and Function	formation	formation of aorta	0.000361	JUN, TGFB2	2
Cardiovascular System Development and Function	formation	formation of outflow tract	0.011	TGFB2	1
Cardiovascular System Development and Function	formation	formation of pulmonary artery	0.022	JUN	1
Cardiovascular System Development and Function	morphogenesis	morphogenesis of cardiac muscle	0.000799	GAA, MYH7, TNNT2	3
Cardiovascular System Development and Function	morphogenesis	morphogenesis of endothelial cells	0.00872	JUN, PTK2B	2
Cardiovascular System Development and Function	morphogenesis	morphogenesis of heart	0.0168	GAA, ISL1, PKP2	3
Cardiovascular System Development and Function	cardiovascular process	cardiovascular process of tissue	0.00331	FGF13, GUCY1A3, TAC1, TGFB2, TIMP2	5
Cardiovascular System Development and Function	patterning	patterning of blood vessel	0.00456	ACVR1, FGF10, SEMA5A, TGFB2	4
Cardiovascular System Development and Function	growth	growth of endothelial cells	0.00472	GPC1, SEMA3A, TIMP2	3
Cardiovascular System Development and Function	growth	growth of microvascular endothelial cells	0.022	GPC1	1
Cardiovascular System Development and Function	proliferation	proliferation of endothelial cell lines	0.00636	FGF13, SEMA3A, SEMA3F, TNFRSF25	4
Cardiovascular System Development and Function	budding	budding of endothelial cells	0.011	PROX1	1
Cardiovascular System Development and Function	cell movement	cell movement of endothelial progenitor cells	0.011	PROX1	1
Cardiovascular System Development and Function	cell movement	cell movement of endothelial cells	0.0125	PROX1, SEMA3A, SEMA3F	3
Cardiovascular System Development and Function	concentration	concentration of blood vessel	0.011	SEMA3F	1
Cardiovascular System Development and Function	myocardialization	myocardialization of mesenchyme	0.011	TGFB2	1
Cardiovascular System Development and Function	stabilization	stabilization of heart	0.011	PKP2	1
Cardiovascular System Development and Function	permeability	permeability of blood vessel	0.0148	TAC1, TACR1	2
Cardiovascular System Development and Function	permeability	permeability of vasculature	0.0202	NTS, TAC1	2
Cardiovascular System Development and Function	permeability	permeability of venular capillary	0.022	TAC1	1
Cardiovascular System Development and Function	permeability	permeability of vascular tissue	0.0222	NTS, TAC1	2
Cardiovascular System Development and Function	chemotaxis	chemotaxis of lymphatic endothelial cells	0.022	PROX1	1
Cardiovascular System Development and Function	morphology	morphology of aortic sac	0.022	TGFB2	1
Cardiovascular System Development and Function	outgrowth	outgrowth of endothelial cells	0.022	SEMA3A	1
Cellular Development	angiogenesis	angiogenesis of cells	5.69e-05	FGF13, SEMA3A, SMOC2, TGFB2, TIMP2	5
Cellular Development	angiogenesis	angiogenesis of endothelial cells	0.000951	FGF13, SEMA3A, TIMP2	3
Cellular Development	angiogenesis	angiogenesis of osteoblasts	0.011	TGFB2	1
Cellular Development	development	development of endothelial cells	8.27e-05	FGF13, JUN, PTK2B, SEMA3A, TIMP2	5
Cellular Development	development	development of endothelial cell lines	0.0285	SMOC2, TIMP2	2
Cellular Development	developmental process	developmental process of endothelial cells	0.000177	FGF13, GPC1, JUN, PROX1, PTK2B, SEMA3A, TIMP2	7
Cellular Development	developmental process	developmental process of fibroblast cell lines	0.0045	ANP32A, CEBPB, DLK1, ENC1, FGF10, FHL2, HSD11B1, JUN, NRN1	9
Cellular Development	developmental process	developmental process of osteoclasts	0.0175	CARTPT, FHL2, JUN, PTK2B	4
Cellular Development	differentiation	differentiation of connective tissue cells	0.000602	ACVR1, CARTPT, CEBPB, CHRD, DLK1, FGF10, FHL2, HSD11B1, JUN, TGFB2	10
Cellular Development	differentiation	differentiation of fibroblast cell lines	0.000701	CEBPB, DLK1, ENC1, FGF10, FHL2, HSD11B1	6
Cellular Development	differentiation	differentiation of adipoblasts	0.00112	CEBPB, DLK1, FGF10	3
Cellular Development	differentiation	differentiation of osteocytes	0.00503	ACVR1, CARTPT, CHRD, FHL2, JUN, TGFB2	6
Cellular Development	differentiation	differentiation of osteoblasts	0.00859	ACVR1, CHRD, FHL2, TGFB2	4
Cellular Development	differentiation	differentiation of spermatocytes	0.011	HSPA2	1
Cellular Development	differentiation	differentiation of adipocytes	0.0162	CEBPB, DLK1, FGF10, HSD11B1	4
Cellular Development	differentiation	differentiation of cells	0.0173	ACVR1, BHLHB5, CARTPT, CEBPB, CHRD, CYP26B1, DLK1, DLX6, ENC1, FGF10, FHL2, GAP43, HSD11B1, HSPA2, ISL1, JUN, MEIS1, NEUROD2, PROX1, PTK2B, SNCA, TGFB2, TIMP2, TNFRSF25	24
Cellular Development	differentiation	differentiation of adipose stromal cells	0.022	HSD11B1	1
Cellular Development	growth	growth of prostate cell lines	0.00325	FGF10, TGFB2	2
Cellular Development	growth	growth of epidermal cells	0.0039	FHL2, JUN, TGFB2	3
Cellular Development	growth	growth of endothelial cells	0.00472	GPC1, SEMA3A, TIMP2	3
Cellular Development	growth	growth of epithelial cells	0.0078	FGF10, FHL2, JUN, TGFB2	4
Cellular Development	growth	growth of microvascular endothelial cells	0.022	GPC1	1
Cellular Development	growth	growth of keratinocytes	0.0285	JUN, TGFB2	2
Cellular Development	commitment	commitment of cells	0.00767	CYP26B1, GAP43, ISL1, PROX1, TGFB2	5
Cellular Development	morphogenesis	morphogenesis of endothelial cells	0.00872	JUN, PTK2B	2
Cellular Development	immortalization	immortalization of cells	0.0168	JUN, MEIS1, TGFB2	3
Cellular Development	dedifferentiation	dedifferentiation of chondrocytes	0.022	JUN	1
Cellular Development	outgrowth	outgrowth of endothelial cells	0.022	SEMA3A	1
Cellular Development	maturation	maturation of connective tissue cells	0.0308	ACVR1, FHL2	2
Cell Morphology	outgrowth	outgrowth of neurites	5.88e-05	ANP32A, ELMO2, GAP43, HAP1, ICAM5, JUN, NCK2, NELF, PTK2B, SEMA3A, SEMA3F, SEMA5A	12
Cell Morphology	depolarization	depolarization of neurons	0.000438	CCK, NTS, TAC1	3
Cell Morphology	depolarization	depolarization of dorsal horn cells	0.022	TAC1	1
Cell Morphology	sprouting	sprouting of neurons	0.00325	GAP43, JUN	2
Cell Morphology	sprouting	sprouting of normal cells	0.00564	GAP43, JUN, PROX1	3
Cell Morphology	morphology	morphology of cytoskeleton	0.00564	CCK, NCK2, PKP2	3
Cell Morphology	morphology	morphology of embryonic cell lines	0.00872	JUN, TACR1	2
Cell Morphology	morphology	morphology of actin cytoskeleton	0.0116	CCK, NCK2	2
Cell Morphology	morphology	morphology of intercellular junctions	0.0165	GAP43, SLC5A7	2
Cell Morphology	morphology	morphology of dendrites	0.022	TAC1	1
Cell Morphology	morphology	morphology of fibroblast cell lines	0.0273	CEBPB, JUN, NRN1	3
Cell Morphology	morphogenesis	morphogenesis of endothelial cells	0.00872	JUN, PTK2B	2
Cell Morphology	morphogenesis	morphogenesis of eukaryotic cells	0.0141	JUN, PTK2B, TIMP2	3
Cell Morphology	branching	branching of sympathetic neurites	0.011	GAP43	1
Cell Morphology	branching	branching of epithelial cells	0.0116	FGF10, TIMP2	2
Cell Morphology	budding	budding of endothelial cells	0.011	PROX1	1
Cell Morphology	cell spreading	cell spreading of bone cell lines	0.011	PTK2B	1
Cell Morphology	cell spreading	cell spreading of osteoclast precursor cells	0.011	PTK2B	1
Cell Morphology	cell spreading	cell spreading of skin cancer cell lines	0.011	GAP43	1
Cell Morphology	cell spreading	delay in cell spreading of epithelial cell lines	0.011	GAP43	1
Cell Morphology	cell spreading	delay in cell spreading of fibroblast cell lines	0.011	GAP43	1
Cell Morphology	cell spreading	cell spreading of leukocyte cell lines	0.022	PTK2B	1
Cell Morphology	contraction	contraction of slow-twitch muscle fibers	0.011	TNNT1	1
Cell Morphology	mineralization	mineralization of bone cancer cell lines	0.011	SNCA	1
Cell Morphology	size	size of pre-T lymphocytes	0.011	DLK1	1
Cell Morphology	size	size of secretory granules	0.011	RAB3D	1
Cell Morphology	shape change	shape change of normal cells	0.0126	CORO1A, GAP43, JUN, PROX1, PTK2B, SEMA3A	6
Cell Morphology	collapse	collapse of growth cone	0.015	NGEF, SEMA3A, SEMA5A	3
Cell Morphology	contractility	contractility of muscle cells	0.0165	MYH7, TNNT1	2
Cell Morphology	volume	volume of neurons	0.022	FGF13	1
Cellular Assembly and Organization	outgrowth	outgrowth of neurites	5.88e-05	ANP32A, ELMO2, GAP43, HAP1, ICAM5, JUN, NCK2, NELF, PTK2B, SEMA3A, SEMA3F, SEMA5A	12
Cellular Assembly and Organization	outgrowth	outgrowth of axons	0.0125	NELF, SEMA3A, SEMA3F	3
Cellular Assembly and Organization	retraction	retraction of axon branches	0.000121	SEMA3A, SEMA3F	2
Cellular Assembly and Organization	formation	formation of filopodia	0.000781	GAP43, MTMR12, NTS, PTK2B, PVRL3, SDC2	6
Cellular Assembly and Organization	formation	formation of plasma membrane projections	0.00778	GAP43, MTMR12, NTS, PSD, PTK2B, PVRL3, SDC2, SEMA3A	8
Cellular Assembly and Organization	formation	formation of early endosomes	0.022	HAP1	1
Cellular Assembly and Organization	formation	formation of cellular inclusion bodies	0.0285	HAP1, SNCA	2
Cellular Assembly and Organization	depolarization	depolarization of cellular membrane	0.00118	NTS, TAC1	2
Cellular Assembly and Organization	depolarization	depolarization of plasma membrane	0.0242	JUN, TAC1	2
Cellular Assembly and Organization	organization	organization of actin filaments	0.00541	CORO1A, DBN1, NCK2, PTK2B	4
Cellular Assembly and Organization	morphology	morphology of cytoskeleton	0.00564	CCK, NCK2, PKP2	3
Cellular Assembly and Organization	morphology	morphology of actin cytoskeleton	0.0116	CCK, NCK2	2
Cellular Assembly and Organization	fasciculation	fasciculation of axons	0.00624	GAP43, SEMA3A	2
Cellular Assembly and Organization	stabilization	stabilization of actin filaments	0.00624	GAP43, ISL1	2
Cellular Assembly and Organization	stabilization	stabilization of filaments	0.0168	GAP43, ISL1, PTK2B	3
Cellular Assembly and Organization	assembly	assembly of Z line	0.011	FHL1	1
Cellular Assembly and Organization	binding	binding of synaptic vesicles	0.011	SNCA	1
Cellular Assembly and Organization	binding	binding of actin cytoskeleton	0.0328	CAMK2B	1
Cellular Assembly and Organization	cell movement	cell movement of actin filaments	0.011	DBN1	1
Cellular Assembly and Organization	differentiation	differentiation of cell membrane leading edge	0.011	JUN	1
Cellular Assembly and Organization	disruption	disruption of fibrils	0.011	SNCA	1
Cellular Assembly and Organization	disruption	disruption of vesicle aggregates	0.011	SNCA	1
Cellular Assembly and Organization	fibrillogenesis	fibrillogenesis of cytoplasmic inclusions	0.011	SNCA	1
Cellular Assembly and Organization	growth	growth of retinal axons	0.011	SEMA5A	1
Cellular Assembly and Organization	growth	growth of axons	0.0128	NELF, SEMA3A, SEMA3F, SEMA5A	4
Cellular Assembly and Organization	leakage	leakage of vesicles	0.011	SNCA	1
Cellular Assembly and Organization	production	production of cellular inclusion bodies	0.011	SNCA	1
Cellular Assembly and Organization	production	production of cytoplasmic aggregates	0.011	SNCA	1
Cellular Assembly and Organization	quantity	quantity of cell body	0.011	SNCA	1
Cellular Assembly and Organization	quantity	quantity of olfactory glomeruli	0.011	SEMA3A	1
Cellular Assembly and Organization	replenishment	replenishment of synaptic vesicles	0.011	SNCA	1
Cellular Assembly and Organization	size	size of secretory granules	0.011	RAB3D	1
Cellular Assembly and Organization	turnover	turnover of actin stress fibers	0.011	NCK2	1
Cellular Assembly and Organization	development	development of plasma membrane projections	0.0129	CCK, ENC1, GAP43, KLK8, NCK2, PTK2B, SNCA	7
Cellular Assembly and Organization	development	development of neurites	0.0215	CCK, ENC1, GAP43, KLK8, PTK2B, SNCA	6
Cellular Assembly and Organization	deposition	deposition of fibronectin matrix	0.022	SDC2	1
Cellular Assembly and Organization	endocytosis	endocytosis of plasma membrane	0.022	PSD	1
Cellular Assembly and Organization	redistribution	redistribution of lysosome	0.022	PRICKLE1	1
Cellular Assembly and Organization	translocation	translocation of microtubule organizing centers	0.022	PTK2B	1
Cellular Assembly and Organization	activation	activation of lamellipodia	0.0328	PTK2B	1
Tissue Development	formation	formation of tissue	8.25e-05	ACVR1, CHRD, DLK1, FGF10, FGF13, FHL2, GAA, GAP43, JUN, PTK2B, SDC2, TGFB2	12
Tissue Development	formation	formation of atrioventricular canal	0.011	TGFB2	1
Tissue Development	formation	formation of lacrimal bud	0.011	FGF10	1
Tissue Development	formation	formation of outflow tract	0.011	TGFB2	1
Tissue Development	formation	formation of embryonic tissue	0.0128	ACVR1, CHRD, FGF10, JUN, TGFB2	5
Tissue Development	formation	formation of mesoderm	0.0133	ACVR1, CHRD, JUN	3
Tissue Development	formation	formation of limb bud	0.022	FGF10	1
Tissue Development	formation	formation of mammary placode 1	0.022	FGF10	1
Tissue Development	formation	formation of mammary placode 2	0.022	FGF10	1
Tissue Development	formation	formation of mammary placode 5	0.022	FGF10	1
Tissue Development	formation	formation of optic tract	0.022	GAP43	1
Tissue Development	morphogenesis	morphogenesis of cardiac muscle	0.000799	GAA, MYH7, TNNT2	3
Tissue Development	morphogenesis	morphogenesis of tissue	0.00239	GAA, MYH7, SEMA3A, TGFB2, TIMP2, TNNT2	6
Tissue Development	morphogenesis	morphogenesis of sympathetic trunk	0.011	SEMA3A	1
Tissue Development	development	development of cervical loop	0.011	FGF10	1
Tissue Development	development	development of pancreatic primordium	0.011	FGF10	1
Tissue Development	development	development of mammary placode 4	0.022	FGF10	1
Tissue Development	development	development of white adipose tissue	0.022	FGF10	1
Tissue Development	development	development of connective tissue	0.0322	ACVR1, FGF10, PTK2B, TAC1, TGFB2	5
Tissue Development	expansion	expansion of endoderm	0.011	FGF10	1
Tissue Development	function	function of mammary gland	0.011	CEBPB	1
Tissue Development	generation	generation of gamma-delta T lymphocytes	0.011	JUN	1
Tissue Development	growth	growth of metanephric mesenchyme	0.011	TIMP2	1
Tissue Development	myofibrillogenesis	myofibrillogenesis of striated muscle	0.011	GAA	1
Tissue Development	proliferation	proliferation of transitional epithelium	0.011	FGF10	1
Tissue Development	angiogenesis	angiogenesis of synovial membrane	0.022	TAC1	1
Tissue Development	aggregation	aggregation of blood platelets	0.0224	GUCY1A3, P2RY1, SEMA3A, TIMP2	4
Cellular Compromise	retraction	retraction of axon branches	0.000121	SEMA3A, SEMA3F	2
Cellular Compromise	degeneration	degeneration of cholinergic fibers	0.011	JUN	1
Cellular Compromise	degeneration	degeneration of myelin figure	0.022	SNCA	1
Cellular Compromise	degeneration	degeneration of striatonigral neurons	0.022	SNCA	1
Cellular Compromise	disruption	disruption of fibrils	0.011	SNCA	1
Cellular Compromise	disruption	disruption of vesicle aggregates	0.011	SNCA	1
Cellular Compromise	neurodegeneration	neurodegeneration of sympathetic neuron	0.011	JUN	1
Cellular Compromise	neurodegeneration	neurodegeneration of neurons	0.025	JUN, SNCA, TGFB2	3
Cellular Compromise	degranulation	degranulation of bone cell lines	0.0131	TAC1, TACR1	2
Cellular Compromise	collapse	collapse of growth cone	0.015	NGEF, SEMA3A, SEMA5A	3
Cellular Compromise	destruction	destruction of neurons	0.022	TAC1	1
Cellular Compromise	injury	injury of hepatocytes	0.022	FAAH	1
Drug Metabolism	modulation	modulation of dopamine	0.000121	CCK, NTS	2
Drug Metabolism	synthesis	synthesis of dopamine	0.000149	DDC, SNCA, TGFB2	3
Drug Metabolism	biosynthesis	biosynthesis of dopamine	0.000716	SNCA, TGFB2	2
Drug Metabolism	quantity	quantity of dopamine	0.00778	CARTPT, NTS, SNCA	3
Drug Metabolism	efflux	efflux of norepinephrine	0.011	NTS	1
Drug Metabolism	degradation	degradation of L-dopa	0.022	DDC	1
Drug Metabolism	formation	formation of dopamine	0.022	DDC	1
Drug Metabolism	stimulation	stimulation of dopamine	0.022	TAC1	1
Drug Metabolism	metabolism	metabolism of dopamine	0.0222	DDC, SNCA	2
Drug Metabolism	conversion	conversion of hydrocortisone	0.0328	HSD11B1	1
Small Molecule Biochemistry	modulation	modulation of dopamine	0.000121	CCK, NTS	2
Small Molecule Biochemistry	modulation	modulation of GABA	0.011	NTS	1
Small Molecule Biochemistry	quantity	quantity of GABA	0.000149	CARTPT, GAD1, NTS	3
Small Molecule Biochemistry	quantity	quantity of dopamine	0.00778	CARTPT, NTS, SNCA	3
Small Molecule Biochemistry	quantity	quantity of GMP	0.022	TAC1	1
Small Molecule Biochemistry	quantity	quantity of docosahexaenoic acid	0.022	SNCA	1
Small Molecule Biochemistry	quantity	quantity of fatty acid	0.0247	CEBPB, DLK1, HSD11B1, SNCA	4
Small Molecule Biochemistry	synthesis	synthesis of dopamine	0.000149	DDC, SNCA, TGFB2	3
Small Molecule Biochemistry	synthesis	synthesis of 12(S)-hydroxyeicosatetraenoic acid	0.011	SEMA3A	1
Small Molecule Biochemistry	biosynthesis	biosynthesis of dopamine	0.000716	SNCA, TGFB2	2
Small Molecule Biochemistry	biosynthesis	biosynthesis of acetylcholine	0.011	SLC5A7	1
Small Molecule Biochemistry	biosynthesis	biosynthesis of catecholamine	0.0328	DDC	1
Small Molecule Biochemistry	release	release of lipid	0.00292	CEBPB, GPC1, IL16, MAS1, NTS, TAC1	6
Small Molecule Biochemistry	release	release of eicosanoid	0.00795	GPC1, IL16, MAS1, NTS, TAC1	5
Small Molecule Biochemistry	release	release of arachidonic acid	0.00859	GPC1, MAS1, NTS, TAC1	4
Small Molecule Biochemistry	release	release of glycine	0.011	TAC1	1
Small Molecule Biochemistry	binding	binding of anandamide	0.011	FAAH	1
Small Molecule Biochemistry	breakdown	breakdown of inositol phospholipid	0.011	MAS1	1
Small Molecule Biochemistry	cleavage	cleavage of phosphatidylinositol-3,4,5-trisphosphate	0.011	INPP5F	1
Small Molecule Biochemistry	concentration	concentration of anandamide	0.011	FAAH	1
Small Molecule Biochemistry	concentration	concentration of oleoylethanolamide	0.011	FAAH	1
Small Molecule Biochemistry	conjugation	conjugation of arachidonic acid	0.011	FAAH	1
Small Molecule Biochemistry	delivery	delivery of spermine	0.011	GPC1	1
Small Molecule Biochemistry	efflux	efflux of norepinephrine	0.011	NTS	1
Small Molecule Biochemistry	internalization	internalization of anandamide	0.011	FAAH	1
Small Molecule Biochemistry	metabolism	metabolism of anandamide	0.011	FAAH	1
Small Molecule Biochemistry	metabolism	metabolism of glycerophosphoric acid	0.022	GPD1	1
Small Molecule Biochemistry	metabolism	metabolism of dopamine	0.0222	DDC, SNCA	2
Small Molecule Biochemistry	reduction	reduction of GTP	0.011	TAC1	1
Small Molecule Biochemistry	secretion	secretion of lactic acid	0.011	TAC1	1
Small Molecule Biochemistry	sequestration	sequestration of neurotransmitter	0.011	SLC17A7	1
Small Molecule Biochemistry	translocation	translocation of GABA	0.011	SLC32A1	1
Small Molecule Biochemistry	transport	transport of guanine	0.011	PSD	1
Small Molecule Biochemistry	uptake	uptake of anandamide	0.011	FAAH	1
Small Molecule Biochemistry	uptake	uptake of spermine	0.022	GPC1	1
Small Molecule Biochemistry	transduction	transduction of nitric oxide	0.0116	GUCY1A3, RASD1	2
Small Molecule Biochemistry	hydrolysis	hydrolysis of lipid	0.0194	CCK, FAAH, MAS1, SNCA, TAC1	5
Small Molecule Biochemistry	hydrolysis	hydrolysis of 2-arachidonoylglycerol	0.022	FAAH	1
Small Molecule Biochemistry	hydrolysis	hydrolysis of anandamide	0.022	FAAH	1
Small Molecule Biochemistry	hydrolysis	hydrolysis of acylglycerol	0.0308	FAAH, SNCA	2
Small Molecule Biochemistry	accumulation	accumulation of GABA	0.022	SLC32A1	1
Small Molecule Biochemistry	accumulation	accumulation of L-glutamic acid	0.0328	SLC17A7	1
Small Molecule Biochemistry	catabolism	catabolism of glucocorticoid	0.022	HSD11B1	1
Small Molecule Biochemistry	decarboxylation	decarboxylation of L-glutamic acid	0.022	GAD1	1
Small Molecule Biochemistry	degradation	degradation of L-dopa	0.022	DDC	1
Small Molecule Biochemistry	formation	formation of dopamine	0.022	DDC	1
Small Molecule Biochemistry	formation	formation of inositol phosphate	0.0263	NTS, TAC1	2
Small Molecule Biochemistry	oxidation	oxidation of NADH	0.022	GPD1	1
Small Molecule Biochemistry	stimulation	stimulation of dopamine	0.022	TAC1	1
Small Molecule Biochemistry	conversion	conversion of corticosterone	0.0328	HSD11B1	1
Small Molecule Biochemistry	conversion	conversion of hydrocortisone	0.0328	HSD11B1	1
Amino Acid Metabolism	quantity	quantity of GABA	0.000149	CARTPT, GAD1, NTS	3
Amino Acid Metabolism	modulation	modulation of GABA	0.011	NTS	1
Amino Acid Metabolism	release	release of glycine	0.011	TAC1	1
Amino Acid Metabolism	translocation	translocation of GABA	0.011	SLC32A1	1
Amino Acid Metabolism	accumulation	accumulation of GABA	0.022	SLC32A1	1
Amino Acid Metabolism	accumulation	accumulation of L-glutamic acid	0.0328	SLC17A7	1
Amino Acid Metabolism	decarboxylation	decarboxylation of L-glutamic acid	0.022	GAD1	1
Amino Acid Metabolism	degradation	degradation of L-dopa	0.022	DDC	1
Molecular Transport	quantity	quantity of GABA	0.000149	CARTPT, GAD1, NTS	3
Molecular Transport	quantity	quantity of dopamine	0.00778	CARTPT, NTS, SNCA	3
Molecular Transport	quantity	quantity of GMP	0.022	TAC1	1
Molecular Transport	quantity	quantity of docosahexaenoic acid	0.022	SNCA	1
Molecular Transport	quantity	quantity of fatty acid	0.0247	CEBPB, DLK1, HSD11B1, SNCA	4
Molecular Transport	release	release of lipid	0.00292	CEBPB, GPC1, IL16, MAS1, NTS, TAC1	6
Molecular Transport	release	release of eicosanoid	0.00795	GPC1, IL16, MAS1, NTS, TAC1	5
Molecular Transport	release	release of arachidonic acid	0.00859	GPC1, MAS1, NTS, TAC1	4
Molecular Transport	release	release of glycine	0.011	TAC1	1
Molecular Transport	concentration	concentration of anandamide	0.011	FAAH	1
Molecular Transport	concentration	concentration of oleoylethanolamide	0.011	FAAH	1
Molecular Transport	concentration	concentration of Ca2+	0.0125	CCK, GNG4, NTS	3
Molecular Transport	efflux	efflux of norepinephrine	0.011	NTS	1
Molecular Transport	efflux	efflux of iodide	0.022	SLC26A4	1
Molecular Transport	internalization	internalization of anandamide	0.011	FAAH	1
Molecular Transport	secretion	secretion of lactic acid	0.011	TAC1	1
Molecular Transport	transport	transport of guanine	0.011	PSD	1
Molecular Transport	transport	transport of Ca2+	0.0133	CACNA2D2, CAMK2A, CAMK2B, CORO1A	4
Molecular Transport	transport	transport of iodide	0.022	SLC26A4	1
Molecular Transport	uptake	uptake of anandamide	0.011	FAAH	1
Molecular Transport	uptake	uptake of spermine	0.022	GPC1	1
Molecular Transport	accumulation	accumulation of GABA	0.022	SLC32A1	1
Molecular Transport	accumulation	accumulation of L-glutamic acid	0.0328	SLC17A7	1
Skeletal and Muscular System Development and Function	development	development of craniofacial skeleton	0.000204	CHRD, DLX6, TGFB2	3
Skeletal and Muscular System Development and Function	development	development of axial skeleton	0.00414	DLX6, JUN	2
Skeletal and Muscular System Development and Function	development	development of skeleton	0.0156	ACVR1, CHRD, DLK1, DLX6, GDF10, JUN, PTK2B, TGFB2	8
Skeletal and Muscular System Development and Function	depolarization	depolarization of smooth muscle	0.000361	NTS, TAC1	2
Skeletal and Muscular System Development and Function	morphogenesis	morphogenesis of cardiac muscle	0.000799	GAA, MYH7, TNNT2	3
Skeletal and Muscular System Development and Function	differentiation	differentiation of osteoblasts	0.00859	ACVR1, CHRD, FHL2, TGFB2	4
Skeletal and Muscular System Development and Function	mass	mass of bone	0.009	DLK1, FHL2, PTK2B	3
Skeletal and Muscular System Development and Function	angiogenesis	angiogenesis of osteoblasts	0.011	TGFB2	1
Skeletal and Muscular System Development and Function	angiogenesis	angiogenesis of synovial membrane	0.022	TAC1	1
Skeletal and Muscular System Development and Function	assembly	assembly of Z line	0.011	FHL1	1
Skeletal and Muscular System Development and Function	attachment	attachment of osteoclast precursor cells	0.011	PTK2B	1
Skeletal and Muscular System Development and Function	cell spreading	cell spreading of bone cell lines	0.011	PTK2B	1
Skeletal and Muscular System Development and Function	cell spreading	cell spreading of osteoclast precursor cells	0.011	PTK2B	1
Skeletal and Muscular System Development and Function	contraction	contraction of bronchial smooth muscle	0.011	TAC1	1
Skeletal and Muscular System Development and Function	contraction	contraction of circular muscle layer	0.011	TAC1	1
Skeletal and Muscular System Development and Function	contraction	contraction of slow-twitch muscle fibers	0.011	TNNT1	1
Skeletal and Muscular System Development and Function	contraction	contraction of muscle	0.0144	CCK, GAA, MYH7, TAC1, TNNT1, TNNT2	6
Skeletal and Muscular System Development and Function	contraction	contraction of diaphragm	0.022	GAA	1
Skeletal and Muscular System Development and Function	contraction	contraction of longitudinal muscle layer	0.0328	CCK	1
Skeletal and Muscular System Development and Function	force generation	force generation of myotube	0.011	TNNT2	1
Skeletal and Muscular System Development and Function	myofibrillogenesis	myofibrillogenesis of striated muscle	0.011	GAA	1
Skeletal and Muscular System Development and Function	response	response of neuromuscular junctions	0.011	SLC5A7	1
Skeletal and Muscular System Development and Function	trabeculation	trabeculation of mice	0.011	PKP2	1
Skeletal and Muscular System Development and Function	degranulation	degranulation of bone cell lines	0.0131	TAC1, TACR1	2
Skeletal and Muscular System Development and Function	skeletal and muscular process	skeletal and muscular process of tissue	0.015	ACVR1, GAA, PTK2B	3
Skeletal and Muscular System Development and Function	flexor reflex	flexor reflex of hindlimb	0.022	TAC1	1
Skeletal and Muscular System Development and Function	morphology	morphology of notochord	0.022	NCK2	1
Organismal Development	development	development of vessel	0.000303	ACVR1, FGF10, FGF13, JUN, MEIS1, PROX1, PTK2B, SEMA3A, SEMA3F, SEMA5A, SMOC2, TAC1, TGFB2, TIMP2	14
Organismal Development	development	development of embryo	0.0125	ACVR1, CHRD, CYP26B1, DLX6, FGF10, JUN, NBL1, NEUROD2, TGFB2	9
Organismal Development	development	development of organism	0.0158	ACVR1, CHRD, CYP26B1, DLK1, DLX6, ENC1, FAAH, FGF10, ISL1, JUN, NBL1, NEUROD2, RXRG, SMOC2, TGFB2, TIMP2	16
Organismal Development	development	development of animal	0.0167	ACVR1, CHRD, CYP26B1, DLX6, FAAH, FGF10, ISL1, JUN, NBL1, NEUROD2, RXRG, SMOC2, TGFB2	13
Organismal Development	fibrillogenesis	fibrillogenesis	0.00245	GAA, SNCA	2
Organismal Development	patterning	patterning of embryo	0.0113	CHRD, CYP26B1, FGF10, NBL1	4
Organismal Development	secretion	secretion of mucus	0.0116	TAC1, TACR1	2
Organismal Development	secretion	secretion of bodily fluid	0.0217	CARTPT, TAC1, TACR1	3
Organismal Development	dorsalization	dorsalization of embryo	0.022	NBL1	1
Organismal Development	neurogenesis	neurogenesis of embryo	0.022	NEUROD2	1
Organismal Development	developmental process	developmental process of animal	0.0256	ACVR1, CACNA2D2, CHRD, CYP26B1, DLK1, DLX6, FAAH, FGF10, ISL1, JUN, NBL1, NEUROD2, RXRG, SMOC2, TGFB2	15
Cancer	large-cell Ki-1 lymphoma	large-cell Ki-1 lymphoma	0.000361	CEBPB, JUN	2
Cancer	invasion	invasion of bone cancer cell lines	0.000716	DKK3, SDC2	2
Cancer	invasion	invasion of endothelial cell lines	0.0202	FGF13, TIMP2	2
Cancer	induction	induction of tumor	0.00225	ACVR1, FGF10, JUN	3
Cancer	small cell lung cancer	small cell lung cancer of organism	0.00245	CCK, NTS	2
Cancer	cutaneous T-cell lymphoma	cutaneous T-cell lymphoma	0.00472	CEBPB, JUN, RXRG	3
Cancer	activation	activation of colon carcinoma cells	0.011	SDC2	1
Cancer	acute myeloid leukemia	initiation of acute myeloid leukemia of mice	0.011	MEIS1	1
Cancer	adhesion	adhesion of bone cancer cell lines	0.011	DKK3	1
Cancer	cell spreading	cell spreading of skin cancer cell lines	0.011	GAP43	1
Cancer	cylindromatosis, familial	cylindromatosis, familial	0.011	CYLD	1
Cancer	mineralization	mineralization of bone cancer cell lines	0.011	SNCA	1
Cancer	anaplastic astrocytoma	anaplastic astrocytoma	0.0202	ELMO1, TGFB2	2
Cancer	G1 phase	arrest in G1 phase of endothelioma cell lines	0.022	TIMP2	1
Cancer	contact growth inhibition	contact growth inhibition of pheochromocytoma cell lines	0.022	CAMK2A	1
Cancer	differentiation	differentiation of bone cancer cell lines	0.022	SNCA	1
Cancer	hyperplasia	hyperplasia of adrenal gland	0.022	HSD11B1	1
Cancer	hyperplasia	hyperplasia of distal tubule	0.022	HSD11B1	1
Cancer	mitosis	exit from mitosis of cervical cancer cell lines	0.022	CYLD	1
Cancer	mitosis	mitosis of stomach cancer cell lines	0.022	CCK	1
Cancer	neurogenesis	neurogenesis of germ cell tumor cell lines	0.022	NEUROD2	1
Cancer	proliferation	proliferation of endothelioma cell lines	0.022	FGF13	1
Cancer	quantity	quantity of endometrial cancer cell lines	0.022	JUN	1
Cancer	quantity	quantity of hepatocellular carcinoma	0.022	JUN	1
Cancer	migration	migration of fibrosarcoma cell lines	0.0263	SDC2, TIMP2	2
Cancer	astrocytoma	astrocytoma	0.0323	ELMO1, ENC1, TGFB2	3
Cancer	G1/S phase transition	G1/S phase transition of leukemia cell lines	0.0328	IL16	1
Cancer	chemorepulsion	chemorepulsion of brain cancer cell lines	0.0328	SEMA3A	1
Cellular Movement	chemorepulsion	chemorepulsion of hippocampal neurons	0.000361	SEMA3A, SEMA3F	2
Cellular Movement	chemorepulsion	chemorepulsion of axons	0.00245	SEMA3A, SEMA3F	2
Cellular Movement	chemorepulsion	chemorepulsion of sympathetic neuron	0.011	SEMA3A	1
Cellular Movement	chemorepulsion	chemorepulsion of sympathetic neurites	0.022	SEMA3A	1
Cellular Movement	chemorepulsion	chemorepulsion of brain cancer cell lines	0.0328	SEMA3A	1
Cellular Movement	cell movement	cell movement of embryonic cells	0.000716	FGF10, TPBG	2
Cellular Movement	cell movement	cell movement of endothelial progenitor cells	0.011	PROX1	1
Cellular Movement	cell movement	cell movement of endothelial cells	0.0125	PROX1, SEMA3A, SEMA3F	3
Cellular Movement	cell movement	cell movement	0.0131	CARTPT, CORO1A, DBN1, DKK3, ELMO1, FGF10, IL16, JUN, NCK2, PROX1, PTK2B, SDC2, SEMA3A, SEMA3F, TAC1, TACR1, TGFB2, TPBG	18
Cellular Movement	cell movement	cell movement of embryonic stem cells	0.022	TPBG	1
Cellular Movement	cell movement	cell movement of eukaryotic cells	0.0274	CORO1A, DKK3, FGF10, IL16, JUN, NCK2, PROX1, PTK2B, SDC2, SEMA3A, SEMA3F, TAC1, TACR1, TGFB2, TPBG	15
Cellular Movement	invasion	invasion of bone cancer cell lines	0.000716	DKK3, SDC2	2
Cellular Movement	invasion	invasion of endothelial cell lines	0.0202	FGF13, TIMP2	2
Cellular Movement	pathfinding	pathfinding of axons	0.000716	GAP43, SEMA5A	2
Cellular Movement	pathfinding	pathfinding of retinal axons	0.011	SEMA5A	1
Cellular Movement	migration	migration of cell lines	0.000968	CHN2, ELMO1, FGF13, FHL2, GUCY1A3, IL16, NTS, PROX1, PTK2B, SDC2, SEMA3A, SEMA3F, TIMP2, TNFRSF25	14
Cellular Movement	migration	migration of eukaryotic cells	0.00273	ACVR1, CCK, CHN2, CORO1A, ELMO1, FGF13, FHL2, GAD1, GUCY1A3, IL16, ISL1, NBL1, NTS, PROX1, PTK2B, SDC2, SEMA3A, SEMA3F, TAC1, TGFB2, TIMP2, TNFRSF25	22
Cellular Movement	migration	migration of oligodendrocyte precursor cells	0.00325	SEMA3A, SEMA3F	2
Cellular Movement	migration	migration of endothelial cell lines	0.00347	FGF13, PROX1, PTK2B, SDC2, TNFRSF25	5
Cellular Movement	migration	migration of embryonic cells	0.009	ACVR1, ISL1, SEMA3F, TIMP2	4
Cellular Movement	migration	migration of neural crest cells	0.00965	ACVR1, ISL1, SEMA3F	3
Cellular Movement	migration	migration of thymocytes	0.0101	SEMA3A, TIMP2	2
Cellular Movement	migration	migration of endothelial cells	0.0108	FGF13, GUCY1A3, PTK2B, SEMA3A, TGFB2, TIMP2	6
Cellular Movement	migration	migration of lymphatic system cells	0.011	FHL2, GUCY1A3, IL16, NBL1, PTK2B, SEMA3A, TAC1, TIMP2	8
Cellular Movement	migration	migration of regulatory T lymphocytes	0.011	IL16	1
Cellular Movement	migration	migration of antigen presenting cells	0.0154	IL16, NBL1, PTK2B, SEMA3A, TAC1	5
Cellular Movement	migration	migration of normal cells	0.0167	ACVR1, CCK, CORO1A, FGF13, FHL2, GAD1, GUCY1A3, IL16, ISL1, NBL1, PTK2B, SEMA3A, SEMA3F, TAC1, TGFB2, TIMP2	16
Cellular Movement	migration	migration of lutenizing hormone-releasing hormone neurons	0.022	GAD1	1
Cellular Movement	migration	migration of fibrosarcoma cell lines	0.0263	SDC2, TIMP2	2
Cellular Movement	chemotaxis	chemotaxis of normal cells	0.00624	CORO1A, FGF10, IL16, NCK2, PROX1, SEMA3A, SEMA3F, TAC1, TGFB2	9
Cellular Movement	chemotaxis	chemotaxis of eukaryotic cells	0.00919	CORO1A, FGF10, IL16, JUN, NCK2, PROX1, SEMA3A, SEMA3F, TAC1, TGFB2	10
Cellular Movement	chemotaxis	chemotaxis of endodermal cells	0.011	FGF10	1
Cellular Movement	chemotaxis	chemotaxis of lymphatic endothelial cells	0.022	PROX1	1
Cellular Movement	guidance	guidance of olfactory glomeruli	0.011	SEMA3A	1
Cellular Movement	distribution	distribution of sympathetic neuron	0.022	SEMA3A	1
Cell-To-Cell Signaling and Interaction	stimulation	stimulation of neurons	0.000438	CCK, NTS, TAC1	3
Cell-To-Cell Signaling and Interaction	neurotransmission	neurotransmission of cells	0.00057	GABRG1, PTK2B, SLC17A7, SNCA	4
Cell-To-Cell Signaling and Interaction	neurotransmission	neurotransmission	0.00109	CARTPT, CPNE6, GABRG1, GAD1, HAP1, HTR1D, PTK2B, SLC17A7, SLC5A7, SNCA	10
Cell-To-Cell Signaling and Interaction	activation	activation of neurons	0.000953	CARTPT, CCK, NTS, TAC1	4
Cell-To-Cell Signaling and Interaction	activation	activation of breast cell lines	0.011	CEBPB	1
Cell-To-Cell Signaling and Interaction	activation	activation of colon carcinoma cells	0.011	SDC2	1
Cell-To-Cell Signaling and Interaction	activation	activation of mesenchymal stem cells	0.011	PTK2B	1
Cell-To-Cell Signaling and Interaction	activation	activation of parvocellular neurons	0.011	CCK	1
Cell-To-Cell Signaling and Interaction	activation	activation of synovial cells	0.022	TAC1	1
Cell-To-Cell Signaling and Interaction	activation	activation of NTS neurons	0.0328	CCK	1
Cell-To-Cell Signaling and Interaction	activation	activation of dopaminergic neurons	0.0328	CARTPT	1
Cell-To-Cell Signaling and Interaction	synaptic transmission	synaptic transmission of cells	0.00564	GABRG1, PTK2B, SNCA	3
Cell-To-Cell Signaling and Interaction	synaptic transmission	synaptic transmission	0.00869	CPNE6, GABRG1, GAD1, HAP1, HTR1D, PTK2B, SLC5A7, SNCA	8
Cell-To-Cell Signaling and Interaction	coupling	coupling of cells	0.00624	DBN1, PKP2	2
Cell-To-Cell Signaling and Interaction	coupling	coupling of cardiomyocytes	0.0328	PKP2	1
Cell-To-Cell Signaling and Interaction	attachment	attachment of connective tissue cells	0.00743	PTK2B, TIMP2	2
Cell-To-Cell Signaling and Interaction	attachment	attachment of osteoclast precursor cells	0.011	PTK2B	1
Cell-To-Cell Signaling and Interaction	adhesion	adhesion of bone cancer cell lines	0.011	DKK3	1
Cell-To-Cell Signaling and Interaction	binding	binding of synaptic vesicles	0.011	SNCA	1
Cell-To-Cell Signaling and Interaction	binding	binding of kidney cells	0.0328	MAS1	1
Cell-To-Cell Signaling and Interaction	destabilization	destabilization of focal adhesions	0.011	SEMA3A	1
Cell-To-Cell Signaling and Interaction	detachment	detachment of bone cell lines	0.011	PTK2B	1
Cell-To-Cell Signaling and Interaction	response	response of neuromuscular junctions	0.011	SLC5A7	1
Cell-To-Cell Signaling and Interaction	morphology	morphology of intercellular junctions	0.0165	GAP43, SLC5A7	2
Cell-To-Cell Signaling and Interaction	contact growth inhibition	contact growth inhibition of pheochromocytoma cell lines	0.022	CAMK2A	1
Cell-To-Cell Signaling and Interaction	deposition	deposition of fibronectin matrix	0.022	SDC2	1
Cellular Growth and Proliferation	stimulation	stimulation of neurons	0.000438	CCK, NTS, TAC1	3
Cellular Growth and Proliferation	growth	growth of prostate cell lines	0.00325	FGF10, TGFB2	2
Cellular Growth and Proliferation	growth	growth of epidermal cells	0.0039	FHL2, JUN, TGFB2	3
Cellular Growth and Proliferation	growth	growth of endothelial cells	0.00472	GPC1, SEMA3A, TIMP2	3
Cellular Growth and Proliferation	growth	growth of epithelial cells	0.0078	FGF10, FHL2, JUN, TGFB2	4
Cellular Growth and Proliferation	growth	growth of microvascular endothelial cells	0.022	GPC1	1
Cellular Growth and Proliferation	growth	growth of keratinocytes	0.0285	JUN, TGFB2	2
Cellular Growth and Proliferation	proliferation	proliferation of endothelial cell lines	0.00636	FGF13, SEMA3A, SEMA3F, TNFRSF25	4
Cellular Growth and Proliferation	proliferation	proliferation of colon cell lines	0.022	TAC1	1
Cellular Growth and Proliferation	proliferation	proliferation of endothelioma cell lines	0.022	FGF13	1
Cellular Growth and Proliferation	proliferation	proliferation of long-term culture-initiating cells	0.022	TAC1	1
Cellular Growth and Proliferation	proliferation	proliferation of motor neurons	0.022	ISL1	1
Cellular Growth and Proliferation	proliferation	proliferation of macrophages	0.0285	TAC1, TGFB2	2
Cellular Growth and Proliferation	formation	formation of epithelial cell lines	0.011	SEMA3F	1
Cellular Growth and Proliferation	formation	formation of embryonic cell lines	0.022	SEMA3F	1
Cellular Growth and Proliferation	formation	formation of kidney cell lines	0.022	SEMA3F	1
Cellular Growth and Proliferation	generation	generation of gamma-delta T lymphocytes	0.011	JUN	1
Cellular Growth and Proliferation	outgrowth	outgrowth of endothelial cells	0.022	SEMA3A	1
Cell Signaling	neuropeptide signaling pathway	neuropeptide signaling pathway	0.000453	CARTPT, ECEL1, GLRA2, TACR1	4
Cell Signaling	dissociation	dissociation of calcium	0.011	TNNT2	1
Cell Signaling	reduction	reduction of GTP	0.011	TAC1	1
Cell Signaling	transduction	transduction of nitric oxide	0.0116	GUCY1A3, RASD1	2
Cell Signaling	concentration	concentration of Ca2+	0.0125	CCK, GNG4, NTS	3
Cell Signaling	transport	transport of Ca2+	0.0133	CACNA2D2, CAMK2A, CAMK2B, CORO1A	4
Cell Signaling	activation	activation of protein kinase C	0.0202	CCK, GAP43	2
Cell Signaling	MAPKKK cascade	MAPKKK cascade	0.028	CARTPT, FGF13, PTK2B, TIMP2	4
Connective Tissue Development and Function	differentiation	differentiation of fibroblast cell lines	0.000701	CEBPB, DLK1, ENC1, FGF10, FHL2, HSD11B1	6
Connective Tissue Development and Function	differentiation	differentiation of adipoblasts	0.00112	CEBPB, DLK1, FGF10	3
Connective Tissue Development and Function	differentiation	differentiation of osteocytes	0.00503	ACVR1, CARTPT, CHRD, FHL2, JUN, TGFB2	6
Connective Tissue Development and Function	differentiation	differentiation of osteoblasts	0.00859	ACVR1, CHRD, FHL2, TGFB2	4
Connective Tissue Development and Function	differentiation	differentiation of adipocytes	0.0162	CEBPB, DLK1, FGF10, HSD11B1	4
Connective Tissue Development and Function	differentiation	differentiation of adipose stromal cells	0.022	HSD11B1	1
Connective Tissue Development and Function	mass	mass of connective tissue	0.000914	CARTPT, CEBPB, DLK1, FHL2, PTK2B, RXRG	6
Connective Tissue Development and Function	mass	mass of adipose tissue	0.00572	CARTPT, CEBPB, DLK1, RXRG	4
Connective Tissue Development and Function	mass	mass of bone	0.009	DLK1, FHL2, PTK2B	3
Connective Tissue Development and Function	activation	activation of synovial fluid	0.011	IL16	1
Connective Tissue Development and Function	activation	activation of synovial cells	0.022	TAC1	1
Connective Tissue Development and Function	angiogenesis	angiogenesis of osteoblasts	0.011	TGFB2	1
Connective Tissue Development and Function	angiogenesis	angiogenesis of synovial membrane	0.022	TAC1	1
Connective Tissue Development and Function	attachment	attachment of osteoclast precursor cells	0.011	PTK2B	1
Connective Tissue Development and Function	cell spreading	cell spreading of osteoclast precursor cells	0.011	PTK2B	1
Connective Tissue Development and Function	cell spreading	delay in cell spreading of fibroblast cell lines	0.011	GAP43	1
Connective Tissue Development and Function	mitosis	mitosis of synovial cells	0.011	TAC1	1
Connective Tissue Development and Function	oxidation	oxidation of white adipose tissue	0.011	CEBPB	1
Connective Tissue Development and Function	colony survival	colony survival of fibroblast cell lines	0.022	JUN	1
Connective Tissue Development and Function	development	development of white adipose tissue	0.022	FGF10	1
Connective Tissue Development and Function	morphology	morphology of fibroblast cell lines	0.0273	CEBPB, JUN, NRN1	3
Embryonic Development	cell movement	cell movement of embryonic cells	0.000716	FGF10, TPBG	2
Embryonic Development	cell movement	cell movement of embryonic stem cells	0.022	TPBG	1
Embryonic Development	morphology	morphology of embryonic cell lines	0.00872	JUN, TACR1	2
Embryonic Development	morphology	morphology of aortic sac	0.022	TGFB2	1
Embryonic Development	morphology	morphology of notochord	0.022	NCK2	1
Embryonic Development	migration	migration of embryonic cells	0.009	ACVR1, ISL1, SEMA3F, TIMP2	4
Embryonic Development	migration	migration of neural crest cells	0.00965	ACVR1, ISL1, SEMA3F	3
Embryonic Development	cell death	cell death of mesodermal cells	0.011	ISL1	1
Embryonic Development	chemotaxis	chemotaxis of endodermal cells	0.011	FGF10	1
Embryonic Development	development	development of cervical loop	0.011	FGF10	1
Embryonic Development	development	development of pancreatic primordium	0.011	FGF10	1
Embryonic Development	development	development of embryo	0.0125	ACVR1, CHRD, CYP26B1, DLX6, FGF10, JUN, NBL1, NEUROD2, TGFB2	9
Embryonic Development	development	development of mammary placode 4	0.022	FGF10	1
Embryonic Development	expansion	expansion of endoderm	0.011	FGF10	1
Embryonic Development	formation	formation of atrioventricular canal	0.011	TGFB2	1
Embryonic Development	formation	formation of lacrimal bud	0.011	FGF10	1
Embryonic Development	formation	formation of outflow tract	0.011	TGFB2	1
Embryonic Development	formation	formation of embryonic tissue	0.0128	ACVR1, CHRD, FGF10, JUN, TGFB2	5
Embryonic Development	formation	formation of mesoderm	0.0133	ACVR1, CHRD, JUN	3
Embryonic Development	formation	formation of embryonic cell lines	0.022	SEMA3F	1
Embryonic Development	formation	formation of limb bud	0.022	FGF10	1
Embryonic Development	formation	formation of mammary placode 1	0.022	FGF10	1
Embryonic Development	formation	formation of mammary placode 2	0.022	FGF10	1
Embryonic Development	formation	formation of mammary placode 5	0.022	FGF10	1
Embryonic Development	growth	growth of metanephric mesenchyme	0.011	TIMP2	1
Embryonic Development	myocardialization	myocardialization of mesenchyme	0.011	TGFB2	1
Embryonic Development	transport	transport of embryo	0.011	FAAH	1
Embryonic Development	volume	volume of atrioventricular canal cushion	0.011	TGFB2	1
Embryonic Development	patterning	patterning of embryo	0.0113	CHRD, CYP26B1, FGF10, NBL1	4
Embryonic Development	cell saturation density	cell saturation density of embryonic cell lines	0.022	JUN	1
Embryonic Development	dorsalization	dorsalization of embryo	0.022	NBL1	1
Embryonic Development	extension	extension of epithelial bud	0.022	FGF10	1
Embryonic Development	neurogenesis	neurogenesis of embryo	0.022	NEUROD2	1
Gene Expression	induction	induction of Smad binding sequence	0.000716	JUN, TGFB2	2
Gene Expression	transrepression	transrepression	0.00325	CEBPB, JUN	2
Gene Expression	activation	activation of C/EBP binding site	0.00624	CEBPB, JUN	2
Gene Expression	activation	activation of estrogen receptor binding site	0.022	CEBPB	1
Gene Expression	activation	activation of gamma-IFN-activated transcriptional element	0.022	CEBPB	1
Gene Expression	activation	activation of half-estrogen response element	0.022	JUN	1
Gene Expression	activation	activation of serum response element	0.0285	HOMER3, JUN, PTK2B	3
Gene Expression	activation	activation of IL-6 response element	0.0328	JUN	1
Gene Expression	activation	activation of Stat3 binding site	0.0328	ISL1	1
Gene Expression	activation	activation of TNF alpha responsive element	0.0328	JUN	1
Gene Expression	repression	repression of minimal viral promoter	0.011	JUN	1
Gene Expression	transcription	transcription of protein binding site	0.0133	CEBPB, JUN, TNFRSF25	3
Gene Expression	transcription	transcription of inverted CCAAT element	0.022	JUN	1
Gene Expression	transcription	transcription of osteblast specific element 2	0.022	FHL2	1
Gene Expression	inhibition	inhibition of AP1 response element	0.022	JUN	1
Gene Expression	targeting	targeting of DNA	0.022	JUN	1
Gene Expression	transactivation	transactivation of NF-IL6 response element	0.022	CEBPB	1
Gene Expression	expression	expression of DNA endogenous promoter	0.0242	ISL1, JUN	2
Gene Expression	binding	binding of androgen-responsive element	0.0328	JUN	1
Skeletal and Muscular Disorders	invasion	invasion of bone cancer cell lines	0.000716	DKK3, SDC2	2
Skeletal and Muscular Disorders	adhesion	adhesion of bone cancer cell lines	0.011	DKK3	1
Skeletal and Muscular Disorders	detachment	detachment of bone cell lines	0.011	PTK2B	1
Skeletal and Muscular Disorders	mineralization	mineralization of bone cancer cell lines	0.011	SNCA	1
Skeletal and Muscular Disorders	nemaline myopathy, Amish type	nemaline myopathy, Amish type	0.011	TNNT1	1
Skeletal and Muscular Disorders	apoptosis	apoptosis of osteoblasts	0.0131	CEBPB, TGFB2	2
Skeletal and Muscular Disorders	differentiation	differentiation of bone cancer cell lines	0.022	SNCA	1
Skeletal and Muscular Disorders	distal myopathy	distal myopathy	0.022	MYH7	1
Skeletal and Muscular Disorders	ptosis	ptosis of mice	0.022	FAAH	1
Skeletal and Muscular Disorders	osteopetrosis	osteopetrosis of mice	0.0242	JUN, PTK2B	2
Tissue Morphology	mass	mass of connective tissue	0.000914	CARTPT, CEBPB, DLK1, FHL2, PTK2B, RXRG	6
Tissue Morphology	mass	mass of adipose tissue	0.00572	CARTPT, CEBPB, DLK1, RXRG	4
Tissue Morphology	mass	mass of bone	0.009	DLK1, FHL2, PTK2B	3
Tissue Morphology	contraction	contraction of bronchial smooth muscle	0.011	TAC1	1
Tissue Morphology	contraction	contraction of circular muscle layer	0.011	TAC1	1
Tissue Morphology	contraction	contraction of muscle	0.0144	CCK, GAA, MYH7, TAC1, TNNT1, TNNT2	6
Tissue Morphology	contraction	contraction of diaphragm	0.022	GAA	1
Tissue Morphology	contraction	contraction of longitudinal muscle layer	0.0328	CCK	1
Tissue Morphology	enlargement	enlargement of mesenteric lymph node	0.011	CYLD	1
Tissue Morphology	expansion	expansion of endoderm	0.011	FGF10	1
Tissue Morphology	hypoplasia	hypoplasia of white adipose tissue	0.011	CEBPB	1
Tissue Morphology	oxidation	oxidation of white adipose tissue	0.011	CEBPB	1
Tissue Morphology	volume	volume of atrioventricular canal cushion	0.011	TGFB2	1
Tissue Morphology	volume	volume of neurons	0.022	FGF13	1
Tissue Morphology	permeability	permeability of blood vessel	0.0148	TAC1, TACR1	2
Tissue Morphology	permeability	permeability of venular capillary	0.022	TAC1	1
Tissue Morphology	permeability	permeability of vascular tissue	0.0222	NTS, TAC1	2
Tissue Morphology	extension	extension of epithelial bud	0.022	FGF10	1
Tissue Morphology	morphology	morphology of aortic sac	0.022	TGFB2	1
Tissue Morphology	morphology	morphology of notochord	0.022	NCK2	1
Metabolic Disease	hypothermia	hypothermia of rodents	0.00225	FAAH, NTS, TAC1	3
Metabolic Disease	hypothermia	hypothermia of rats	0.022	NTS	1
Metabolic Disease	hypothermia	hypothermia of mice	0.0242	FAAH, TAC1	2
Metabolic Disease	glycogen storage disease, type II	glycogen storage disease, type II	0.011	GAA	1
Metabolic Disease	hyperglucagonemia	hyperglucagonemia of animal	0.011	NTS	1
Metabolic Disease	wolfram syndrome	wolfram syndrome	0.022	WFS1	1
Metabolic Disease	metabolic disorder	metabolic disorder of rodents	0.0265	CEBPB, DLK1, FAAH, GPD1, HSD11B1, NTS, TAC1	7
Organismal Injury and Abnormalities	hypothermia	hypothermia of rodents	0.00225	FAAH, NTS, TAC1	3
Organismal Injury and Abnormalities	hypothermia	hypothermia of mice	0.0242	FAAH, TAC1	2
Organismal Injury and Abnormalities	leakage	leakage of bodily fluid	0.00245	PKP2, PROX1	2
Organismal Injury and Abnormalities	leakage	leakage of blood	0.022	PKP2	1
Tumor Morphology	induction	induction of tumor	0.00225	ACVR1, FGF10, JUN	3
Cell Death	cell death	cell death of enteroendocrine cells	0.00245	CCK, TACR1	2
Cell Death	cell death	cell death of hepatic stellate cells	0.00325	CEBPB, FAAH	2
Cell Death	cell death	cell death of normal cells	0.00976	ADCY5, BOK, CACNA2D2, CCK, CEBPB, CYP26B1, FAAH, HAP1, HSPA2, ISL1, JUN, MEIS1, NCK2, PTK2B, SEMA3A, SNCA, TAC1, TACR1, TGFB2, TIMP2, TNFRSF25, WFS1	22
Cell Death	cell death	cell death of mesodermal cells	0.011	ISL1	1
Cell Death	cell death	cell death of neurons	0.026	BOK, CACNA2D2, HAP1, JUN, SEMA3A, SNCA, TAC1, TGFB2, WFS1	9
Cell Death	cell death	cell death of liver cells	0.0289	CEBPB, FAAH, JUN, TACR1	4
Cell Death	apoptosis	apoptosis of neurons	0.00619	BOK, CACNA2D2, HAP1, JUN, SNCA, TAC1, TGFB2, WFS1	8
Cell Death	apoptosis	apoptosis of hepatoblasts	0.011	JUN	1
Cell Death	apoptosis	apoptosis of osteoblasts	0.0131	CEBPB, TGFB2	2
Cell Death	recovery	recovery of oocytes	0.011	PTPN5	1
Cell Death	colony survival	colony survival of fibroblast cell lines	0.022	JUN	1
Cell Death	survival	survival of pre-T lymphocytes	0.022	DLK1	1
Endocrine System Disorders	cell death	cell death of enteroendocrine cells	0.00245	CCK, TACR1	2
Endocrine System Disorders	hyperglucagonemia	hyperglucagonemia of animal	0.011	NTS	1
Endocrine System Disorders	contact growth inhibition	contact growth inhibition of pheochromocytoma cell lines	0.022	CAMK2A	1
Endocrine System Disorders	hyperplasia	hyperplasia of adrenal gland	0.022	HSD11B1	1
Gastrointestinal Disease	cell death	cell death of enteroendocrine cells	0.00245	CCK, TACR1	2
Gastrointestinal Disease	activation	activation of colon carcinoma cells	0.011	SDC2	1
Gastrointestinal Disease	hypoplasia	hypoplasia of salivary gland	0.011	FGF10	1
Gastrointestinal Disease	quantity	quantity of hepatocellular carcinoma	0.022	JUN	1
Respiratory Disease	small cell lung cancer	small cell lung cancer of organism	0.00245	CCK, NTS	2
Organismal Functions	locomotion	locomotion of rodents	0.00259	ADCY5, CARTPT, CCK, FAAH, RXRG, SNCA	6
Organismal Functions	locomotion	locomotion of mice	0.00887	ADCY5, CARTPT, FAAH, RXRG, SNCA	5
Organismal Functions	locomotion	locomotion of rats	0.0116	CARTPT, CCK	2
Organismal Functions	emptying	emptying	0.00325	CARTPT, CCK	2
Organismal Functions	hypolocomotion	hypolocomotion of rats	0.011	CCK	1
Organismal Functions	mobilization	mobilization of mice	0.022	TACR1	1
Lipid Metabolism	release	release of lipid	0.00292	CEBPB, GPC1, IL16, MAS1, NTS, TAC1	6
Lipid Metabolism	release	release of eicosanoid	0.00795	GPC1, IL16, MAS1, NTS, TAC1	5
Lipid Metabolism	release	release of arachidonic acid	0.00859	GPC1, MAS1, NTS, TAC1	4
Lipid Metabolism	binding	binding of anandamide	0.011	FAAH	1
Lipid Metabolism	breakdown	breakdown of inositol phospholipid	0.011	MAS1	1
Lipid Metabolism	cleavage	cleavage of phosphatidylinositol-3,4,5-trisphosphate	0.011	INPP5F	1
Lipid Metabolism	concentration	concentration of anandamide	0.011	FAAH	1
Lipid Metabolism	concentration	concentration of oleoylethanolamide	0.011	FAAH	1
Lipid Metabolism	conjugation	conjugation of arachidonic acid	0.011	FAAH	1
Lipid Metabolism	internalization	internalization of anandamide	0.011	FAAH	1
Lipid Metabolism	metabolism	metabolism of anandamide	0.011	FAAH	1
Lipid Metabolism	synthesis	synthesis of 12(S)-hydroxyeicosatetraenoic acid	0.011	SEMA3A	1
Lipid Metabolism	uptake	uptake of anandamide	0.011	FAAH	1
Lipid Metabolism	hydrolysis	hydrolysis of lipid	0.0194	CCK, FAAH, MAS1, SNCA, TAC1	5
Lipid Metabolism	hydrolysis	hydrolysis of 2-arachidonoylglycerol	0.022	FAAH	1
Lipid Metabolism	hydrolysis	hydrolysis of anandamide	0.022	FAAH	1
Lipid Metabolism	hydrolysis	hydrolysis of acylglycerol	0.0308	FAAH, SNCA	2
Lipid Metabolism	catabolism	catabolism of glucocorticoid	0.022	HSD11B1	1
Lipid Metabolism	quantity	quantity of docosahexaenoic acid	0.022	SNCA	1
Lipid Metabolism	quantity	quantity of fatty acid	0.0247	CEBPB, DLK1, HSD11B1, SNCA	4
Lipid Metabolism	conversion	conversion of corticosterone	0.0328	HSD11B1	1
Lipid Metabolism	conversion	conversion of hydrocortisone	0.0328	HSD11B1	1
Connective Tissue Disorders	cell death	cell death of hepatic stellate cells	0.00325	CEBPB, FAAH	2
Connective Tissue Disorders	damage	damage of fibroblast cell lines	0.011	ACCN2	1
Connective Tissue Disorders	hypoplasia	hypoplasia of white adipose tissue	0.011	CEBPB	1
Connective Tissue Disorders	apoptosis	apoptosis of osteoblasts	0.0131	CEBPB, TGFB2	2
Connective Tissue Disorders	dedifferentiation	dedifferentiation of chondrocytes	0.022	JUN	1
Hepatic System Disease	cell death	cell death of hepatic stellate cells	0.00325	CEBPB, FAAH	2
Hepatic System Disease	cell death	cell death of liver cells	0.0289	CEBPB, FAAH, JUN, TACR1	4
Hepatic System Disease	apoptosis	apoptosis of hepatoblasts	0.011	JUN	1
Hepatic System Disease	injury	injury of hepatocytes	0.022	FAAH	1
Hepatic System Disease	quantity	quantity of hepatocellular carcinoma	0.022	JUN	1
Reproductive System Development and Function	growth	growth of prostate cell lines	0.00325	FGF10, TGFB2	2
Reproductive System Development and Function	meiosis	meiosis of male germ cells	0.0101	CYP26B1, HSPA2	2
Reproductive System Development and Function	meiosis	entry into meiosis of male germ cells	0.011	CYP26B1	1
Reproductive System Development and Function	activation	activation of breast cell lines	0.011	CEBPB	1
Reproductive System Development and Function	angiotensin sensitivity	angiotensin sensitivity of oocytes	0.011	MAS1	1
Reproductive System Development and Function	differentiation	differentiation of spermatocytes	0.011	HSPA2	1
Reproductive System Development and Function	estrous cyclicity	estrous cyclicity of mice	0.011	GAD1	1
Reproductive System Development and Function	focusing	focusing of breast cell lines	0.011	CEBPB	1
Reproductive System Development and Function	function	function of mammary gland	0.011	CEBPB	1
Reproductive System Development and Function	pachytene	arrest in pachytene of male germ cells	0.011	CYP26B1	1
Reproductive System Development and Function	presence	presence of spermatocytes	0.011	HSPA2	1
Reproductive System Development and Function	S phase	re-entry into S phase of gonadal cell lines	0.022	CEBPB	1
Reproductive System Development and Function	development	development of clitoris	0.022	FGF10	1
Reproductive System Development and Function	implantation	delay in implantation of mice	0.022	FAAH	1
Reproductive System Development and Function	reproductive capacity	reproductive capacity of mice	0.022	GAD1	1
Cell Cycle	M phase	arrest in M phase of normal cells	0.00414	CYP26B1, GPC1	2
Cell Cycle	meiosis	meiosis of male germ cells	0.0101	CYP26B1, HSPA2	2
Cell Cycle	meiosis	entry into meiosis of male germ cells	0.011	CYP26B1	1
Cell Cycle	G0/G1 phase transition	arrest in G0/G1 phase transition of kidney cell lines	0.011	IL16	1
Cell Cycle	G2 phase	arrest in G2 phase of endothelial cells	0.011	GPC1	1
Cell Cycle	mitosis	mitosis of mammary epithelial cells	0.011	JUN	1
Cell Cycle	mitosis	mitosis of synovial cells	0.011	TAC1	1
Cell Cycle	mitosis	exit from mitosis of cervical cancer cell lines	0.022	CYLD	1
Cell Cycle	mitosis	mitosis of acinar gland cells	0.022	CCK	1
Cell Cycle	mitosis	mitosis of stomach cancer cell lines	0.022	CCK	1
Cell Cycle	mitosis	mitosis	0.0265	CCK, CYLD, CYP26B1, GPC1, JUN, TAC1, TIMP2	7
Cell Cycle	pachytene	arrest in pachytene of male germ cells	0.011	CYP26B1	1
Cell Cycle	G1 phase	arrest in G1 phase of endothelioma cell lines	0.022	TIMP2	1
Cell Cycle	S phase	re-entry into S phase of gonadal cell lines	0.022	CEBPB	1
Cell Cycle	interphase	arrest in interphase of microvascular endothelial cells	0.022	GPC1	1
Cell Cycle	mitogenesis	mitogenesis of oligodendrocyte precursor cells	0.022	SEMA3F	1
Cell Cycle	G1/S phase transition	G1/S phase transition of leukemia cell lines	0.0328	IL16	1
Ophthalmic Disease	opthalmic disorder	opthalmic disorder of mice	0.00517	DLK1, FAAH, PVRL3	3
Ophthalmic Disease	blepharophimosis	blepharophimosis of mice	0.011	DLK1	1
Ophthalmic Disease	ptosis	ptosis of mice	0.022	FAAH	1
Cellular Function and Maintenance	organization	organization of actin filaments	0.00541	CORO1A, DBN1, NCK2, PTK2B	4
Cellular Function and Maintenance	calcium-evoked dendritic exocytosis	calcium-evoked dendritic exocytosis of hippocampal neurons	0.011	CAMK2A	1
Cellular Function and Maintenance	presence	presence of spermatocytes	0.011	HSPA2	1
Cellular Function and Maintenance	cell saturation density	cell saturation density of embryonic cell lines	0.022	JUN	1
Cellular Function and Maintenance	contact growth inhibition	contact growth inhibition of pheochromocytoma cell lines	0.022	CAMK2A	1
Cellular Function and Maintenance	endocytosis	endocytosis of plasma membrane	0.022	PSD	1
Cellular Function and Maintenance	depolarization	depolarization of plasma membrane	0.0242	JUN, TAC1	2
Auditory Disease	nonsyndromic hearing impairment	nonsyndromic hearing impairment	0.00624	OTOF, WFS1	2
Organ Development	development	development of heart	0.00865	ACVR1, GAA, ISL1, MYH7, PKP2, TGFB2, TNNT2	7
Organ Development	development	development of bronchus	0.011	FGF10	1
Organ Development	development	development of layer IV	0.011	GAP43	1
Organ Development	development	development of clitoris	0.022	FGF10	1
Organ Development	development	development of pancreas	0.0222	FGF10, ISL1	2
Organ Development	aplasia	aplasia of lacrimal gland	0.011	FGF10	1
Organ Development	function	function of mammary gland	0.011	CEBPB	1
Organ Development	morphogenesis	morphogenesis of heart	0.0168	GAA, ISL1, PKP2	3
Organ Development	morphogenesis	morphogenesis of organ	0.0272	GAA, ISL1, MEIS2, PKP2, TGFB2	5
Organ Development	organogenesis	organogenesis	0.025	ACVR1, CEBPB, FGF10, GAA, ISL1, MEIS2, MYH7, PKP2, PROX1, TAC1, TGFB2, TNNT2	12
Nutritional Disease	nutritional disorder	nutritional disorder of rodents	0.00909	CARTPT, CCK, CEBPB, DLK1, HSD11B1, PROX1, RXRG	7
Nutritional Disease	nutritional disorder	nutritional disorder	0.0125	CARTPT, CCK, CEBPB, DLK1, GABRG1, HSD11B1, HTR1D, PROX1, RXRG	9
Nutritional Disease	nutritional disorder	nutritional disorder of mice	0.0234	CARTPT, CEBPB, DLK1, HSD11B1, PROX1, RXRG	6
Nutritional Disease	hypophagia	hypophagia of rats	0.011	CCK	1
Nutritional Disease	obesity	obesity of mammalia	0.0164	CARTPT, CEBPB, DLK1, HSD11B1, PROX1	5
Nutritional Disease	obesity	obesity	0.0171	CARTPT, CEBPB, DLK1, HSD11B1, HTR1D, PROX1	6
Nutritional Disease	obesity	obesity of mice	0.0272	CARTPT, CEBPB, DLK1, PROX1	4
Cell-mediated Immune Response	migration	migration of thymocytes	0.0101	SEMA3A, TIMP2	2
Cell-mediated Immune Response	migration	migration of regulatory T lymphocytes	0.011	IL16	1
Cell-mediated Immune Response	generation	generation of gamma-delta T lymphocytes	0.011	JUN	1
Cell-mediated Immune Response	size	size of pre-T lymphocytes	0.011	DLK1	1
Hematopoiesis	migration	migration of thymocytes	0.0101	SEMA3A, TIMP2	2
Hematopoiesis	size	size of pre-T lymphocytes	0.011	DLK1	1
Hematopoiesis	proliferation	proliferation of long-term culture-initiating cells	0.022	TAC1	1
Immune Cell Trafficking	migration	migration of thymocytes	0.0101	SEMA3A, TIMP2	2
Developmental Disorder	developmental disorder	developmental disorder of mice	0.0102	CHRD, DLK1, GAD1, JUN, PTK2B, PVRL3	6
Developmental Disorder	blepharophimosis	blepharophimosis of mice	0.011	DLK1	1
Developmental Disorder	hypoplasia	hypoplasia of salivary gland	0.011	FGF10	1
Developmental Disorder	hypoplasia	hypoplasia of white adipose tissue	0.011	CEBPB	1
Developmental Disorder	hypertrophy	hypertrophy of distal tubule	0.022	HSD11B1	1
Developmental Disorder	osteopetrosis	osteopetrosis of mice	0.0242	JUN, PTK2B	2
Carbohydrate Metabolism	cleavage	cleavage of phosphatidylinositol-3,4,5-trisphosphate	0.011	INPP5F	1
Carbohydrate Metabolism	metabolism	metabolism of glycerophosphoric acid	0.022	GPD1	1
Carbohydrate Metabolism	formation	formation of inositol phosphate	0.0263	NTS, TAC1	2
Cardiovascular Disease	diastolic dysfunction	diastolic dysfunction of heart	0.011	TNNT2	1
Cardiovascular Disease	invasion	invasion of endothelial cell lines	0.0202	FGF13, TIMP2	2
Cardiovascular Disease	ventricular tachycardia	ventricular tachycardia of heart	0.022	TAC1	1
Cardiovascular Disease	cardiovascular disorder	cardiovascular disorder	0.0283	ACCN2, CAMK2B, CARTPT, DLK1, GABRG1, GUCY1A3, HSD11B1, JUN, MYH7, P2RY1, PKP2, RXRG, TAC1, TIMP2, TNNT2	15
Cellular Response to Therapeutics	angiotensin sensitivity	angiotensin sensitivity of oocytes	0.011	MAS1	1
DNA Replication, Recombination, and Repair	cleavage	cleavage of protein binding site	0.011	CEBPB	1
DNA Replication, Recombination, and Repair	oxidation	oxidation of NADH	0.022	GPD1	1
DNA Replication, Recombination, and Repair	fragmentation	fragmentation of DNA	0.0228	CIDEA, JUN, PTK2B, SNCA, TGFB2	5
Dermatological Diseases and Conditions	allergic contact dermatitis	allergic contact dermatitis of organism	0.011	IL16	1
Dermatological Diseases and Conditions	cell spreading	cell spreading of skin cancer cell lines	0.011	GAP43	1
Dermatological Diseases and Conditions	cyanosis	cyanosis of mice	0.0328	SLC5A7	1
Digestive System Development and Function	contraction	contraction of circular muscle layer	0.011	TAC1	1
Digestive System Development and Function	contraction	contraction of longitudinal muscle layer	0.0328	CCK	1
Digestive System Development and Function	innervation	innervation of first molar	0.011	SEMA3A	1
Digestive System Development and Function	proliferation	proliferation of colon cell lines	0.022	TAC1	1
Endocrine System Development and Function	activation	activation of parvocellular neurons	0.011	CCK	1
Endocrine System Development and Function	catabolism	catabolism of glucocorticoid	0.022	HSD11B1	1
Endocrine System Development and Function	migration	migration of lutenizing hormone-releasing hormone neurons	0.022	GAD1	1
Endocrine System Development and Function	mitosis	mitosis of acinar gland cells	0.022	CCK	1
Endocrine System Development and Function	regulation	regulation of endocrine system	0.022	CARTPT	1
Endocrine System Development and Function	development	development of pancreas	0.0222	FGF10, ISL1	2
Endocrine System Development and Function	conversion	conversion of corticosterone	0.0328	HSD11B1	1
Endocrine System Development and Function	conversion	conversion of hydrocortisone	0.0328	HSD11B1	1
Hair and Skin Development and Function	cell spreading	delay in cell spreading of epithelial cell lines	0.011	GAP43	1
Hair and Skin Development and Function	formation	formation of epithelial cell lines	0.011	SEMA3F	1
Hair and Skin Development and Function	growth	growth of keratinocytes	0.0285	JUN, TGFB2	2
Hematological Disease	acute myeloid leukemia	initiation of acute myeloid leukemia of mice	0.011	MEIS1	1
Hematological Disease	leakage	leakage of blood	0.022	PKP2	1
Hematological Disease	G1/S phase transition	G1/S phase transition of leukemia cell lines	0.0328	IL16	1
Hematological Disease	cyanosis	cyanosis of mice	0.0328	SLC5A7	1
Hematological System Development and Function	generation	generation of gamma-delta T lymphocytes	0.011	JUN	1
Hematological System Development and Function	size	size of pre-T lymphocytes	0.011	DLK1	1
Hematological System Development and Function	cell spreading	cell spreading of leukocyte cell lines	0.022	PTK2B	1
Hematological System Development and Function	proliferation	proliferation of long-term culture-initiating cells	0.022	TAC1	1
Hematological System Development and Function	proliferation	proliferation of macrophages	0.0285	TAC1, TGFB2	2
Hematological System Development and Function	quantity	quantity of blood	0.022	TIMP2	1
Hematological System Development and Function	survival	survival of pre-T lymphocytes	0.022	DLK1	1
Hematological System Development and Function	aggregation	aggregation of blood platelets	0.0224	GUCY1A3, P2RY1, SEMA3A, TIMP2	4
Immunological Disease	allergic contact dermatitis	allergic contact dermatitis of organism	0.011	IL16	1
Immunological Disease	enlargement	enlargement of mesenteric lymph node	0.011	CYLD	1
Immunological Disease	rupture	rupture of lymph vessel	0.011	PROX1	1
Inflammatory Disease	allergic contact dermatitis	allergic contact dermatitis of organism	0.011	IL16	1
Inflammatory Disease	focal glomerulonephritis	focal glomerulonephritis of organism	0.011	IL16	1
Lymphoid Tissue Structure and Development	size	size of pre-T lymphocytes	0.011	DLK1	1
Nucleic Acid Metabolism	reduction	reduction of GTP	0.011	TAC1	1
Nucleic Acid Metabolism	transport	transport of guanine	0.011	PSD	1
Nucleic Acid Metabolism	oxidation	oxidation of NADH	0.022	GPD1	1
Nucleic Acid Metabolism	quantity	quantity of GMP	0.022	TAC1	1
Organ Morphology	atrophy	atrophy of cerebellum	0.011	SNCA	1
Organ Morphology	contraction	contraction of circular muscle layer	0.011	TAC1	1
Organ Morphology	contraction	contraction of longitudinal muscle layer	0.0328	CCK	1
Organ Morphology	enlargement	enlargement of mesenteric lymph node	0.011	CYLD	1
Organ Morphology	size	size of optic chiasm	0.011	GAP43	1
Organ Morphology	morphogenesis	morphogenesis of heart	0.0168	GAA, ISL1, PKP2	3
Organ Morphology	morphogenesis	morphogenesis of organ	0.0272	GAA, ISL1, MEIS2, PKP2, TGFB2	5
Organ Morphology	hypertrophy	hypertrophy of distal tubule	0.022	HSD11B1	1
Renal and Urological Disease	focal glomerulonephritis	focal glomerulonephritis of organism	0.011	IL16	1
Renal and Urological Disease	glomerulosclerosis	glomerulosclerosis of kidney	0.022	P2RY1	1
Renal and Urological Disease	hyperplasia	hyperplasia of distal tubule	0.022	HSD11B1	1
Renal and Urological Disease	hypertrophy	hypertrophy of distal tubule	0.022	HSD11B1	1
Renal and Urological System Development and Function	G0/G1 phase transition	arrest in G0/G1 phase transition of kidney cell lines	0.011	IL16	1
Renal and Urological System Development and Function	formation	formation of kidney cell lines	0.022	SEMA3F	1
Respiratory System Development and Function	development	development of bronchus	0.011	FGF10	1
Vitamin and Mineral Metabolism	concentration	concentration of palmitoylethanolamide	0.011	FAAH	1
Vitamin and Mineral Metabolism	concentration	concentration of Ca2+	0.0125	CCK, GNG4, NTS	3
Vitamin and Mineral Metabolism	dissociation	dissociation of calcium	0.011	TNNT2	1
Vitamin and Mineral Metabolism	transport	transport of Ca2+	0.0133	CACNA2D2, CAMK2A, CAMK2B, CORO1A	4
Free Radical Scavenging	activation	activation of reactive oxygen species	0.022	SNCA	1
Organismal Survival	thermosensitivity	thermosensitivity of mice	0.022	GPX3	1
Organismal Survival	lifespan	lifespan of mice	0.0273	CACNA2D2, CEBPB, KCNAB2	3
Post-Translational Modification	decarboxylation	decarboxylation of L-glutamic acid	0.022	GAD1	1
Protein Synthesis	production	production of green fluorescent protein	0.022	CEBPB	1
Reproductive System Disease	mitosis	exit from mitosis of cervical cancer cell lines	0.022	CYLD	1
Reproductive System Disease	neurogenesis	neurogenesis of germ cell tumor cell lines	0.022	NEUROD2	1
Inflammatory Response	aggregation	aggregation of blood platelets	0.0224	GUCY1A3, P2RY1, SEMA3A, TIMP2	4
Inflammatory Response	proliferation	proliferation of macrophages	0.0285	TAC1, TGFB2	2
Infection Mechanism	replication	replication of HIV	0.0228	IL16, TAC1, TGFB2	3
Antigen Presentation	proliferation	proliferation of macrophages	0.0285	TAC1, TGFB2	2
Energy Production	generation	generation of energy	0.0323	GAA, ISL1, WFS1	3

## Sheet: Table2_Ingenuity_Pink
© 2000-2009 Ingenuity Systems, Inc. All rights reserved.
Category	Function	Function Annotation	P-value	Molecules	# Molecules
Drug Metabolism	exocytosis	exocytosis of norepinephrine	0.0012	ADORA1, VAMP4	2
Drug Metabolism	conversion	conversion of hydrocortisone	0.0142	HSD11B1	1
Drug Metabolism	overflow	overflow of norepinephrine	0.0142	ADORA1	1
Drug Metabolism	release	release of testosterone	0.0236	GHR	1
Molecular Transport	exocytosis	exocytosis of norepinephrine	0.0012	ADORA1, VAMP4	2
Molecular Transport	endocytosis	endocytosis of protein	0.00196	PIP5K1A, RAB15	2
Molecular Transport	quantity	quantity of aldosterone	0.00326	HSD11B1, SCNN1A	2
Molecular Transport	quantity	quantity of fatty acid	0.012	ACLY, DGAT2, HSD11B1	3
Molecular Transport	quantity	quantity of glucosylceramide	0.0142	SCNN1A	1
Molecular Transport	quantity	quantity of glucocorticoid	0.0283	HSD11B1	1
Molecular Transport	quantity	quantity of lipid	0.0353	ACLY, DGAT2, HSD11B1, PIP5K1A, SCNN1A	5
Molecular Transport	quantity	quantity of Na+	0.0376	SCNN1A	1
Molecular Transport	transport	transport of monovalent inorganic cation	0.00574	ADORA1, KCNA6, KCNK4, SCNN1A	4
Molecular Transport	transport	transport of inorganic cation	0.00707	ADORA1, CORO1A, KCNA6, KCNK4, SCNN1A	5
Molecular Transport	transport	transport of K+	0.00721	ADORA1, KCNA6, KCNK4	3
Molecular Transport	transport	transport of L-ornithine	0.0142	SLC7A3	1
Molecular Transport	transport	transport of L-lysine	0.0236	SLC7A3	1
Molecular Transport	transport	transport of L-serine	0.0329	SLC7A3	1
Molecular Transport	transport	transport of L-arginine	0.0422	SLC7A3	1
Molecular Transport	deposition	deposition of proteoglycan	0.00952	B3GAT1	1
Molecular Transport	mobilization	mobilization of cyclic AMP	0.0142	ADORA1	1
Molecular Transport	overflow	overflow of norepinephrine	0.0142	ADORA1	1
Molecular Transport	secretion	secretion of neurotransmitter	0.0186	BAIAP3 (includes EG:8938), RAB15	2
Molecular Transport	efflux	efflux of sodium	0.0236	SCNN1A	1
Molecular Transport	release	release of testosterone	0.0236	GHR	1
Small Molecule Biochemistry	exocytosis	exocytosis of norepinephrine	0.0012	ADORA1, VAMP4	2
Small Molecule Biochemistry	quantity	quantity of aldosterone	0.00326	HSD11B1, SCNN1A	2
Small Molecule Biochemistry	quantity	quantity of fatty acid	0.012	ACLY, DGAT2, HSD11B1	3
Small Molecule Biochemistry	quantity	quantity of glucosylceramide	0.0142	SCNN1A	1
Small Molecule Biochemistry	quantity	quantity of glucocorticoid	0.0283	HSD11B1	1
Small Molecule Biochemistry	quantity	quantity of lipid	0.0353	ACLY, DGAT2, HSD11B1, PIP5K1A, SCNN1A	5
Small Molecule Biochemistry	incorporation	incorporation of L-arginine	0.00477	SLC7A3	1
Small Molecule Biochemistry	synthesis	synthesis of triacylglycerol	0.0053	DGAT2, HSD11B1	2
Small Molecule Biochemistry	synthesis	synthesis of lipid	0.0391	ACLY, DGAT2, HSD11B1, PIP5K1A	4
Small Molecule Biochemistry	catabolism	catabolism of glucocorticoid	0.00952	HSD11B1	1
Small Molecule Biochemistry	conversion	conversion of citric acid	0.00952	ACLY	1
Small Molecule Biochemistry	conversion	conversion of acetyl-coenzyme A	0.0142	ACLY	1
Small Molecule Biochemistry	conversion	conversion of corticosterone	0.0142	HSD11B1	1
Small Molecule Biochemistry	conversion	conversion of hydrocortisone	0.0142	HSD11B1	1
Small Molecule Biochemistry	deposition	deposition of proteoglycan	0.00952	B3GAT1	1
Small Molecule Biochemistry	metabolism	metabolism of coenzyme A	0.00952	ACLY	1
Small Molecule Biochemistry	metabolism	metabolism of citric acid	0.0142	ACLY	1
Small Molecule Biochemistry	metabolism	metabolism of D-galactose	0.0283	CHST1	1
Small Molecule Biochemistry	metabolism	metabolism of myo-inositol	0.0283	ITPKA	1
Small Molecule Biochemistry	metabolism	metabolism of N-acetylglucosamine	0.0467	CHST2	1
Small Molecule Biochemistry	metabolism	metabolism of sulfur	0.0467	CHST2	1
Small Molecule Biochemistry	mobilization	mobilization of cyclic AMP	0.0142	ADORA1	1
Small Molecule Biochemistry	overflow	overflow of norepinephrine	0.0142	ADORA1	1
Small Molecule Biochemistry	transport	transport of L-ornithine	0.0142	SLC7A3	1
Small Molecule Biochemistry	transport	transport of L-lysine	0.0236	SLC7A3	1
Small Molecule Biochemistry	transport	transport of L-serine	0.0329	SLC7A3	1
Small Molecule Biochemistry	transport	transport of L-arginine	0.0422	SLC7A3	1
Small Molecule Biochemistry	secretion	secretion of neurotransmitter	0.0186	BAIAP3 (includes EG:8938), RAB15	2
Small Molecule Biochemistry	release	release of testosterone	0.0236	GHR	1
Small Molecule Biochemistry	biosynthesis	biosynthesis of glucocorticoid	0.0329	HSD11B1	1
Small Molecule Biochemistry	biosynthesis	biosynthesis of triacylglycerol	0.0422	DGAT2	1
Small Molecule Biochemistry	biosynthesis	biosynthesis of acetyl-coenzyme A	0.0467	ACLY	1
Small Molecule Biochemistry	removal	removal of cholesterol	0.0329	HSD11B1	1
Nervous System Development and Function	long-term potentiation	long-term potentiation	0.00129	B3GAT1, JPH3, NRGN, PPP1R1A	4
Nervous System Development and Function	long-term potentiation	long-term potentiation of mice	0.00196	B3GAT1, NRGN	2
Nervous System Development and Function	long-term potentiation	long-term potentiation of synapse	0.00363	B3GAT1, PPP1R1A	2
Nervous System Development and Function	long-term potentiation	long-term potentiation of hippocampal neurons	0.0422	JPH3	1
Nervous System Development and Function	synaptic transmission	synaptic transmission of hippocampal CA1 region	0.00477	NRGN	1
Nervous System Development and Function	synaptic transmission	synaptic transmission	0.00816	ADORA1, AKAP9, CPLX1, NRGN, SNPH	5
Nervous System Development and Function	synaptic transmission	synaptic transmission of normal cells	0.00893	ADORA1, SNPH	2
Nervous System Development and Function	synaptic transmission	synaptic transmission of superior cervical ganglion neurons	0.019	SNPH	1
Nervous System Development and Function	synaptic transmission	synaptic transmission of hippocampal cells	0.0422	ADORA1	1
Nervous System Development and Function	neurological process	neurological process of mice	0.00829	B3GAT1, GPRASP1, JPH3, NCDN, NRGN	5
Nervous System Development and Function	neurological process	neurological process of hippocampal cells	0.012	ADORA1, JPH3	2
Nervous System Development and Function	neurological process	neurological process of normal cells	0.0453	ADORA1, JPH3, SNPH	3
Nervous System Development and Function	development	development of optic chiasm	0.0142	SLIT1	1
Nervous System Development and Function	motor function	motor function of hindlimb	0.0142	JPH3	1
Nervous System Development and Function	formation	formation of olfactory glomeruli	0.019	SLIT1	1
Nervous System Development and Function	guidance	guidance of thalamocortical axons	0.019	SLIT1	1
Nervous System Development and Function	long term depression	long term depression of mice	0.019	NRGN	1
Nervous System Development and Function	calcium oscillation	calcium oscillation of medium spiny neurons	0.0236	AKAP9	1
Nervous System Development and Function	migration	migration of granule cell precursors	0.0236	NFIX	1
Nervous System Development and Function	migration	migration of neurons	0.0376	DCTN2, NFIX, SLIT1	3
Nervous System Development and Function	memory	memory of mice	0.0237	B3GAT1, JPH3	2
Nervous System Development and Function	branching	branching of neurites	0.0342	PIP5K1A, SLIT1	2
Nervous System Development and Function	plasticity	plasticity of synapse	0.0373	ADORA1, NCDN	2
Nervous System Development and Function	antinociception	antinociception of rats	0.0467	GHR	1
Protein Trafficking	endocytosis	endocytosis of protein	0.00196	PIP5K1A, RAB15	2
Endocrine System Development and Function	quantity	quantity of aldosterone	0.00326	HSD11B1, SCNN1A	2
Endocrine System Development and Function	quantity	quantity of glucocorticoid	0.0283	HSD11B1	1
Endocrine System Development and Function	catabolism	catabolism of glucocorticoid	0.00952	HSD11B1	1
Endocrine System Development and Function	morphology	morphology of pituitary gland	0.00952	GHR	1
Endocrine System Development and Function	conversion	conversion of corticosterone	0.0142	HSD11B1	1
Endocrine System Development and Function	conversion	conversion of hydrocortisone	0.0142	HSD11B1	1
Endocrine System Development and Function	release	release of testosterone	0.0236	GHR	1
Endocrine System Development and Function	size	size of pituitary gland	0.0283	GHR	1
Endocrine System Development and Function	biosynthesis	biosynthesis of glucocorticoid	0.0329	HSD11B1	1
Lipid Metabolism	quantity	quantity of aldosterone	0.00326	HSD11B1, SCNN1A	2
Lipid Metabolism	quantity	quantity of fatty acid	0.012	ACLY, DGAT2, HSD11B1	3
Lipid Metabolism	quantity	quantity of glucosylceramide	0.0142	SCNN1A	1
Lipid Metabolism	quantity	quantity of glucocorticoid	0.0283	HSD11B1	1
Lipid Metabolism	quantity	quantity of lipid	0.0353	ACLY, DGAT2, HSD11B1, PIP5K1A, SCNN1A	5
Lipid Metabolism	synthesis	synthesis of triacylglycerol	0.0053	DGAT2, HSD11B1	2
Lipid Metabolism	synthesis	synthesis of lipid	0.0391	ACLY, DGAT2, HSD11B1, PIP5K1A	4
Lipid Metabolism	catabolism	catabolism of glucocorticoid	0.00952	HSD11B1	1
Lipid Metabolism	conversion	conversion of acetyl-coenzyme A	0.0142	ACLY	1
Lipid Metabolism	conversion	conversion of corticosterone	0.0142	HSD11B1	1
Lipid Metabolism	conversion	conversion of hydrocortisone	0.0142	HSD11B1	1
Lipid Metabolism	release	release of testosterone	0.0236	GHR	1
Lipid Metabolism	biosynthesis	biosynthesis of glucocorticoid	0.0329	HSD11B1	1
Lipid Metabolism	biosynthesis	biosynthesis of triacylglycerol	0.0422	DGAT2	1
Lipid Metabolism	biosynthesis	biosynthesis of acetyl-coenzyme A	0.0467	ACLY	1
Lipid Metabolism	removal	removal of cholesterol	0.0329	HSD11B1	1
Cellular Assembly and Organization	organization	organization of actin filaments	0.00348	CORO1A, GHR, PPP1R9B	3
Cellular Assembly and Organization	assembly	assembly of spindle pole	0.00477	DCTN2	1
Cellular Assembly and Organization	association	association of actin	0.00477	PPP1R9B	1
Cellular Assembly and Organization	fusion	fusion of endosomes	0.00577	RAB15, VAMP4	2
Cellular Assembly and Organization	depolymerization	depolymerization of actin stress fibers	0.00952	GHR	1
Cellular Assembly and Organization	scattering	scattering of Golgi apparatus	0.00952	DCTN2	1
Cellular Assembly and Organization	exocytosis	exocytosis of acrosome	0.019	CPLX1	1
Cellular Assembly and Organization	formation	formation of olfactory glomeruli	0.019	SLIT1	1
Cellular Assembly and Organization	formation	formation of actin comet	0.0329	PIP5K1A	1
Cellular Assembly and Organization	positioning	positioning of nucleus	0.019	SLIT1	1
Cellular Assembly and Organization	budding	budding of vesicles	0.0422	VPS37B	1
Cellular Assembly and Organization	biogenesis	biogenesis of mitotic spindle	0.0467	DCTN2	1
Cellular Function and Maintenance	organization	organization of actin filaments	0.00348	CORO1A, GHR, PPP1R9B	3
Cellular Function and Maintenance	endocytosis	endocytosis	0.00376	EHD1, EHD4, PIP5K1A, RAB15	4
Cellular Function and Maintenance	exocytosis	exocytosis	0.0159	ADORA1, CPLX1, VAMP4	3
Cellular Function and Maintenance	exocytosis	exocytosis of acrosome	0.019	CPLX1	1
Cellular Function and Maintenance	pinocytosis	pinocytosis	0.0467	EHD4	1
Cell-To-Cell Signaling and Interaction	long-term potentiation	long-term potentiation of synapse	0.00363	B3GAT1, PPP1R1A	2
Cell-To-Cell Signaling and Interaction	association	association of lymphoblastoid cell lines	0.00477	GHR	1
Cell-To-Cell Signaling and Interaction	synaptic transmission	synaptic transmission	0.00816	ADORA1, AKAP9, CPLX1, NRGN, SNPH	5
Cell-To-Cell Signaling and Interaction	synaptic transmission	synaptic transmission of normal cells	0.00893	ADORA1, SNPH	2
Cell-To-Cell Signaling and Interaction	synaptic transmission	synaptic transmission of superior cervical ganglion neurons	0.019	SNPH	1
Cell-To-Cell Signaling and Interaction	synaptic transmission	synaptic transmission of hippocampal cells	0.0422	ADORA1	1
Cell-To-Cell Signaling and Interaction	formation	formation of actin comet	0.0329	PIP5K1A	1
Cell-To-Cell Signaling and Interaction	plasticity	plasticity of synapse	0.0373	ADORA1, NCDN	2
Cell Morphology	cell spreading	cell spreading of phagocytes	0.00402	CORO1A, DCTN2	2
Cell Morphology	cell spreading	cell spreading of lymphatic system cells	0.00836	CORO1A, DCTN2	2
Cell Morphology	cell spreading	cell spreading of macrophages	0.0376	DCTN2	1
Cell Morphology	cell spreading	cell spreading of eukaryotic cells	0.0433	CORO1A, DCTN2, EHD1	3
Cell Morphology	morphology	morphology of reticulin fiber networks	0.00477	GHR	1
Cell Morphology	volume	volume of Leydig cells	0.00952	GHR	1
Cell Morphology	cell flattening	cell flattening of macrophages	0.0142	DCTN2	1
Cell Morphology	elongation	elongation of spermatids	0.0142	GHR	1
Cell Morphology	whole-cell conductance	whole-cell conductance of oocytes	0.019	SCNN1A	1
Cell Morphology	cell rounding	cell rounding of neuroblastoma cell lines	0.0329	PIP5K1A	1
Cell Morphology	branching	branching of neurites	0.0342	PIP5K1A, SLIT1	2
Cell Morphology	plasticity	plasticity of synapse	0.0373	ADORA1, NCDN	2
Cell Morphology	budding	budding of vesicles	0.0422	VPS37B	1
Genetic Disorder	cystic fibrosis	cystic fibrosis	0.00402	GHR, IFNGR2	2
Genetic Disorder	Laron syndrome	Laron syndrome	0.00952	GHR	1
Genetic Disorder	Liddle syndrome	Liddle syndrome	0.0142	SCNN1A	1
Genetic Disorder	pseudohypoaldosteronism, type I	pseudohypoaldosteronism, type I	0.019	SCNN1A	1
Genetic Disorder	McCune-Albright syndrome	McCune-Albright syndrome	0.0236	GHR	1
Genetic Disorder	HIV infection	HIV infection	0.0301	GHR, IFNGR2, TUBA8	3
Genetic Disorder	chronic granulomatous disease	chronic granulomatous disease	0.0376	IFNGR2	1
Genetic Disorder	long qt syndrome	long qt syndrome	0.0467	AKAP9	1
Inflammatory Response	cell spreading	cell spreading of phagocytes	0.00402	CORO1A, DCTN2	2
Inflammatory Response	cell spreading	cell spreading of macrophages	0.0376	DCTN2	1
Inflammatory Response	chemotaxis	chemotaxis of plasmacytoid dendritic cells	0.00952	ADORA1	1
Inflammatory Response	cell flattening	cell flattening of macrophages	0.0142	DCTN2	1
Respiratory Disease	cystic fibrosis	cystic fibrosis	0.00402	GHR, IFNGR2	2
Respiratory Disease	destruction	destruction of pulmonary alveolus	0.0142	ADORA1	1
Respiratory Disease	failure	failure of respiratory system	0.0142	SCNN1A	1
Respiratory Disease	inflammatory lung disease	inflammatory lung disease	0.0373	ADORA1, IFNGR2	2
Connective Tissue Disorders	systemic juvenile idiopathic arthritis	systemic juvenile idiopathic arthritis	0.00443	ACLY, GHR	2
Connective Tissue Disorders	degeneration	degeneration of intervertebral disc	0.00477	NFIX	1
Connective Tissue Disorders	pseudohypoaldosteronism, type I	pseudohypoaldosteronism, type I	0.019	SCNN1A	1
Inflammatory Disease	systemic juvenile idiopathic arthritis	systemic juvenile idiopathic arthritis	0.00443	ACLY, GHR	2
Inflammatory Disease	paralytic autoimmune myositis	paralytic autoimmune myositis of mice	0.00477	IFNGR2	1
Inflammatory Disease	inflammatory lung disease	inflammatory lung disease	0.0373	ADORA1, IFNGR2	2
Skeletal and Muscular Disorders	systemic juvenile idiopathic arthritis	systemic juvenile idiopathic arthritis	0.00443	ACLY, GHR	2
Skeletal and Muscular Disorders	deformation	deformation of vertebral column	0.00477	NFIX	1
Skeletal and Muscular Disorders	degeneration	degeneration of intervertebral disc	0.00477	NFIX	1
Skeletal and Muscular Disorders	denervation	denervation of muscle	0.00477	DCTN2	1
Skeletal and Muscular Disorders	paralytic autoimmune myositis	paralytic autoimmune myositis of mice	0.00477	IFNGR2	1
Skeletal and Muscular Disorders	damage	damage of muscle cell lines	0.0142	ADORA1	1
Skeletal and Muscular Disorders	pseudohypoaldosteronism, type I	pseudohypoaldosteronism, type I	0.019	SCNN1A	1
Amino Acid Metabolism	incorporation	incorporation of L-arginine	0.00477	SLC7A3	1
Amino Acid Metabolism	transport	transport of L-ornithine	0.0142	SLC7A3	1
Amino Acid Metabolism	transport	transport of L-lysine	0.0236	SLC7A3	1
Amino Acid Metabolism	transport	transport of L-serine	0.0329	SLC7A3	1
Amino Acid Metabolism	transport	transport of L-arginine	0.0422	SLC7A3	1
Cancer	association	association of lymphoblastoid cell lines	0.00477	GHR	1
Cancer	metastasis	metastasis of mice	0.00477	LETMD1	1
Cancer	acute lymphocytic leukemia	acute lymphocytic leukemia	0.00697	ADORA1, GHR, TUBA8	3
Cancer	hyperplasia	hyperplasia of adrenal gland	0.00952	HSD11B1	1
Cancer	hyperplasia	hyperplasia of distal tubule	0.00952	HSD11B1	1
Cancer	Hodgkin's lymphoma	Hodgkin's lymphoma	0.0114	ADORA1, TUBA8	2
Cancer	ploidy	ploidy of cervical cancer cell lines	0.0142	AKAP9	1
Cancer	large-cell lymphoma	large-cell lymphoma	0.0178	ADORA1, TUBA8	2
Cancer	acute lymphoblastic leukemia	acute lymphoblastic leukemia	0.0292	ADORA1, GHR	2
Cancer	breast cancer	breast cancer of mice	0.0329	LETMD1	1
Cancer	cell rounding	cell rounding of neuroblastoma cell lines	0.0329	PIP5K1A	1
Cancer	ovarian carcinoma	ovarian carcinoma	0.0363	IFNGR2, TUBA8	2
Cell Cycle	assembly	assembly of spindle pole	0.00477	DCTN2	1
Cell Cycle	cell cycle progression	arrest in cell cycle progression of eye cell lines	0.00477	AKAP9	1
Cell Cycle	cell cycle progression	arrest in cell cycle progression of epithelial cell lines	0.019	AKAP9	1
Cell Cycle	meiosis	delay in meiosis of oocytes	0.00952	PPP1R1A	1
Cell Cycle	G1/S phase transition	arrest in G1/S phase transition of leukocyte cell lines	0.0142	GHR	1
Cell Cycle	ploidy	ploidy of cervical cancer cell lines	0.0142	AKAP9	1
Cell Cycle	biogenesis	biogenesis of mitotic spindle	0.0467	DCTN2	1
Connective Tissue Development and Function	ossification	ossification of vertebral body	0.00477	NFIX	1
Connective Tissue Development and Function	ossification	ossification of endochondral bone	0.0329	NFIX	1
Connective Tissue Development and Function	differentiation	differentiation of adipose stromal cells	0.00952	HSD11B1	1
Connective Tissue Development and Function	mineralization	mineralization of femur	0.00952	NFIX	1
Connective Tissue Development and Function	quantity	quantity of adipose tissue	0.0211	HSD11B1, PIP5K1A	2
Connective Tissue Development and Function	size	size of fat pad	0.0329	GHR	1
Connective Tissue Development and Function	turnover	turnover of bone	0.0329	GHR	1
DNA Replication, Recombination, and Repair	assembly	assembly of spindle pole	0.00477	DCTN2	1
DNA Replication, Recombination, and Repair	duplication	duplication of centriole	0.0236	AKAP9	1
Dermatological Diseases and Conditions	hemorrhage	hemorrhage of dermis	0.00477	CUL7 (includes EG:9820)	1
Hematological Disease	hemorrhage	hemorrhage of dermis	0.00477	CUL7 (includes EG:9820)	1
Hematological Disease	acute lymphocytic leukemia	acute lymphocytic leukemia	0.00697	ADORA1, GHR, TUBA8	3
Hematological Disease	dyslipidemia	dyslipidemia of mice	0.019	HSD11B1	1
Hematological Disease	acute lymphoblastic leukemia	acute lymphoblastic leukemia	0.0292	ADORA1, GHR	2
Organ Morphology	area	area of mesangium	0.00477	GHR	1
Organ Morphology	hypertrophy	hypertrophy of distal tubule	0.00952	HSD11B1	1
Organ Morphology	morphology	morphology of pituitary gland	0.00952	GHR	1
Organ Morphology	opening	delay in opening of vagina	0.00952	GHR	1
Organ Morphology	volume	volume of renal glomerulus	0.00952	GHR	1
Organ Morphology	destruction	destruction of pulmonary alveolus	0.0142	ADORA1	1
Organ Morphology	mass	mass of epididymis	0.019	GHR	1
Organ Morphology	size	size of pituitary gland	0.0283	GHR	1
Organismal Injury and Abnormalities	hemorrhage	hemorrhage of dermis	0.00477	CUL7 (includes EG:9820)	1
Organismal Injury and Abnormalities	injury	injury of heart	0.0329	ADORA1	1
Post-Translational Modification	association	association of actin	0.00477	PPP1R9B	1
Protein Synthesis	incorporation	incorporation of L-arginine	0.00477	SLC7A3	1
Renal and Urological System Development and Function	area	area of mesangium	0.00477	GHR	1
Renal and Urological System Development and Function	natriuresis	natriuresis of mice	0.00952	ADORA1	1
Renal and Urological System Development and Function	volume	volume of renal glomerulus	0.00952	GHR	1
Renal and Urological System Development and Function	colony formation	colony formation of kidney cell lines	0.0467	CRTC1	1
Reproductive System Development and Function	mass	mass of placental tissue	0.00477	GHR	1
Reproductive System Development and Function	mass	mass of epididymis	0.019	GHR	1
Reproductive System Development and Function	meiosis	delay in meiosis of oocytes	0.00952	PPP1R1A	1
Reproductive System Development and Function	morphology	morphology of pituitary gland	0.00952	GHR	1
Reproductive System Development and Function	opening	delay in opening of vagina	0.00952	GHR	1
Reproductive System Development and Function	elongation	elongation of spermatids	0.0142	GHR	1
Reproductive System Development and Function	whole-cell conductance	whole-cell conductance of oocytes	0.019	SCNN1A	1
Reproductive System Development and Function	size	size of pituitary gland	0.0283	GHR	1
Reproductive System Development and Function	lordosis	lordosis of mice	0.0329	PPP1R1A	1
Reproductive System Development and Function	gestation	gestation of mice	0.0376	GHR	1
Skeletal and Muscular System Development and Function	ossification	ossification of vertebral body	0.00477	NFIX	1
Skeletal and Muscular System Development and Function	ossification	ossification of endochondral bone	0.0329	NFIX	1
Skeletal and Muscular System Development and Function	mineralization	mineralization of femur	0.00952	NFIX	1
Skeletal and Muscular System Development and Function	motor function	motor function of hindlimb	0.0142	JPH3	1
Skeletal and Muscular System Development and Function	growth	growth of cortical bone	0.019	GHR	1
Skeletal and Muscular System Development and Function	cell viability	cell viability of muscle cells	0.0283	ADORA1	1
Skeletal and Muscular System Development and Function	turnover	turnover of bone	0.0329	GHR	1
Tissue Development	ossification	ossification of vertebral body	0.00477	NFIX	1
Tissue Development	ossification	ossification of endochondral bone	0.0329	NFIX	1
Tissue Development	differentiation	differentiation of trophoblast	0.0142	CUL7 (includes EG:9820)	1
Tissue Development	growth	growth of cortical bone	0.019	GHR	1
Tissue Morphology	deformation	deformation of vertebral column	0.00477	NFIX	1
Tissue Morphology	mass	mass of placental tissue	0.00477	GHR	1
Tissue Morphology	quantity	quantity of adipose tissue	0.0211	HSD11B1, PIP5K1A	2
Tissue Morphology	size	size of fat pad	0.0329	GHR	1
Tumor Morphology	metastasis	metastasis of mice	0.00477	LETMD1	1
Tumor Morphology	metaplasia	metaplasia of mucus	0.0467	ADORA1	1
Visual System Development and Function	cell cycle progression	arrest in cell cycle progression of eye cell lines	0.00477	AKAP9	1
Antigen Presentation	chemotaxis	chemotaxis of plasmacytoid dendritic cells	0.00952	ADORA1	1
Antigen Presentation	cell flattening	cell flattening of macrophages	0.0142	DCTN2	1
Antigen Presentation	cell spreading	cell spreading of macrophages	0.0376	DCTN2	1
Carbohydrate Metabolism	binding	binding of glycogen	0.00952	PPP1R1A	1
Carbohydrate Metabolism	deposition	deposition of proteoglycan	0.00952	B3GAT1	1
Carbohydrate Metabolism	metabolic process	metabolic process of carbohydrate	0.0116	ASPSCR1, B3GAT1, CHST1, CHST2, ITPKA, PIP5K1A	6
Carbohydrate Metabolism	metabolism	metabolism of carbohydrate	0.0239	B3GAT1, CHST1, CHST2, ITPKA, PIP5K1A	5
Carbohydrate Metabolism	metabolism	metabolism of D-galactose	0.0283	CHST1	1
Carbohydrate Metabolism	metabolism	metabolism of myo-inositol	0.0283	ITPKA	1
Carbohydrate Metabolism	metabolism	metabolism of N-acetylglucosamine	0.0467	CHST2	1
Cellular Compromise	depolymerization	depolymerization of actin stress fibers	0.00952	GHR	1
Cellular Compromise	damage	damage of heart cell lines	0.0142	ADORA1	1
Cellular Compromise	damage	damage of muscle cell lines	0.0142	ADORA1	1
Cellular Development	differentiation	differentiation of adipose stromal cells	0.00952	HSD11B1	1
Cellular Development	elongation	elongation of spermatids	0.0142	GHR	1
Cellular Development	growth	arrest in growth of lung cell lines	0.0376	NFIX	1
Cellular Movement	chemotaxis	chemotaxis of plasmacytoid dendritic cells	0.00952	ADORA1	1
Cellular Movement	diapedesis	diapedesis of leukocytes	0.00952	CD99L2	1
Cellular Movement	guidance	guidance of thalamocortical axons	0.019	SLIT1	1
Cellular Movement	cell rolling	cell rolling of leukocytes	0.0228	CHST1, CHST2	2
Cellular Movement	migration	migration of granule cell precursors	0.0236	NFIX	1
Cellular Movement	migration	migration of neurons	0.0376	DCTN2, NFIX, SLIT1	3
Developmental Disorder	Laron syndrome	Laron syndrome	0.00952	GHR	1
Developmental Disorder	hypertrophy	hypertrophy of distal tubule	0.00952	HSD11B1	1
Developmental Disorder	agenesis	agenesis of corpus callosum	0.019	NFIX	1
Developmental Disorder	growth failure	growth failure	0.0283	GHR	1
Developmental Disorder	metaplasia	metaplasia of mucus	0.0467	ADORA1	1
Endocrine System Disorders	hyperplasia	hyperplasia of adrenal gland	0.00952	HSD11B1	1
Endocrine System Disorders	McCune-Albright syndrome	McCune-Albright syndrome	0.0236	GHR	1
Hematological System Development and Function	chemotaxis	chemotaxis of plasmacytoid dendritic cells	0.00952	ADORA1	1
Hematological System Development and Function	cell flattening	cell flattening of macrophages	0.0142	DCTN2	1
Hematological System Development and Function	cell rolling	cell rolling of leukocytes	0.0228	CHST1, CHST2	2
Hematological System Development and Function	cell spreading	cell spreading of macrophages	0.0376	DCTN2	1
Immune Cell Trafficking	chemotaxis	chemotaxis of plasmacytoid dendritic cells	0.00952	ADORA1	1
Immune Cell Trafficking	diapedesis	diapedesis of leukocytes	0.00952	CD99L2	1
Immune Cell Trafficking	cell rolling	cell rolling of leukocytes	0.0228	CHST1, CHST2	2
Neurological Disease	neurodegenerative disorder	neurodegenerative disorder of mice	0.00952	DCTN2	1
Neurological Disease	ventriculomegaly	ventriculomegaly of mice	0.00952	ADORA1	1
Neurological Disease	apoptosis	apoptosis of CA1 neuron	0.0142	PPP1R9B	1
Neurological Disease	apoptosis	apoptosis of cerebral cortex cells	0.0332	ADORA1, PPP1R9B	2
Neurological Disease	agenesis	agenesis of corpus callosum	0.019	NFIX	1
Neurological Disease	cell rounding	cell rounding of neuroblastoma cell lines	0.0329	PIP5K1A	1
Nucleic Acid Metabolism	metabolism	metabolism of coenzyme A	0.00952	ACLY	1
Nucleic Acid Metabolism	conversion	conversion of acetyl-coenzyme A	0.0142	ACLY	1
Nucleic Acid Metabolism	mobilization	mobilization of cyclic AMP	0.0142	ADORA1	1
Nucleic Acid Metabolism	biosynthesis	biosynthesis of acetyl-coenzyme A	0.0467	ACLY	1
Renal and Urological Disease	hyperplasia	hyperplasia of distal tubule	0.00952	HSD11B1	1
Renal and Urological Disease	hypertrophy	hypertrophy of distal tubule	0.00952	HSD11B1	1
Renal and Urological Disease	diuresis	diuresis of mice	0.019	ADORA1	1
Vitamin and Mineral Metabolism	metabolism	metabolism of coenzyme A	0.00952	ACLY	1
Organismal Development	mass	mass of mice	0.0124	CUL7 (includes EG:9820), GHR, PIP5K1A, SCNN1A	4
Organismal Development	strength	strength of mice	0.0142	DCTN2	1
Organismal Development	growth	growth of organism	0.0235	ADORA1, GHR, NELL2, SCNN1A	4
Cardiovascular Disease	Liddle syndrome	Liddle syndrome	0.0142	SCNN1A	1
Cardiovascular Disease	damage	damage of heart cell lines	0.0142	ADORA1	1
Cardiovascular Disease	injury	injury of heart	0.0329	ADORA1	1
Cardiovascular Disease	long qt syndrome	long qt syndrome	0.0467	AKAP9	1
Cell Death	apoptosis	apoptosis of CA1 neuron	0.0142	PPP1R9B	1
Cell Death	apoptosis	apoptosis of cerebral cortex cells	0.0332	ADORA1, PPP1R9B	2
Cell Death	cell viability	cell viability of muscle cells	0.0283	ADORA1	1
Cell Signaling	mobilization	mobilization of cyclic AMP	0.0142	ADORA1	1
Embryonic Development	differentiation	differentiation of trophoblast	0.0142	CUL7 (includes EG:9820)	1
Embryonic Development	migration	migration of granule cell precursors	0.0236	NFIX	1
Gastrointestinal Disease	short bowel syndrome	short bowel syndrome	0.0142	GHR	1
Gene Expression	transcription	transcription of adipose response element	0.0142	MED24	1
Gene Expression	activation	activation of STAT5 binding site	0.0236	GHR	1
Gene Expression	activation	activation of insulin response element	0.0236	NFIX	1
Organ Development	development	development of optic chiasm	0.0142	SLIT1	1
Organ Development	recovery	recovery of heart	0.0236	ADORA1	1
Organismal Functions	endurance	endurance of mice	0.0142	DCTN2	1
Reproductive System Disease	ploidy	ploidy of cervical cancer cell lines	0.0142	AKAP9	1
Reproductive System Disease	breast cancer	breast cancer of mice	0.0329	LETMD1	1
Reproductive System Disease	ovarian carcinoma	ovarian carcinoma	0.0363	IFNGR2, TUBA8	2
Cardiovascular System Development and Function	blood pressure	blood pressure of artery	0.019	HSD11B1	1
Cardiovascular System Development and Function	blood pressure	blood pressure	0.026	ADORA1, HSD11B1, SCNN1A	3
Cardiovascular System Development and Function	heart beat	heart beat of mice	0.0236	ADORA1	1
Cardiovascular System Development and Function	recovery	recovery of heart	0.0236	ADORA1	1
Hair and Skin Development and Function	cell cycle progression	arrest in cell cycle progression of epithelial cell lines	0.019	AKAP9	1
Metabolic Disease	dyslipidemia	dyslipidemia of mice	0.019	HSD11B1	1
Metabolic Disease	pseudohypoaldosteronism, type I	pseudohypoaldosteronism, type I	0.019	SCNN1A	1
Metabolic Disease	acidosis	acidosis of mice	0.0329	SCNN1A	1
Hepatic System Disease	cirrhosis	cirrhosis	0.0264	IFNGR2, TUBA8	2
Nutritional Disease	dehydration	dehydration of mice	0.0283	SCNN1A	1
Infectious Disease	HIV infection	HIV infection	0.0301	GHR, IFNGR2, TUBA8	3
Cellular Growth and Proliferation	growth	arrest in growth of lung cell lines	0.0376	NFIX	1
Cellular Growth and Proliferation	colony formation	colony formation of kidney cell lines	0.0467	CRTC1	1
Immunological Disease	chronic granulomatous disease	chronic granulomatous disease	0.0376	IFNGR2	1
Respiratory System Development and Function	growth	arrest in growth of lung cell lines	0.0376	NFIX	1

## Sheet: Table3_Ingenuity_Magenta
© 2000-2009 Ingenuity Systems, Inc. All rights reserved.
Category	Function	Function Annotation	P-value	Molecules	# Molecules
Dermatological Diseases and Conditions	actinic keratosis	actinic keratosis	0.000657	ALAD, CCL27	2
Dermatological Diseases and Conditions	Hailey-Hailey disease	Hailey-Hailey disease	0.00353	ATP2C1	1
Dermatological Diseases and Conditions	contact sensitivity	contact sensitivity of skin	0.00706	FCER1G	1
Carbohydrate Metabolism	formation	formation of N-acetylglucosamine	0.00353	MGAT3	1
Carbohydrate Metabolism	biosynthesis	biosynthesis of UDP-N-acetylglucosamine	0.0106	UAP1	1
Carbohydrate Metabolism	biosynthesis	biosynthesis of carbohydrate	0.0468	B3GALT6, UAP1	2
Carbohydrate Metabolism	metabolism	metabolism of UDP-N-acetylglucosamine	0.021	UAP1	1
Carbohydrate Metabolism	exposure	exposure of phosphatidylserine	0.0484	FCER1G	1
Cellular Assembly and Organization	bridging	bridging of chromosomes	0.00353	BUB3	1
Cellular Assembly and Organization	quantity	quantity of Golgi vesicles	0.00353	ATP2C1	1
Cellular Assembly and Organization	quantity	quantity of ribosome	0.00706	ATP2C1	1
Cellular Assembly and Organization	quantity	quantity of micronuclei	0.0245	BUB3	1
Cellular Assembly and Organization	quantity	quantity of lipid droplets	0.0416	ATP2C1	1
Cellular Assembly and Organization	quantity	quantity of chromosomes	0.045	BUB3	1
Cellular Assembly and Organization	deposition	deposition of amyloid deposits	0.0106	KLC1	1
Cellular Assembly and Organization	reorganization	reorganization of actin cytoskeleton	0.0139	ATP2C1, CCL27	2
Cellular Assembly and Organization	separation	separation of sister chromatids	0.0141	BUB3	1
Cellular Assembly and Organization	positioning	positioning of nucleosomes	0.0176	HIST1H1C	1
Cellular Assembly and Organization	localization	localization of mitochondria	0.0245	MUL1	1
Cellular Assembly and Organization	secretion	secretion of dense granules	0.0245	FCER1G	1
Cellular Assembly and Organization	missegregation	missegregation of chromosomes	0.0382	BUB3	1
Cellular Assembly and Organization	segregation	segregation of sister chromatids	0.045	BUB3	1
DNA Replication, Recombination, and Repair	bridging	bridging of chromosomes	0.00353	BUB3	1
DNA Replication, Recombination, and Repair	positioning	positioning of nucleosomes	0.0176	HIST1H1C	1
DNA Replication, Recombination, and Repair	quantity	quantity of chromosomes	0.045	BUB3	1
DNA Replication, Recombination, and Repair	segregation	segregation of sister chromatids	0.045	BUB3	1
Embryonic Development	opening	opening of neural tube	0.00353	ATP2C1	1
Embryonic Development	apoptosis	apoptosis of neural tube cells	0.00706	ATP2C1	1
Embryonic Development	apoptosis	apoptosis of mesenchymal cells	0.045	ATP2C1	1
Embryonic Development	cell viability	cell viability of embryonic cell lines	0.0348	SULT2B1	1
Endocrine System Development and Function	sulfonation	sulfonation of pregnenolone	0.00353	SULT2B1	1
Genetic Disorder	Hailey-Hailey disease	Hailey-Hailey disease	0.00353	ATP2C1	1
Genetic Disorder	delta-aminolevulinate dehydratase porphyria	delta-aminolevulinate dehydratase porphyria	0.00353	ALAD	1
Genetic Disorder	passive systemic anaphylaxis	passive systemic anaphylaxis of mice	0.00353	FCER1G	1
Genetic Disorder	polycystic ovary syndrome	polycystic ovary syndrome	0.0079	BUB3, FGFR1OP2	2
Genetic Disorder	maple syrup urine disease, type 1A	maple syrup urine disease, type 1A	0.0141	BCKDHB	1
Genetic Disorder	Leber congenital amaurosis	Leber congenital amaurosis	0.0382	RPGRIP1	1
Genetic Disorder	cone-rod dystrophy	cone-rod dystrophy	0.0416	RPGRIP1	1
Hematological Disease	delta-aminolevulinate dehydratase porphyria	delta-aminolevulinate dehydratase porphyria	0.00353	ALAD	1
Immunological Disease	passive systemic anaphylaxis	passive systemic anaphylaxis of mice	0.00353	FCER1G	1
Immunological Disease	contact sensitivity	contact sensitivity of skin	0.00706	FCER1G	1
Immunological Disease	splenomegaly	splenomegaly of mice	0.0172	FCER1G, PRDX2	2
Infection Mechanism	replication	replication of simian-human immunodeficiency virus	0.00353	PRDX2	1
Infection Mechanism	replication	replication of Simian immunodeficiency virus	0.0106	PRDX2	1
Lipid Metabolism	biosynthesis	biosynthesis of inositolphosphorylceramide-D	0.00353	ARV1	1
Lipid Metabolism	biosynthesis	biosynthesis of mannose-bis(inositolphospho)ceramide	0.00353	ARV1	1
Lipid Metabolism	biosynthesis	biosynthesis of mannosylinositolphosphoceramide	0.00353	ARV1	1
Lipid Metabolism	reduction	reduction of monohydroperoxy-linoleic acid	0.00353	PRDX2	1
Lipid Metabolism	sulfonation	sulfonation of cholesterol	0.00353	SULT2B1	1
Lipid Metabolism	sulfonation	sulfonation of pregnenolone	0.00353	SULT2B1	1
Lipid Metabolism	generation	generation of leukotriene B4	0.0106	FCER1G	1
Lipid Metabolism	generation	generation of prostaglandin E2	0.0484	FCER1G	1
Lipid Metabolism	release	release of prostaglandin D2	0.0106	FCER1G	1
Lipid Metabolism	release	release of cholesterol	0.0348	SNTA1	1
Lipid Metabolism	synthesis	synthesis of prostaglandin D2	0.021	FCER1G	1
Lipid Metabolism	exposure	exposure of phosphatidylserine	0.0484	FCER1G	1
Metabolic Disease	delta-aminolevulinate dehydratase porphyria	delta-aminolevulinate dehydratase porphyria	0.00353	ALAD	1
Metabolic Disease	maple syrup urine disease, type 1A	maple syrup urine disease, type 1A	0.0141	BCKDHB	1
Small Molecule Biochemistry	biosynthesis	biosynthesis of inositolphosphorylceramide-D	0.00353	ARV1	1
Small Molecule Biochemistry	biosynthesis	biosynthesis of mannose-bis(inositolphospho)ceramide	0.00353	ARV1	1
Small Molecule Biochemistry	biosynthesis	biosynthesis of mannosylinositolphosphoceramide	0.00353	ARV1	1
Small Molecule Biochemistry	biosynthesis	biosynthesis of UDP-N-acetylglucosamine	0.0106	UAP1	1
Small Molecule Biochemistry	biosynthesis	biosynthesis of heme	0.0314	ALAD	1
Small Molecule Biochemistry	formation	formation of N-acetylglucosamine	0.00353	MGAT3	1
Small Molecule Biochemistry	reduction	reduction of monohydroperoxy-linoleic acid	0.00353	PRDX2	1
Small Molecule Biochemistry	reduction	reduction of hydrogen peroxide	0.0314	PRDX2	1
Small Molecule Biochemistry	sulfonation	sulfonation of cholesterol	0.00353	SULT2B1	1
Small Molecule Biochemistry	sulfonation	sulfonation of pregnenolone	0.00353	SULT2B1	1
Small Molecule Biochemistry	generation	generation of leukotriene B4	0.0106	FCER1G	1
Small Molecule Biochemistry	generation	generation of prostaglandin E2	0.0484	FCER1G	1
Small Molecule Biochemistry	release	release of prostaglandin D2	0.0106	FCER1G	1
Small Molecule Biochemistry	release	release of cholesterol	0.0348	SNTA1	1
Small Molecule Biochemistry	transport	transport of synthetic peptide	0.0106	SLC15A2	1
Small Molecule Biochemistry	metabolism	metabolism of UDP-N-acetylglucosamine	0.021	UAP1	1
Small Molecule Biochemistry	synthesis	synthesis of prostaglandin D2	0.021	FCER1G	1
Small Molecule Biochemistry	catabolism	catabolism of branched chain amino acids	0.0245	BCKDHB	1
Small Molecule Biochemistry	catabolism	catabolism of hydrogen peroxide	0.0348	PRDX2	1
Small Molecule Biochemistry	sulfation	sulfation of raloxifene	0.0245	SULT2B1	1
Small Molecule Biochemistry	secretion	secretion of ATP	0.0314	FCER1G	1
Small Molecule Biochemistry	exposure	exposure of phosphatidylserine	0.0484	FCER1G	1
Tissue Morphology	opening	opening of neural tube	0.00353	ATP2C1	1
Tissue Morphology	hypertrophy	hypertrophy of anterior tibial muscle	0.00706	SNTA1	1
Tissue Morphology	contraction	contraction of extracellular matrix	0.0141	SDC4	1
Cancer	quantity	quantity of squamous-cell carcinoma	0.00706	ATP2C1	1
Cancer	size	size of tumor cells	0.00706	MGAT3	1
Cancer	polycystic ovary syndrome	polycystic ovary syndrome	0.0079	BUB3, FGFR1OP2	2
Cancer	follicular adenoma	follicular adenoma	0.045	PRDX2	1
Cell Cycle	G2/M phase	arrest in G2/M phase of breast cell lines	0.00706	JARID1B	1
Cell Cycle	positioning	positioning of nucleosomes	0.0176	HIST1H1C	1
Cell Cycle	mitochondrial fission	mitochondrial fission	0.0348	MUL1	1
Cell Cycle	segregation	segregation of sister chromatids	0.045	BUB3	1
Cell Death	apoptosis	apoptosis of neural tube cells	0.00706	ATP2C1	1
Cell Death	apoptosis	apoptosis of pericytes	0.0279	GLO1	1
Cell Death	apoptosis	apoptosis of mesenchymal cells	0.045	ATP2C1	1
Cell Death	cell viability	cell viability of embryonic cell lines	0.0348	SULT2B1	1
Cell Death	cell viability	cell viability of epithelial cell lines	0.0348	SULT2B1	1
Cell Death	cell viability	cell viability of kidney cell lines	0.0416	SULT2B1	1
Cell Morphology	size	size of tumor cells	0.00706	MGAT3	1
Cell Morphology	reorganization	reorganization of actin cytoskeleton	0.0139	ATP2C1, CCL27	2
Cell Morphology	swelling	swelling of axons	0.0141	KLC1	1
Cell Morphology	morphology	morphology of neuromuscular junctions	0.021	SNTA1	1
Cell Morphology	morphology	morphology of hepatocytes	0.0245	MGAT3	1
Cell-To-Cell Signaling and Interaction	recruitment	recruitment of memory T lymphocytes	0.00706	CCL27	1
Cell-To-Cell Signaling and Interaction	morphology	morphology of neuromuscular junctions	0.021	SNTA1	1
Cell-mediated Immune Response	chemotaxis	chemotaxis of helper T lymphocytes	0.00706	CCL27	1
Cell-mediated Immune Response	recruitment	recruitment of memory T lymphocytes	0.00706	CCL27	1
Cellular Movement	chemotaxis	chemotaxis of helper T lymphocytes	0.00706	CCL27	1
Developmental Disorder	hypertrophy	hypertrophy of anterior tibial muscle	0.00706	SNTA1	1
Hematological System Development and Function	chemotaxis	chemotaxis of helper T lymphocytes	0.00706	CCL27	1
Hematological System Development and Function	recruitment	recruitment of memory T lymphocytes	0.00706	CCL27	1
Immune Cell Trafficking	chemotaxis	chemotaxis of helper T lymphocytes	0.00706	CCL27	1
Immune Cell Trafficking	recruitment	recruitment of memory T lymphocytes	0.00706	CCL27	1
Neurological Disease	apoptosis	apoptosis of neural tube cells	0.00706	ATP2C1	1
Neurological Disease	deposition	deposition of amyloid deposits	0.0106	KLC1	1
Neurological Disease	swelling	swelling of axons	0.0141	KLC1	1
Reproductive System Development and Function	G2/M phase	arrest in G2/M phase of breast cell lines	0.00706	JARID1B	1
Skeletal and Muscular Disorders	hypertrophy	hypertrophy of anterior tibial muscle	0.00706	SNTA1	1
Endocrine System Disorders	polycystic ovary syndrome	polycystic ovary syndrome	0.0079	BUB3, FGFR1OP2	2
Reproductive System Disease	polycystic ovary syndrome	polycystic ovary syndrome	0.0079	BUB3, FGFR1OP2	2
Molecular Transport	release	release of prostaglandin D2	0.0106	FCER1G	1
Molecular Transport	release	release of cholesterol	0.0348	SNTA1	1
Molecular Transport	transport	transport of synthetic peptide	0.0106	SLC15A2	1
Molecular Transport	translocation	translocation of Ca2+	0.0279	ATP2C1	1
Molecular Transport	translocation	translocation of calcium	0.0348	ATP2C1	1
Molecular Transport	secretion	secretion of ATP	0.0314	FCER1G	1
Nucleic Acid Metabolism	biosynthesis	biosynthesis of UDP-N-acetylglucosamine	0.0106	UAP1	1
Nucleic Acid Metabolism	metabolism	metabolism of UDP-N-acetylglucosamine	0.021	UAP1	1
Nucleic Acid Metabolism	secretion	secretion of ATP	0.0314	FCER1G	1
Cellular Function and Maintenance	reorganization	reorganization of actin cytoskeleton	0.0139	ATP2C1, CCL27	2
Cellular Function and Maintenance	localization	localization of mitochondria	0.0245	MUL1	1
Cellular Function and Maintenance	secretion	secretion of dense granules	0.0245	FCER1G	1
Cellular Compromise	swelling	swelling of axons	0.0141	KLC1	1
Inflammatory Disease	swelling	swelling of axons	0.0141	KLC1	1
Inflammatory Disease	splenomegaly	splenomegaly of mice	0.0172	FCER1G, PRDX2	2
Nervous System Development and Function	morphology	morphology of neuromuscular junctions	0.021	SNTA1	1
Skeletal and Muscular System Development and Function	morphology	morphology of neuromuscular junctions	0.021	SNTA1	1
Amino Acid Metabolism	catabolism	catabolism of branched chain amino acids	0.0245	BCKDHB	1
Hepatic System Development and Function	morphology	morphology of hepatocytes	0.0245	MGAT3	1
Hepatic System Development and Function	regeneration	regeneration of liver	0.045	MGAT3	1
Cell Signaling	translocation	translocation of Ca2+	0.0279	ATP2C1	1
Cell Signaling	translocation	translocation of calcium	0.0348	ATP2C1	1
Cell Signaling	I-kappaB kinase/NF-kappaB cascade	I-kappaB kinase/NF-kappaB cascade	0.0459	ATP2C1, MUL1	2
Connective Tissue Disorders	apoptosis	apoptosis of pericytes	0.0279	GLO1	1
Vitamin and Mineral Metabolism	translocation	translocation of Ca2+	0.0279	ATP2C1	1
Vitamin and Mineral Metabolism	translocation	translocation of calcium	0.0348	ATP2C1	1
Energy Production	secretion	secretion of ATP	0.0314	FCER1G	1
Hair and Skin Development and Function	cell viability	cell viability of epithelial cell lines	0.0348	SULT2B1	1
Renal and Urological Disease	failure	failure of kidney	0.0348	FCER1G	1
Ophthalmic Disease	Leber congenital amaurosis	Leber congenital amaurosis	0.0382	RPGRIP1	1
Ophthalmic Disease	cone-rod dystrophy	cone-rod dystrophy	0.0416	RPGRIP1	1
Organismal Injury and Abnormalities	quantity	quantity of nodule	0.0416	MGAT3	1
Organismal Injury and Abnormalities	shock response	shock response of mice	0.0484	PRDX2	1
Renal and Urological System Development and Function	cell viability	cell viability of kidney cell lines	0.0416	SULT2B1	1
Digestive System Development and Function	regeneration	regeneration of liver	0.045	MGAT3	1
Organ Morphology	regeneration	regeneration of liver	0.045	MGAT3	1
Drug Metabolism	generation	generation of prostaglandin E2	0.0484	FCER1G	1
