# Supplementary material for: Gene expression profiling in C57BL/6J and A/J mouse inbred strains reveals gene networks specific for brain regions independent of genetic background
Source: BMC Genomics. 2010 Jan 11;11:20. doi: 10.1186/1471-2164-11-20 (PMC2823687; doi:10.1186/1471-2164-11-20)
Supplement: Additional file 7 — Strain * brain tissue interaction effects. A linear model analysis was performed to assess possible interaction effects of brain tissue * strain for all 13627 probes. For this, the R package Limma was used, constructing a linear model with interaction term. Significance was assessed using FDR correction. After this correction, 6 genes showed significant interaction (adjusted p-value < 0.01). The first three columns of the table contain the Illumina Probe ID, Gene Symbol and chromosome. Column four indicates the module in which the probe was grouped using WGCNA analysis. Linear model statistics are given in column five and six. [file 1471-2164-11-20-S7.XLS]

## Sheet: Sheet1
Illumina probe ID	Gene Symbol	Chromosome	Module	B	Adjusted p-value
4480594	Arsj	3	N/A	8.99	< 0.001
2370040	Baiap2l1	5	N/A	6.82	0.001
730458	Fgf10	13	Red	7.05	0.001
1940270	Myoc	1	N/A	6.19	0.001
6510593	Krt9	11	N/A	5.82	0.001
6620563	Iyd	10	N/A	5.72	0.001
1850746	4930511J11Rik	16	N/A	4.34	0.005
6980050	Lypd1	1	Pink	4.29	0.005
